# Supplementary material for: Crystal structure of (E)-N’-[1-(4-amino­phen­yl)ethyl­idene]-2-hy­droxy-5-iodo­benzohydrazide methanol monosolvate
Source: Acta Crystallogr E Crystallogr Commun. 2018 Jun 8;74(Pt 7):910–4. doi: 10.1107/S2056989018008204 (PMC6038649; doi:10.1107/S2056989018008204)
Supplement: Supplementary file 1 [file e-74-00910-sup1.cif]

##############################################################################
#                                                                            #
# This CIF contains the data in a paper accepted for publication in          #
# Acta Crystallographica Section E. It conforms to the requirements of       #
# Notes for Authors for Acta Crystallographica Section E, and has been       #
# peer reviewed under the auspices of the IUCr Commission on Journals.       #
#                                                                            #
# Full details of the Crystallographic Information File format               #
# are given in the paper "The Crystallographic Information File (CIF):       #
# a New Standard Archive File for Crystallography" by S. R. Hall, F. H.      #
# Allen and I. D. Brown [Acta Cryst. (1991), A47, 655-685].                  #
#                                                                            #
# The current version of the core CIF dictionary is obtainable from          #
# ftp://ftp.iucr.org/pub/cif_core.dic.                                       #
#                                                                            #
# Software is freely available for graphical display of the structure(s)     #
# in this CIF. For information consult the CIF software page                 #
# http://www.iucr.org/resources/cif/software.                                #
#                                                                            #
# This file may be used for bona fide research purposes within the           #
# scientific community so long as proper attribution is given to the journal # 
# article from which it was obtained.                                        #
#                                                                            #
##############################################################################
data_I
_database_code_depnum_ccdc_archive 'CCDC 1846971'
_audit_creation_method
;
Olex2 1.2
(compiled 2017.08.10 svn.r3461 for OlexSys, GUI svn.r5381)
;
_journal_date_recd_electronic     2018-05-30
_journal_date_accepted     2018-06-04
_journal_name_full     'Acta Crystallographica, Section E'
_journal_year     2018
_journal_volume     74
_journal_issue      7
_journal_page_first     910
_journal_page_last     914
_journal_paper_category     GO
_journal_paper_doi     10.1107/S2056989018008204
_journal_coeditor_code     SJ5557
_publ_contact_author_name     'Luc Van Meervelt'
_publ_contact_author_address
;
Department of Chemistry
KU Leuven
Biomolecular Architecture, Celestijnenlaan 200F
Leuven (Heverlee)
B-3001
Belgium
;
_publ_contact_author_email     luc.vanmeervelt@kuleuven.be
_publ_contact_author_fax     ?
_publ_contact_author_phone     ?
_publ_section_title
;\
Crystal structure of
(<i>E</i>)<i>-N</i>'-[1-(4-aminophenyl)ethylidene]-2-hydroxy-5-\
iodobenzohydrazide methanol monosolvate
;
_publ_section_title_footnote     .
loop_
    _publ_author_name
    _publ_author_footnote
    _publ_author_address
    'Nguyen Tien, Cong' .
;
Faculty of Chemistry
Ho Chi Minh City University of Education
280 An Duong Vuong Street
District No. 5
Ho Chi Minh City
Vietnam
;
    'Le Thi Thu, Huong' .
;
Faculty of Chemistry
Ho Chi Minh City University of Education
280 An Duong Vuong Street
District No. 5
Ho Chi Minh City
Vietnam
;
    'Nguyen Van, Thin' .
;
School of Natural Sciences Education
Vinh University
182 Le Duan St.
Vinh City
Vietnam
;
    'Vu Quoc, Trung' .
;
Faculty of Chemistry
Hanoi National University of Education
136 Xuan Thuy
Cau Giay
Hanoi
Vietnam
;
    'Vu Quoc, Manh' .
;
Faculty of Foundation Science
College of Printing Industry
Phuc Dien
Bac Tu Liem
Hanoi
Vietnam
;
    'Pham Chien, Thang' .
;
Department of Chemistry
Hanoi University of Science
19 Le Thanh Tong Street
Hai Ba Trung District
Hanoi
Vietnam
;
    'Van Meervelt, Luc' .
;
Department of Chemistry
KU Leuven
Biomolecular Architecture, Celestijnenlaan 200F
Leuven (Heverlee)
B-3001
Belgium
;
_publ_section_synopsis
;
The synthesis and crystal structure of a new <i>N</i>-substituted hydrazide are
reported. In the crystal packing, O---H...O and N---H...O hydrogen bonds
predominate together with \p--\p stacking interactions.
;
_chemical_name_systematic
;\
(<i>E</i>)<i>-N</i>'-[1-(4-Aminophenyl)ethylidene]-2-hydroxy-5-\
iodobenzohydrazide methanol monosolvate
;
_chemical_name_common     ?
_chemical_formula_moiety     'C15 H14 I N3 O2, C H4 O'
_chemical_formula_sum     'C16 H18 I N3 O3'
_chemical_formula_iupac     'C15 H14 I N3 O2, C H4 O'
_chemical_formula_weight     427.23
_chemical_melting_point     ?
_shelx_space_group_comment
;
The symmetry employed for this shelxl refinement is uniquely defined
by the following loop, which should always be used as a source of
symmetry information in preference to the above space-group names.
They are only intended as comments.
;
_space_group_crystal_system     monoclinic
_space_group_name_H-M_alt     'P 21/c'
_space_group_name_Hall     '-P 2ybc'
loop_
    _space_group_symop_operation_xyz
    'x, y, z'
    '-x, y+1/2, -z+1/2'
    '-x, -y, -z'
    'x, -y-1/2, z-1/2'
_cell_length_a     12.9877(10)
_cell_length_b     14.8982(10)
_cell_length_c     8.5593(6)
_cell_angle_alpha     90
_cell_angle_beta     91.806(2)
_cell_angle_gamma     90
_cell_volume     1655.3(2)
_cell_formula_units_Z     4
_cell_measurement_reflns_used     9842
_cell_measurement_theta_min     3.14
_cell_measurement_theta_max     30.50
_cell_measurement_temperature     100(2)
_exptl_crystal_description     block
_exptl_crystal_colour     yellow
_exptl_crystal_size_max     0.407
_exptl_crystal_size_mid     0.267
_exptl_crystal_size_min     0.224
_exptl_crystal_density_diffrn     1.714
_exptl_crystal_density_meas     ?
_exptl_crystal_density_method     ?
_exptl_crystal_F_000     848
_exptl_absorpt_coefficient_mu     1.953
_exptl_absorpt_correction_type     multi-scan
_exptl_absorpt_process_details
;
(SADABS; Bruker, 2014)
;
_shelx_estimated_absorpt_T_min     0.504
_shelx_estimated_absorpt_T_max     0.669
_exptl_absorpt_correction_T_min     0.6126
_exptl_absorpt_correction_T_max     0.7461
_diffrn_ambient_temperature     100(2)
_diffrn_radiation_type     MoK\a
_diffrn_radiation_wavelength     0.71073
_diffrn_measurement_device_type     'Bruker D8 Quest CMOS'
_diffrn_measurement_method     '\f and \w scans'
_diffrn_detector_area_resol_mean     ?
_diffrn_reflns_number     45415
_diffrn_reflns_av_R_equivalents     0.0441
_diffrn_reflns_theta_min     3.125
_diffrn_reflns_theta_max     26.372
_diffrn_reflns_theta_full     25.242
_diffrn_measured_fraction_theta_max     0.999
_diffrn_measured_fraction_theta_full     0.999
_diffrn_reflns_limit_h_min     -16
_diffrn_reflns_limit_h_max     16
_diffrn_reflns_limit_k_min     -18
_diffrn_reflns_limit_k_max     18
_diffrn_reflns_limit_l_min     -10
_diffrn_reflns_limit_l_max     10
loop_
    _refln_index_h
    _refln_index_k
    _refln_index_l
    _refln_F_squared_meas
    0 0 2 3407.46
    0 0 2 3286.17
    0 0 2 3437.06
    0 0 2 3298.77
    0 0 -2 3261.67
    0 0 -2 3553.44
    0 0 -2 3412.76
    0 0 -2 3341.77
    0 0 2 3510.65
    0 0 -3 -0.2
    0 0 -3 -0.8
    0 0 3 0.6
    0 0 3 -1.2
    0 0 -3 0.1
    0 0 3 -1
    0 0 3 -0.4
    0 0 -3 -0.1
    0 0 4 486.35
    0 0 4 518.65
    0 0 4 501.75
    0 0 -4 520.05
    0 0 4 557.14
    0 0 -4 490.15
    0 0 -4 538.75
    0 0 -4 530.55
    0 0 -5 0.9
    0 0 5 1.1
    0 0 -5 5.3
    0 0 5 0.1
    0 0 5 1.1
    0 0 -5 3.9
    0 0 -5 1.2
    0 0 5 -0.7
    0 0 6 879.91
    0 0 -6 801.02
    0 0 -6 837.62
    0 0 -6 764.12
    0 0 6 861.91
    0 0 6 872.61
    0 0 6 824.82
    0 0 -6 851.71
    0 0 6 807.22
    0 0 7 5.5
    0 0 -7 2.7
    0 0 -7 4.7
    0 0 7 -0.8
    0 0 7 -3.7
    0 0 -7 -0.3
    0 0 -7 -0.4
    0 0 -8 1092.09
    0 0 -8 1144.09
    0 0 8 1161.38
    0 0 8 1138.49
    0 0 -8 1212.98
    0 0 8 1121.89
    0 0 8 1171.78
    0 0 -8 1242.18
    0 0 -9 -0.8
    0 0 9 0.6
    0 0 9 2.4
    0 0 9 -4.4
    0 0 9 -0.4
    0 0 -9 4.4
    0 0 9 -0.6
    0 0 -9 11
    0 0 -9 6.6
    0 0 -10 379.26
    0 0 -10 397.16
    0 0 10 374.16
    0 0 10 412.96
    0 0 10 337.97
    0 0 10 347.97
    0 0 -10 365.16
    0 0 -10 385.06
    0 0 11 -3.3
    0 0 -11 10.8
    0 0 -11 -12.8
    0 0 11 -4.3
    0 0 -12 125.89
    0 0 -12 121.39
    0 1 -1 482.65
    0 1 -2 1378.66
    0 1 -2 1432.76
    0 1 2 1332.47
    0 1 -2 1360.56
    0 1 2 1340.87
    0 1 2 1318.37
    0 1 2 1426.16
    0 1 -2 1291.57
    0 1 2 1370.66
    0 -1 2 1302.37
    0 -1 -2 1445.46
    0 -1 2 1383.66
    0 -1 -2 1408.26
    0 -1 2 1404.46
    0 -1 2 1275.87
    0 -1 2 1434.76
    0 -1 -2 1294.77
    0 -1 -2 1349.77
    0 -1 -2 1411.86
    0 1 3 3.1
    0 1 3 3.3
    0 1 -3 0.9
    0 1 -3 1.6
    0 1 -3 0
    0 1 3 2
    0 1 -3 1.3
    0 1 3 2.5
    0 1 3 3.9
    0 -1 -3 1.1
    0 -1 -3 7.9
    0 -1 3 3.2
    0 -1 3 5.5
    0 -1 -3 2.5
    0 -1 3 1.3
    0 1 4 1838.32
    0 1 -4 1802.12
    0 1 -4 1897.01
    0 1 4 1708.03
    0 1 4 1785.72
    0 1 -4 1711.63
    0 1 4 1952.7
    0 1 4 1814.22
    0 1 -4 1659.93
    0 -1 -4 1845.12
    0 -1 4 1795.02
    0 -1 -4 1965.6
    0 -1 4 1935.71
    0 -1 4 1927.61
    0 -1 -4 1827.52
    0 -1 4 1565.44
    0 -1 -4 1805.22
    0 1 -5 -0.6
    0 1 5 0.6
    0 1 -5 2.8
    0 1 -5 0.8
    0 1 5 0.4
    0 1 -5 5
    0 -1 -5 -0.4
    0 -1 5 1.4
    0 -1 -5 3.5
    0 -1 -5 2.9
    0 -1 5 2.5
    0 -1 5 1.9
    0 -1 5 -0.1
    0 -1 -5 2.6
    0 -1 5 0.8
    0 1 6 659.63
    0 1 -6 686.03
    0 1 -6 689.83
    0 1 -6 683.73
    0 1 -6 698.23
    0 1 6 723.13
    0 -1 6 678.03
    0 -1 6 719.83
    0 -1 6 665.63
    0 -1 6 713.83
    0 -1 -6 727.93
    0 -1 6 615.94
    0 -1 -6 685.73
    0 -1 -6 716.03
    0 -1 -6 703.83
    0 1 -7 81.79
    0 1 -7 82.29
    0 1 -7 84.49
    0 1 7 85.39
    0 1 -7 81.99
    0 1 7 72.29
    0 1 7 90.09
    0 -1 7 79.69
    0 -1 -7 87.49
    0 -1 -7 90.29
    0 -1 7 65.39
    0 -1 7 83.89
    0 -1 7 82.69
    0 -1 -7 80.39
    0 1 8 31.6
    0 1 8 34.1
    0 1 -8 24.2
    0 1 -8 33.9
    0 1 -8 44.4
    0 1 -8 29
    0 1 8 35.5
    0 1 8 28.7
    0 -1 -8 36.6
    0 -1 -8 40.9
    0 -1 8 28.5
    0 -1 8 29.8
    0 -1 -8 27.7
    0 -1 8 38.5
    0 -1 8 22.2
    0 -1 -8 26.7
    0 1 9 -2.5
    0 1 9 8.2
    0 1 9 5.3
    0 1 9 11.8
    0 1 -9 11.1
    0 1 9 3.8
    0 1 -9 8.8
    0 1 -9 8.9
    0 1 -9 4.5
    0 -1 -9 17.8
    0 -1 -9 5.2
    0 -1 -9 15.3
    0 -1 9 4.9
    0 -1 -9 11.6
    0 -1 9 8.1
    0 -1 9 -13
    0 -1 9 8.1
    0 1 -10 10.5
    0 1 -10 26.2
    0 1 10 17.3
    0 1 10 12.6
    0 1 10 10.9
    0 1 -10 16.8
    0 1 10 11.2
    0 1 -10 14.7
    0 -1 10 11.9
    0 -1 10 16.7
    0 -1 10 21
    0 -1 -10 26.9
    0 -1 10 17.7
    0 -1 -10 11.3
    0 -1 -10 23.8
    0 -1 -10 14.8
    0 1 -11 10.6
    0 1 11 6.5
    0 1 11 6.6
    0 1 -11 -8.7
    0 -1 -11 4
    0 -1 11 -9
    0 -1 -11 13.1
    0 -1 11 -6
    0 1 -12 93.39
    0 -1 -12 72.79
    0 -1 -12 51.39
    0 2 -1 1912.21
    0 2 1 2079.79
    0 2 1 1906.41
    0 2 1 1970.9
    0 2 -1 1886.41
    0 2 -1 1853.91
    0 2 1 1911.01
    0 2 -1 1968.5
    0 2 1 1865.21
    0 -2 -1 1957
    0 -2 -1 2081.29
    0 -2 -1 1852.11
    0 -2 1 1883.41
    0 -2 1 1760.22
    0 2 -2 2508.85
    0 2 2 2772.82
    0 2 2 2743.43
    0 2 -2 2527.15
    0 2 -2 2633.64
    0 2 2 2802.72
    0 -2 2 2853.81
    0 -2 2 2675.53
    0 -2 2 2694.43
    0 -2 -2 2671.93
    0 -2 -2 2824.22
    0 -2 -2 2650.93
    0 -2 2 2633.74
    0 -2 2 2576.54
    0 -2 -2 2530.85
    0 2 3 1258.47
    0 2 3 1334.07
    0 2 -3 1304.47
    0 2 -3 1271.57
    0 2 -3 1351.76
    0 2 -3 1252.27
    0 2 3 1421.86
    0 -2 3 1329.67
    0 -2 3 1355.26
    0 -2 -3 1360.36
    0 -2 3 1301.77
    0 -2 -3 1425.56
    0 -2 3 1316.87
    0 -2 -3 1229.38
    0 -2 -3 1379.16
    0 -2 -3 1362.26
    0 -2 3 1312.07
    0 2 4 9
    0 2 -4 10.7
    0 2 -4 9.7
    0 2 4 8.4
    0 2 -4 9.1
    0 2 4 9
    0 2 -4 5.5
    0 -2 -4 7.9
    0 -2 -4 9.9
    0 -2 4 4.2
    0 -2 4 7.4
    0 -2 4 7.6
    0 -2 -4 6.1
    0 -2 4 8.4
    0 -2 4 8.3
    0 2 5 322.57
    0 2 5 356.76
    0 2 -5 323.77
    0 2 -5 330.77
    0 2 -5 361.16
    0 2 5 329.07
    0 2 -5 372.76
    0 -2 -5 366.96
    0 -2 5 361.06
    0 -2 -5 331.27
    0 -2 5 338.27
    0 -2 5 380.26
    0 -2 5 355.76
    0 -2 -5 354.96
    0 -2 -5 349.37
    0 -2 5 382.06
    0 2 -6 273.77
    0 2 -6 275.67
    0 2 6 274.37
    0 2 6 265.37
    0 2 6 292.97
    0 2 -6 268.97
    0 2 6 280.87
    0 -2 6 278.37
    0 -2 -6 284.97
    0 -2 6 260.87
    0 -2 6 282.47
    0 -2 -6 284.17
    0 -2 -6 278.77
    0 -2 -6 271.77
    0 -2 6 311.57
    0 -2 6 267.67
    0 -2 6 256.37
    0 2 7 323.47
    0 2 -7 324.57
    0 2 -7 332.17
    0 2 -7 323.17
    0 2 7 309.87
    0 2 -7 321.97
    0 2 7 321.87
    0 2 7 303.17
    0 -2 7 292.47
    0 -2 7 354.46
    0 -2 7 348.57
    0 -2 7 328.17
    0 -2 -7 327.17
    0 -2 7 317.77
    0 -2 -7 325.57
    0 -2 -7 313.57
    0 -2 7 346.87
    0 -2 -7 331.87
    0 2 -8 677.43
    0 2 -8 688.83
    0 2 8 760.32
    0 2 8 694.03
    0 2 8 664.03
    0 2 -8 652.93
    0 2 -8 738.43
    0 2 8 743.13
    0 -2 8 699.93
    0 -2 -8 736.83
    0 -2 8 723.33
    0 -2 -8 724.03
    0 -2 -8 665.33
    0 -2 8 735.93
    0 -2 8 689.83
    0 -2 8 767.82
    0 -2 -8 677.33
    0 2 -9 24.8
    0 2 9 26.1
    0 2 -9 23.7
    0 2 -9 21.3
    0 2 9 18.1
    0 2 9 26.7
    0 2 9 27.2
    0 2 -9 38.4
    0 -2 -9 23
    0 -2 9 14.9
    0 -2 9 23.9
    0 -2 -9 24.5
    0 -2 9 25.3
    0 -2 -9 18
    0 -2 -9 23.8
    0 2 -10 265.77
    0 2 -10 259.97
    0 2 10 248.78
    0 2 -10 293.67
    0 2 10 293.37
    0 2 10 211.28
    0 2 -10 270.77
    0 -2 -10 245.28
    0 -2 -10 265.27
    0 -2 10 234.98
    0 -2 10 223.58
    0 -2 10 288.67
    0 -2 -10 246.78
    0 -2 10 237.58
    0 -2 -10 249.58
    0 2 -11 15.5
    0 2 11 6
    0 2 11 7.5
    0 2 -11 12.2
    0 -2 -11 17.9
    0 -2 11 12.7
    0 -2 -11 14.5
    0 2 -12 0.7
    0 2 12 2.9
    0 -2 -12 17.6
    0 -2 -12 -11.4
    0 3 0 0.2
    0 3 0 -1
    0 3 0 1.2
    0 3 0 1.6
    0 -3 0 0.2
    0 -3 0 0.5
    0 -3 0 0.4
    0 -3 0 2.3
    0 -3 0 -0.2
    0 3 1 38.9
    0 3 -1 41.2
    0 3 1 41.2
    0 3 -1 41
    0 3 -1 42.4
    0 3 1 46.7
    0 3 1 39.7
    0 3 -1 40.3
    0 3 1 44
    0 -3 1 43.5
    0 -3 -1 43.7
    0 -3 1 45.2
    0 -3 -1 39.4
    0 -3 -1 35.9
    0 -3 -1 37.3
    0 -3 1 41
    0 -3 -1 41.9
    0 3 -2 482.95
    0 3 2 475.05
    0 3 2 489.75
    0 3 -2 477.65
    0 3 2 489.55
    0 3 -2 496.45
    0 3 -2 495.75
    0 3 2 500.95
    0 -3 -2 498.35
    0 -3 -2 514.05
    0 -3 -2 433.66
    0 -3 2 485.15
    0 -3 2 521.05
    0 3 -3 0.5
    0 3 3 3.5
    0 3 3 0.5
    0 3 3 4.1
    0 3 -3 0.9
    0 3 -3 1.6
    0 3 -3 1.3
    0 -3 3 0.9
    0 -3 3 2.4
    0 -3 -3 0.9
    0 -3 3 1.4
    0 -3 -3 -0.2
    0 -3 -3 1.2
    0 -3 3 0.3
    0 -3 -3 0.7
    0 -3 3 1.9
    0 3 4 1283.97
    0 3 -4 1370.86
    0 3 4 1292.77
    0 3 4 1300.57
    0 3 -4 1257.67
    0 3 4 1285.87
    0 3 -4 1321.97
    0 3 -4 1224.48
    0 -3 4 1397.96
    0 -3 4 1319.77
    0 -3 4 1395.36
    0 -3 4 1440.96
    0 -3 4 1319.67
    0 -3 -4 1438.26
    0 -3 4 1358.16
    0 -3 -4 1354.16
    0 -3 -4 1458.55
    0 -3 -4 1222.48
    0 -3 -4 1385.66
    0 3 5 70.49
    0 3 -5 80.99
    0 3 5 81.99
    0 3 -5 80.39
    0 3 5 91.19
    0 3 -5 85.79
    0 3 5 75.99
    0 -3 5 75.69
    0 -3 -5 76.19
    0 -3 5 78.39
    0 -3 5 79.39
    0 -3 5 79.19
    0 -3 5 81.49
    0 -3 -5 81.89
    0 -3 -5 85.39
    0 -3 -5 85.19
    0 -3 5 84.09
    0 3 -6 983.9
    0 3 -6 903.61
    0 3 -6 933.41
    0 3 6 937.41
    0 3 6 980.7
    0 3 6 878.01
    0 3 6 881.11
    0 3 -6 869.61
    0 -3 6 967.7
    0 -3 -6 997.5
    0 -3 6 933.41
    0 -3 6 894.91
    0 -3 -6 1021.6
    0 -3 -6 915.01
    0 -3 6 936.21
    0 -3 6 988
    0 -3 6 932.21
    0 -3 -6 876.21
    0 3 7 52.49
    0 3 7 32.6
    0 3 -7 34.9
    0 3 7 48.2
    0 3 -7 32.1
    0 3 -7 39.7
    0 3 7 36.1
    0 3 -7 38.2
    0 -3 7 32.2
    0 -3 7 37.1
    0 -3 7 56.39
    0 -3 -7 28.5
    0 -3 7 33
    0 -3 -7 43.2
    0 -3 7 42.2
    0 -3 7 23.6
    0 -3 -7 43.6
    0 -3 -7 45.6
    0 3 -8 93.49
    0 3 8 95.39
    0 3 -8 75.09
    0 3 8 82.69
    0 3 -8 92.49
    0 3 -8 85.99
    0 3 8 92.79
    0 3 8 86.49
    0 -3 -8 79.29
    0 -3 -8 73.19
    0 -3 8 97.19
    0 -3 8 103.19
    0 -3 8 71.79
    0 -3 -8 79.69
    0 -3 8 91.19
    0 -3 8 81.69
    0 -3 -8 85.39
    0 3 9 39.3
    0 3 9 44.1
    0 3 -9 57.69
    0 3 9 55.79
    0 3 -9 49.3
    0 3 -9 77.99
    0 3 -9 63.79
    0 -3 9 43.6
    0 -3 9 50.69
    0 -3 -9 45
    0 -3 -9 58.49
    0 -3 9 44.8
    0 -3 -9 39.5
    0 -3 -9 51.69
    0 -3 -9 42.8
    0 3 -10 23.6
    0 3 10 24.2
    0 3 -10 33.6
    0 3 -10 34.3
    0 3 -10 32.4
    0 3 10 22.1
    0 -3 -10 30.3
    0 -3 -10 15.9
    0 -3 10 24.5
    0 -3 10 12.9
    0 3 -11 0.1
    0 3 -11 -3.4
    0 3 11 0.8
    0 -3 -11 -6.3
    0 -3 -11 5.6
    0 3 12 102.39
    0 3 -12 117.99
    0 -3 12 134.79
    0 -3 -12 179.48
    0 -3 -12 136.89
    0 4 0 119.99
    0 4 0 125.09
    0 4 0 130.79
    0 4 0 114.39
    0 4 0 119.99
    0 -4 0 114.09
    0 -4 0 122.49
    0 -4 0 131.69
    0 4 1 250.97
    0 4 1 254.77
    0 4 1 259.07
    0 4 -1 242.18
    0 4 -1 257.37
    0 4 -1 248.48
    0 4 -1 245.68
    0 4 1 241.98
    0 4 1 242.68
    0 4 -1 247.18
    0 -4 -1 236.78
    0 -4 -1 258.17
    0 -4 -1 220.98
    0 -4 1 245.88
    0 -4 1 246.08
    0 -4 1 260.97
    0 -4 -1 214.08
    0 -4 1 248.38
    0 -4 -1 253.17
    0 4 2 114.29
    0 4 -2 109.79
    0 4 2 110.19
    0 4 2 103.99
    0 4 2 102.89
    0 4 -2 121.29
    0 4 2 120.39
    0 4 -2 112.89
    0 4 -2 113.99
    0 4 -2 110.19
    0 -4 2 114.59
    0 -4 -2 128.59
    0 -4 -2 115.89
    0 -4 -2 104.19
    0 -4 2 118.39
    0 -4 -2 114.39
    0 4 3 150.08
    0 4 -3 157.38
    0 4 3 150.58
    0 4 -3 151.58
    0 4 3 153.68
    0 4 3 158.68
    0 4 -3 154.08
    0 -4 -3 170.38
    0 -4 3 156.28
    0 -4 3 159.78
    0 -4 -3 179.28
    0 -4 3 148.29
    0 -4 -3 161.38
    0 4 -4 87.49
    0 4 4 100.49
    0 4 -4 90.79
    0 4 -4 85.49
    0 4 4 90.39
    0 4 -4 86.09
    0 4 4 97.39
    0 4 4 85.29
    0 -4 4 89.69
    0 -4 -4 83.89
    0 -4 4 96.19
    0 -4 4 90.69
    0 -4 -4 99.29
    0 -4 -4 88.89
    0 -4 4 90.39
    0 -4 4 96.79
    0 -4 4 86.49
    0 4 -5 958
    0 4 -5 931.11
    0 4 5 897.11
    0 4 5 1022.4
    0 4 -5 902.71
    0 4 5 903.11
    0 4 -5 898.31
    0 4 5 913.91
    0 -4 -5 946.71
    0 -4 5 969.3
    0 -4 5 964.2
    0 -4 -5 902.91
    0 -4 5 982.8
    0 -4 5 931.11
    0 -4 -5 956
    0 -4 5 975.4
    0 -4 5 983.4
    0 4 -6 43.9
    0 4 -6 25.7
    0 4 6 30.4
    0 4 6 24
    0 4 6 31.3
    0 4 -6 27.4
    0 4 6 31.2
    0 -4 -6 30.8
    0 -4 6 31.4
    0 -4 -6 22.8
    0 -4 6 32.9
    0 -4 6 33.6
    0 -4 6 32.2
    0 -4 -6 30.7
    0 -4 6 30.9
    0 -4 6 21.5
    0 4 -7 174.68
    0 4 -7 192.18
    0 4 7 199.48
    0 4 7 171.18
    0 4 -7 180.18
    0 4 7 189.58
    0 4 -7 189.78
    0 -4 7 181.28
    0 -4 7 180.08
    0 -4 -7 178.28
    0 -4 -7 200.18
    0 -4 -7 189.58
    0 -4 -7 189.08
    0 -4 7 207.88
    0 -4 7 192.58
    0 -4 -7 179.88
    0 -4 7 195.58
    0 4 -8 497.85
    0 4 8 465.35
    0 4 8 463.45
    0 4 -8 451.85
    0 4 -8 477.35
    0 4 8 479.15
    0 4 8 513.25
    0 4 -8 472.75
    0 -4 -8 495.05
    0 -4 -8 494.65
    0 -4 8 448.36
    0 -4 -8 444.36
    0 -4 8 457.75
    0 -4 8 442.86
    0 -4 -8 466.05
    0 -4 8 522.75
    0 -4 8 474.55
    0 -4 8 504.15
    0 4 9 56.49
    0 4 -9 66.29
    0 4 9 40.5
    0 4 -9 63.99
    0 4 -9 51.49
    0 4 -9 57.49
    0 4 9 63.39
    0 -4 9 62.69
    0 -4 -9 48.8
    0 -4 -9 55.19
    0 -4 9 60.29
    0 -4 9 61.09
    0 -4 -9 64.39
    0 -4 9 59.29
    0 -4 9 51.69
    0 4 -10 67.09
    0 4 10 53.69
    0 4 -10 49.99
    0 4 10 29.7
    0 -4 -10 50.69
    0 -4 10 48.5
    0 4 -11 56.69
    0 4 11 64.69
    0 -4 -11 80.09
    0 -4 11 69.69
    0 -4 -11 72.59
    0 4 -12 42.6
    0 -4 -12 30.7
    0 -4 12 26.8
    0 -4 -12 32.4
    0 5 0 2.3
    0 5 0 -1.5
    0 5 0 -0.3
    0 5 0 -1.5
    0 -5 0 0.8
    0 -5 0 0.5
    0 -5 0 0
    0 -5 0 2.3
    0 5 -1 2389.56
    0 5 -1 2464.05
    0 5 1 2467.05
    0 5 1 2412.96
    0 5 -1 2207.58
    0 5 1 2342.17
    0 5 -1 2266.77
    0 5 1 2353.86
    0 5 1 2293.67
    0 5 -1 2329.57
    0 -5 -1 2282.17
    0 -5 -1 2414.66
    0 -5 1 2352.46
    0 -5 1 2363.66
    0 -5 1 2276.47
    0 -5 -1 2159.68
    0 -5 1 2194.28
    0 -5 -1 2485.95
    0 -5 -1 2305.57
    0 5 -2 424.46
    0 5 -2 433.76
    0 5 -2 440.16
    0 5 2 440.06
    0 5 2 435.16
    0 5 -2 417.56
    0 5 2 478.35
    0 5 2 414.56
    0 5 -2 425.46
    0 5 2 418.86
    0 -5 -2 412.16
    0 -5 -2 430.36
    0 -5 2 459.55
    0 -5 -2 444.86
    0 -5 -2 415.16
    0 -5 -2 361.06
    0 -5 2 430.56
    0 5 3 761.52
    0 5 -3 773.42
    0 5 -3 771.42
    0 5 3 778.52
    0 5 -3 751.22
    0 5 -3 796.02
    0 5 3 807.82
    0 5 3 790.52
    0 -5 -3 816.22
    0 -5 -3 807.02
    0 -5 3 822.52
    0 -5 -3 760.92
    0 -5 3 834.32
    0 5 -4 1609.84
    0 5 -4 1651.03
    0 5 4 1548.45
    0 5 -4 1572.04
    0 5 4 1627.14
    0 5 -4 1569.24
    0 5 4 1580.24
    0 -5 4 1691.03
    0 -5 -4 1732.83
    0 -5 4 1663.43
    0 -5 -4 1701.83
    0 -5 -4 1495.45
    0 -5 4 1585.84
    0 5 -5 -3.1
    0 5 5 0.8
    0 5 5 -0.9
    0 5 -5 6.1
    0 5 -5 -2
    0 5 -5 -0.4
    0 5 5 1.2
    0 5 5 7.4
    0 -5 -5 4.1
    0 -5 5 -0.6
    0 -5 5 -1.4
    0 -5 -5 1.6
    0 -5 5 -0.5
    0 -5 5 -1.2
    0 -5 -5 2.8
    0 5 6 339.57
    0 5 -6 327.17
    0 5 -6 348.17
    0 5 -6 328.97
    0 5 6 323.77
    0 5 6 347.97
    0 5 6 361.36
    0 5 -6 328.17
    0 -5 6 336.87
    0 -5 6 370.06
    0 -5 6 339.87
    0 -5 6 373.26
    0 -5 -6 307.47
    0 -5 -6 357.96
    0 -5 -6 379.66
    0 5 7 753.02
    0 5 7 643.24
    0 5 -7 675.43
    0 5 7 664.23
    0 5 -7 642.64
    0 5 7 704.33
    0 5 -7 731.43
    0 5 -7 639.94
    0 -5 -7 610.54
    0 -5 7 662.13
    0 -5 -7 729.33
    0 -5 7 749.53
    0 -5 7 662.23
    0 -5 7 712.73
    0 -5 7 645.74
    0 -5 7 726.33
    0 -5 -7 700.03
    0 5 8 166.88
    0 5 8 156.78
    0 5 -8 158.88
    0 5 -8 147.09
    0 5 -8 173.48
    0 5 -8 151.08
    0 5 8 175.78
    0 -5 -8 166.58
    0 -5 8 171.28
    0 -5 8 166.08
    0 -5 8 147.49
    0 -5 -8 174.88
    0 -5 8 163.88
    0 -5 -8 179.88
    0 -5 8 187.18
    0 -5 8 140.39
    0 5 9 522.95
    0 5 9 467.65
    0 5 -9 531.55
    0 5 -9 460.25
    0 5 -9 491.55
    0 5 -9 438.76
    0 -5 -9 463.25
    0 -5 9 499.75
    0 -5 -9 434.76
    0 -5 9 418.96
    0 -5 9 550.24
    0 -5 9 557.54
    0 -5 9 474.65
    0 -5 -9 518.85
    0 5 -10 24.1
    0 5 10 12
    0 5 10 8.5
    0 5 -10 18.2
    0 -5 -10 18.2
    0 -5 -10 20.8
    0 5 -11 256.87
    0 5 11 280.17
    0 -5 -11 284.17
    0 -5 -11 289.27
    0 6 0 287.47
    0 6 0 294.57
    0 6 0 277.97
    0 6 0 263.47
    0 6 0 279.57
    0 -6 0 268.57
    0 -6 0 306.57
    0 -6 0 279.67
    0 -6 0 284.47
    0 -6 0 287.07
    0 6 1 439.26
    0 6 -1 441.36
    0 6 1 435.16
    0 6 1 449.56
    0 6 1 436.46
    0 6 1 398.26
    0 6 -1 428.96
    0 6 -1 464.25
    0 -6 -1 435.86
    0 -6 -1 454.35
    0 -6 1 430.26
    0 -6 -1 442.96
    0 -6 -1 414.26
    0 -6 1 446.86
    0 -6 1 403.36
    0 -6 1 431.76
    0 6 2 221.48
    0 6 -2 216.48
    0 6 -2 221.58
    0 6 2 219.68
    0 6 -2 237.98
    0 6 2 223.38
    0 6 -2 221.38
    0 6 2 237.68
    0 6 2 223.68
    0 -6 -2 211.98
    0 -6 -2 224.08
    0 -6 2 217.88
    0 -6 -2 236.68
    0 -6 -2 203.68
    0 -6 2 221.48
    0 -6 -2 220.68
    0 -6 2 213.68
    0 6 -3 1695.13
    0 6 3 1849.52
    0 6 3 1775.12
    0 6 -3 1748.13
    0 6 3 1677.23
    0 6 3 1705.13
    0 6 3 1767.62
    0 6 -3 1753.42
    0 -6 3 1887.51
    0 -6 3 1729.83
    0 -6 -3 1862.71
    0 -6 -3 1648.14
    0 -6 -3 1750.72
    0 6 4 10.9
    0 6 -4 5.2
    0 6 -4 8.6
    0 6 -4 4.5
    0 6 4 7.4
    0 6 -4 4.7
    0 6 4 9
    0 6 4 6.5
    0 -6 4 6.3
    0 -6 -4 10.1
    0 -6 -4 4.1
    0 -6 4 5.5
    0 -6 4 6.2
    0 6 5 1307.27
    0 6 -5 1261.17
    0 6 -5 1331.87
    0 6 5 1342.37
    0 6 5 1326.87
    0 6 -5 1273.97
    0 6 5 1272.57
    0 6 -5 1288.87
    0 -6 -5 1286.67
    0 -6 5 1279.57
    0 -6 -5 1214.18
    0 -6 -5 1364.56
    0 -6 5 1450.25
    0 -6 5 1334.87
    0 6 -6 0.2
    0 6 6 -1.2
    0 6 -6 -0.4
    0 6 6 3.3
    0 6 6 4.1
    0 6 -6 5.8
    0 6 6 0.5
    0 6 -6 6.4
    0 -6 6 4.6
    0 -6 6 2.2
    0 -6 -6 1.9
    0 -6 6 -2.7
    0 -6 -6 4.1
    0 -6 -6 1
    0 6 7 420.06
    0 6 7 427.66
    0 6 -7 419.06
    0 6 -7 393.76
    0 6 7 426.06
    0 6 -7 428.46
    0 6 7 385.96
    0 6 -7 408.96
    0 -6 -7 465.35
    0 -6 7 449.95
    0 -6 -7 450.65
    0 -6 -7 429.56
    0 -6 7 461.15
    0 -6 7 432.26
    0 6 8 189.98
    0 6 -8 174.88
    0 6 -8 201.08
    0 6 8 187.38
    0 6 -8 184.68
    0 6 8 199.68
    0 6 8 185.08
    0 6 -8 163.38
    0 -6 8 178.78
    0 -6 -8 189.68
    0 -6 8 197.08
    0 -6 8 217.58
    0 -6 -8 194.38
    0 -6 -8 202.58
    0 6 -9 0.6
    0 6 9 -5.1
    0 6 9 2.6
    0 6 -9 -7.2
    0 -6 9 -8.6
    0 -6 9 1.3
    0 -6 9 -2.4
    0 -6 -9 -1
    0 -6 -9 10.4
    0 6 -10 84.99
    0 6 10 82.89
    0 6 -10 108.99
    0 -6 -10 92.79
    0 -6 -10 95.79
    0 -6 10 104.09
    0 6 -11 157.18
    0 6 11 149.79
    0 -6 -11 158.58
    0 -6 -11 179.68
    0 7 0 -0.5
    0 7 0 -1.8
    0 7 0 -2.8
    0 7 0 -1.5
    0 7 0 -1.2
    0 -7 0 2.7
    0 -7 0 -4.4
    0 -7 0 -1.5
    0 -7 0 -2.2
    0 -7 0 -1.3
    0 7 -1 2688.93
    0 7 -1 2747.82
    0 7 1 2698.83
    0 7 -1 2648.64
    0 7 1 2534.45
    0 7 1 2669.43
    0 7 1 2800.82
    0 7 1 2641.94
    0 7 -1 2688.63
    0 7 -1 2365.26
    0 -7 -1 2783.42
    0 -7 1 2724.43
    0 -7 1 2553.54
    0 -7 1 2605.24
    0 -7 1 2629.64
    0 -7 -1 2698.23
    0 -7 -1 2585.24
    0 -7 -1 2559.14
    0 -7 -1 2650.03
    0 7 -2 47.7
    0 7 2 57.29
    0 7 2 55.99
    0 7 -2 52.39
    0 7 2 45.8
    0 7 -2 52.89
    0 7 -2 56.99
    0 7 2 49.7
    0 7 2 53.89
    0 -7 2 52.89
    0 -7 -2 51.09
    0 -7 -2 54.49
    0 -7 2 56.19
    0 -7 2 49.3
    0 -7 -2 46.4
    0 -7 -2 57.09
    0 7 3 1291.67
    0 7 -3 1339.67
    0 7 3 1279.77
    0 7 3 1207.18
    0 7 -3 1267.27
    0 7 -3 1248.48
    0 7 3 1243.08
    0 7 -3 1241.38
    0 7 -3 1304.67
    0 -7 -3 1267.57
    0 -7 3 1273.57
    0 -7 3 1270.67
    0 -7 -3 1309.27
    0 -7 -3 1323.27
    0 -7 3 1230.38
    0 7 4 13.1
    0 7 -4 19.2
    0 7 4 22.9
    0 7 4 17.7
    0 7 -4 18.6
    0 7 -4 24
    0 7 -4 18
    0 7 4 19.3
    0 -7 -4 18.1
    0 -7 -4 19.9
    0 -7 4 18.7
    0 -7 -4 18.4
    0 -7 4 20.5
    0 7 5 55.19
    0 7 -5 59.29
    0 7 -5 50.79
    0 7 -5 51.09
    0 7 5 59.39
    0 7 5 50.89
    0 7 -5 47.7
    0 7 5 59.89
    0 -7 5 46.9
    0 -7 5 58.29
    0 -7 5 63.79
    0 -7 -5 64.59
    0 -7 -5 53.69
    0 7 6 7.8
    0 7 6 4.5
    0 7 -6 9.2
    0 7 -6 5.2
    0 7 -6 11.2
    0 7 -6 11.7
    0 7 6 4.6
    0 7 6 4.1
    0 -7 6 1.3
    0 -7 6 2.5
    0 -7 -6 10.7
    0 -7 -6 3.7
    0 -7 -6 5.5
    0 -7 6 12.7
    0 7 7 130.79
    0 7 7 143.99
    0 7 -7 141.39
    0 7 7 166.78
    0 7 -7 144.29
    0 7 -7 162.58
    0 7 7 153.48
    0 7 -7 158.58
    0 -7 -7 159.68
    0 -7 -7 150.28
    0 -7 7 151.98
    0 -7 7 170.38
    0 -7 -7 159.48
    0 -7 7 179.18
    0 7 -8 20
    0 7 -8 30.2
    0 7 8 24.2
    0 7 8 19.3
    0 7 8 26.5
    0 7 -8 28
    0 -7 8 36.1
    0 -7 8 19
    0 -7 8 17.5
    0 -7 -8 24.2
    0 -7 -8 28.7
    0 -7 -8 32
    0 7 9 584.34
    0 7 -9 587.74
    0 7 9 540.85
    0 7 -9 597.34
    0 -7 -9 572.14
    0 -7 -9 587.94
    0 -7 9 620.14
    0 -7 9 577.44
    0 -7 -9 631.04
    0 7 -10 6.3
    0 7 10 14.7
    0 -7 10 -2.5
    0 -7 10 7.3
    0 -7 -10 2.6
    0 -7 -10 3.1
    0 7 11 82.29
    0 7 -11 78.49
    0 -7 -11 78.99
    0 -7 -11 75.79
    0 8 0 9.2
    0 8 0 5.5
    0 8 0 13.7
    0 8 0 8.7
    0 8 0 10.5
    0 -8 0 7.7
    0 -8 0 10.1
    0 -8 0 11.4
    0 -8 0 7.3
    0 -8 0 6.2
    0 8 -1 451.75
    0 8 1 452.45
    0 8 -1 421.86
    0 8 1 464.65
    0 8 1 440.96
    0 8 1 472.35
    0 8 -1 435.66
    0 8 -1 430.56
    0 8 1 411.66
    0 -8 1 449.56
    0 -8 -1 449.36
    0 -8 -1 390.36
    0 -8 1 422.66
    0 -8 1 431.46
    0 -8 -1 443.56
    0 -8 -1 434.96
    0 -8 -1 433.26
    0 8 -2 0.5
    0 8 2 1.2
    0 8 -2 2.3
    0 8 -2 -1.6
    0 8 2 1.4
    0 8 -2 -1.1
    0 8 2 -1.3
    0 8 -2 0.2
    0 8 2 1
    0 8 2 4.9
    0 -8 -2 0.6
    0 -8 2 1.1
    0 -8 -2 1.2
    0 -8 2 5.7
    0 -8 -2 1.9
    0 -8 -2 0.9
    0 -8 2 -1.5
    0 -8 -2 -1.7
    0 8 -3 2269.87
    0 8 -3 2093.19
    0 8 3 2127.59
    0 8 3 2138.39
    0 8 -3 2050.59
    0 8 -3 2203.68
    0 8 -3 2119.39
    0 8 -3 2082.59
    0 8 3 2180.98
    0 8 3 2001.1
    0 8 3 2125.49
    0 -8 -3 1875.71
    0 -8 -3 2006.2
    0 -8 3 2101.99
    0 -8 -3 2020.2
    0 -8 3 2203.68
    0 -8 3 2021
    0 -8 -3 1892.61
    0 8 4 6.4
    0 8 -4 10.4
    0 8 -4 6.9
    0 8 4 12.9
    0 8 -4 7.6
    0 8 4 11.6
    0 8 -4 10.9
    0 8 4 11.4
    0 -8 -4 10.7
    0 -8 -4 8.3
    0 -8 4 6.8
    0 -8 4 13.7
    0 -8 -4 11.2
    0 -8 4 5.6
    0 8 -5 908.81
    0 8 5 888.91
    0 8 -5 910.91
    0 8 -5 933.01
    0 8 5 942.11
    0 8 5 981.7
    0 8 5 853.71
    0 8 -5 905.11
    0 -8 5 970.9
    0 -8 -5 868.11
    0 -8 -5 905.41
    0 -8 -5 948.61
    0 -8 5 933.61
    0 8 -6 57.69
    0 8 -6 53.99
    0 8 6 48.4
    0 8 -6 58.49
    0 8 -6 58.99
    0 8 6 58.49
    0 8 6 56.19
    0 8 6 54.89
    0 -8 6 61.19
    0 -8 -6 47.4
    0 -8 6 52.09
    0 -8 -6 36.8
    0 -8 6 53.29
    0 8 7 226.68
    0 8 7 261.07
    0 8 -7 213.78
    0 8 7 237.88
    0 8 7 286.87
    0 8 -7 235.88
    0 8 -7 244.88
    0 8 -7 261.77
    0 -8 7 297.67
    0 -8 7 255.77
    0 -8 -7 286.77
    0 -8 7 283.37
    0 -8 -7 229.28
    0 -8 -7 266.47
    0 8 -8 52.79
    0 8 -8 46.8
    0 8 8 50.29
    0 8 8 39
    0 -8 8 60.99
    0 -8 -8 57.39
    0 -8 -8 44.9
    0 -8 8 45.9
    0 8 9 8.9
    0 8 -9 3.1
    0 8 9 9.1
    0 8 -9 2
    0 -8 -9 -0.6
    0 -8 9 -6
    0 -8 9 -11.6
    0 -8 -9 7.6
    0 8 10 14
    0 8 -10 9.8
    0 -8 10 9.7
    0 -8 10 10.2
    0 -8 -10 18.8
    0 -8 -10 0.3
    0 8 11 26.7
    0 8 -11 32.9
    0 -8 -11 34.8
    0 -8 -11 37.5
    0 9 0 -1.6
    0 9 0 2.1
    0 9 0 1.6
    0 9 0 -1.6
    0 9 0 -0.9
    0 -9 0 0.1
    0 -9 0 5.4
    0 -9 0 1.6
    0 -9 0 1.5
    0 9 -1 1904.81
    0 9 -1 1888.21
    0 9 1 1858.61
    0 9 1 1874.61
    0 9 -1 1834.92
    0 9 1 1903.61
    0 9 1 1767.92
    0 9 -1 1693.63
    0 9 -1 1961.5
    0 -9 -1 1883.41
    0 -9 -1 1880.91
    0 -9 1 1853.61
    0 -9 1 1856.11
    0 -9 -1 1808.92
    0 -9 -1 1672.23
    0 9 -2 38
    0 9 2 47.1
    0 9 -2 35.5
    0 9 2 35.7
    0 9 -2 40.2
    0 9 2 33.9
    0 9 2 43.9
    0 9 -2 25.9
    0 9 2 34.3
    0 9 -2 40.9
    0 -9 2 30.2
    0 -9 2 34.9
    0 -9 -2 34.3
    0 -9 -2 34.3
    0 -9 2 33.2
    0 -9 -2 37.2
    0 9 3 141.09
    0 9 3 159.08
    0 9 -3 135.69
    0 9 -3 140.39
    0 9 -3 155.88
    0 9 3 138.79
    0 9 -3 142.79
    0 9 3 147.29
    0 9 -3 154.38
    0 9 3 140.19
    0 9 -3 154.88
    0 -9 -3 148.09
    0 -9 -3 146.19
    0 -9 3 152.78
    0 -9 -3 153.38
    0 -9 3 139.79
    0 -9 3 143.89
    0 9 4 75.99
    0 9 -4 84.49
    0 9 -4 79.49
    0 9 -4 87.59
    0 9 4 62.79
    0 9 -4 87.39
    0 9 4 69.79
    0 9 4 83.39
    0 -9 4 74.29
    0 -9 -4 71.39
    0 -9 -4 68.29
    0 -9 -4 75.79
    0 -9 4 76.49
    0 -9 4 90.39
    0 9 -5 107.09
    0 9 -5 116.99
    0 9 5 125.09
    0 9 5 116.59
    0 9 -5 123.49
    0 9 5 102.79
    0 9 5 110.79
    0 9 -5 113.89
    0 -9 5 113.59
    0 -9 -5 100.99
    0 -9 -5 113.39
    0 -9 5 107.39
    0 -9 -5 114.49
    0 9 -6 45.4
    0 9 6 52.29
    0 9 -6 45.9
    0 9 -6 49.5
    0 9 -6 65.79
    0 9 6 47.7
    0 9 6 61.99
    0 9 6 59.29
    0 -9 6 58.19
    0 -9 6 58.39
    0 -9 -6 53.79
    0 -9 -6 49.2
    0 -9 6 45.3
    0 9 -7 645.84
    0 9 7 644.74
    0 9 7 651.13
    0 9 -7 654.33
    0 9 7 581.54
    0 -9 7 681.43
    0 -9 -7 669.63
    0 -9 7 684.03
    0 -9 -7 694.23
    0 -9 7 763.02
    0 9 -8 36.8
    0 9 8 27.4
    0 9 8 28.1
    0 9 -8 25.2
    0 -9 8 24.1
    0 -9 8 34
    0 -9 -8 24.3
    0 -9 8 16
    0 -9 -8 26
    0 -9 -8 26.2
    0 9 -9 182.68
    0 9 9 181.08
    0 -9 -9 187.68
    0 -9 9 203.18
    0 -9 -9 198.18
    0 -9 9 243.18
    0 9 10 0.5
    0 9 -10 -1.9
    0 -9 -10 4.9
    0 -9 -10 -10
    0 -9 10 -6
    0 -9 10 2.4
    0 9 -11 110.99
    0 9 11 121.89
    0 -9 -11 106.09
    0 -9 -11 130.59
    0 10 0 1301.37
    0 10 0 1267.27
    0 10 0 1237.08
    0 10 0 1352.46
    0 10 0 1265.57
    0 -10 0 1250.17
    0 -10 0 1318.17
    0 -10 0 1250.37
    0 -10 0 1265.87
    0 10 1 86.99
    0 10 1 98.99
    0 10 -1 104.09
    0 10 1 98.29
    0 10 -1 107.29
    0 10 1 92.89
    0 10 -1 101.09
    0 10 -1 101.09
    0 10 -1 94.89
    0 10 1 107.79
    0 -10 -1 90.49
    0 -10 -1 94.29
    0 -10 1 93.59
    0 -10 -1 94.19
    0 -10 1 93.69
    0 -10 -1 96.39
    0 -10 1 82.59
    0 10 -2 14.1
    0 10 -2 25.2
    0 10 2 19.2
    0 10 -2 21.5
    0 10 -2 20.6
    0 10 2 29.6
    0 10 2 25.7
    0 10 2 30.4
    0 10 2 15.7
    0 -10 -2 18.9
    0 -10 2 21.4
    0 -10 -2 21.3
    0 -10 2 15.7
    0 -10 -2 11
    0 -10 -2 15.2
    0 10 3 1068.89
    0 10 3 1036.6
    0 10 3 1001.8
    0 10 3 996.6
    0 10 3 966
    0 10 -3 1063.19
    0 10 -3 994.7
    0 10 -3 994.5
    0 10 -3 1030.2
    0 10 -3 980.3
    0 10 -3 1000.9
    0 -10 -3 1049.7
    0 -10 3 986.4
    0 -10 3 1010.6
    0 -10 3 1027.7
    0 -10 -3 966.2
    0 -10 -3 873.41
    0 10 -4 9.3
    0 10 4 5.4
    0 10 4 11.2
    0 10 4 10.1
    0 10 -4 15.5
    0 10 -4 10.8
    0 10 -4 7.3
    0 10 4 1.3
    0 10 4 11
    0 10 -4 13.8
    0 -10 4 8.8
    0 -10 -4 8.3
    0 -10 -4 10.9
    0 -10 -4 9.9
    0 -10 4 12.5
    0 -10 4 10
    0 10 -5 1154.08
    0 10 5 1289.57
    0 10 5 1163.98
    0 10 5 1171.78
    0 10 -5 1201.78
    0 10 5 1213.48
    0 10 -5 1241.58
    0 10 -5 1181.88
    0 -10 -5 1284.47
    0 -10 5 1320.97
    0 -10 -5 1102.49
    0 -10 5 1166.78
    0 -10 -5 1260.97
    0 -10 5 1329.07
    0 10 6 48.4
    0 10 -6 30
    0 10 -6 32.5
    0 10 -6 40.4
    0 10 6 47.2
    0 10 6 48.3
    0 -10 -6 47.9
    0 -10 -6 32.4
    0 -10 6 46.4
    0 -10 -6 46.7
    0 -10 6 35
    0 10 7 111.29
    0 10 -7 79.79
    0 10 -7 104.99
    0 10 7 105.49
    0 -10 7 98.39
    0 -10 -7 69.79
    0 -10 -7 134.59
    0 -10 -7 88.49
    0 -10 7 115.59
    0 -10 7 124.69
    0 10 8 78.99
    0 10 -8 81.39
    0 10 -8 66.29
    0 10 8 80.89
    0 -10 -8 60.89
    0 -10 8 88.59
    0 -10 8 97.89
    0 -10 -8 101.89
    0 -10 8 87.09
    0 10 -9 12.1
    0 10 9 6
    0 -10 -9 -2.2
    0 -10 -9 14.4
    0 -10 9 -2.4
    0 -10 9 10.9
    0 10 10 10.3
    0 10 -10 0
    0 -10 10 15.9
    0 -10 -10 21.1
    0 -10 10 -6.3
    0 -10 -10 -2.6
    0 11 0 -1.6
    0 11 0 0.4
    0 11 0 1.4
    0 11 0 -1.1
    0 11 0 1.6
    0 -11 0 -2.3
    0 -11 0 1.7
    0 -11 0 1.3
    0 11 -1 527.55
    0 11 1 560.94
    0 11 1 512.95
    0 11 -1 564.84
    0 11 1 485.75
    0 11 -1 543.05
    0 11 1 542.75
    0 11 -1 494.05
    0 11 1 514.85
    0 11 -1 544.15
    0 -11 -1 527.05
    0 -11 -1 511.95
    0 -11 -1 551.64
    0 -11 1 533.85
    0 -11 1 511.85
    0 -11 -1 524.05
    0 -11 1 522.65
    0 11 -2 335.17
    0 11 2 333.37
    0 11 -2 317.27
    0 11 -2 296.47
    0 11 -2 303.67
    0 11 2 306.47
    0 11 2 320.97
    0 11 2 318.07
    0 11 2 304.57
    0 11 -2 327.37
    0 -11 -2 296.97
    0 -11 2 313.27
    0 -11 -2 323.67
    0 -11 2 315.17
    0 -11 -2 290.27
    0 -11 -2 289.47
    0 -11 2 303.17
    0 11 -3 97.29
    0 11 -3 111.59
    0 11 3 97.29
    0 11 3 112.09
    0 11 -3 107.99
    0 11 3 97.09
    0 11 -3 98.69
    0 11 3 114.39
    0 11 3 105.49
    0 11 -3 105.59
    0 -11 -3 106.39
    0 -11 -3 105.29
    0 -11 3 103.39
    0 -11 -3 97.69
    0 -11 -3 89.29
    0 -11 3 104.49
    0 11 -4 499.05
    0 11 4 525.55
    0 11 4 559.84
    0 11 -4 568.24
    0 11 4 544.35
    0 11 4 562.84
    0 11 -4 547.55
    0 11 4 583.24
    0 11 -4 577.14
    0 11 -4 576.64
    0 -11 4 533.25
    0 -11 4 603.24
    0 -11 4 587.54
    0 -11 -4 587.14
    0 -11 -4 560.34
    0 -11 -4 531.55
    0 11 -5 6.6
    0 11 5 9.7
    0 11 -5 -0.8
    0 11 -5 2.9
    0 11 5 5
    0 11 -5 5.8
    0 11 5 6.7
    0 11 -5 -1.3
    0 11 5 19.1
    0 -11 5 8.4
    0 -11 -5 3.3
    0 -11 5 3.6
    0 -11 -5 0.8
    0 -11 -5 4.6
    0 -11 5 3.6
    0 11 6 137.99
    0 11 -6 115.19
    0 11 -6 121.69
    0 11 6 150.68
    0 -11 -6 140.49
    0 -11 6 145.29
    0 -11 6 110.49
    0 -11 -6 149.29
    0 -11 -6 114.89
    0 11 7 117.29
    0 11 -7 130.09
    0 11 -7 95.79
    0 11 7 108.59
    0 -11 7 116.79
    0 -11 7 101.19
    0 -11 -7 105.69
    0 -11 -7 111.69
    0 11 8 3.3
    0 -11 -8 2.2
    0 -11 -8 -2.8
    0 -11 8 4.2
    0 -11 8 -12
    0 11 9 125.29
    0 11 -9 100.39
    0 -11 9 133.89
    0 -11 -9 134.49
    0 -11 9 165.38
    0 -11 -9 143.99
    0 11 10 21
    0 11 -10 -16.9
    0 -11 -10 5.4
    0 -11 10 -2.4
    0 -11 -10 7.2
    0 -11 10 -4.3
    0 12 0 350.86
    0 12 0 311.27
    0 12 0 313.07
    0 12 0 337.37
    0 12 0 350.26
    0 -12 0 324.77
    0 -12 0 325.97
    0 -12 0 330.87
    0 12 -1 6.2
    0 12 -1 10
    0 12 1 7.5
    0 12 -1 5.3
    0 12 1 3.7
    0 12 -1 7.9
    0 12 -1 2.4
    0 12 1 1.2
    0 12 1 5.6
    0 12 1 7.1
    0 -12 -1 7.8
    0 -12 1 -0.4
    0 -12 -1 8.1
    0 -12 -1 9.3
    0 -12 1 1.8
    0 -12 -1 3.6
    0 -12 1 7.8
    0 12 -2 942.61
    0 12 -2 885.41
    0 12 2 814.82
    0 12 -2 851.31
    0 12 -2 854.41
    0 12 2 862.41
    0 12 2 867.61
    0 12 2 889.51
    0 12 -2 881.71
    0 -12 -2 864.21
    0 -12 -2 821.22
    0 -12 2 806.42
    0 -12 -2 867.41
    0 -12 -2 811.52
    0 -12 2 844.22
    0 -12 2 831.52
    0 12 3 79.29
    0 12 3 75.19
    0 12 -3 72.99
    0 12 -3 74.79
    0 12 -3 77.99
    0 12 -3 73.49
    0 12 -3 81.39
    0 12 -3 65.39
    0 12 -3 75.19
    0 12 3 76.09
    0 -12 -3 76.39
    0 -12 -3 56.89
    0 -12 -3 72.39
    0 -12 3 75.79
    0 -12 3 68.99
    0 -12 3 78.49
    0 -12 -3 70.29
    0 12 4 -0.1
    0 12 -4 -0.9
    0 12 4 -2.4
    0 12 -4 -2.4
    0 12 4 1.2
    0 12 -4 7.1
    0 12 -4 -1.5
    0 12 4 -6.6
    0 12 -4 7.3
    0 12 4 -0.7
    0 -12 -4 0
    0 -12 4 2.7
    0 -12 4 -3.6
    0 -12 -4 0.1
    0 -12 -4 -1.4
    0 12 -5 193.68
    0 12 5 206.38
    0 12 5 186.28
    0 12 -5 159.88
    0 12 5 175.88
    0 -12 5 180.08
    0 -12 -5 201.88
    0 -12 5 204.58
    0 -12 5 160.68
    0 -12 -5 181.68
    0 -12 -5 182.28
    0 12 -6 179.58
    0 12 6 164.28
    0 12 6 167.98
    0 12 -6 152.28
    0 -12 6 147.79
    0 -12 6 175.28
    0 -12 6 167.68
    0 -12 -6 191.38
    0 -12 -6 188.38
    0 12 -7 59.89
    0 12 -7 101.59
    0 12 7 75.89
    0 12 7 89.39
    0 -12 -7 97.99
    0 -12 -7 74.29
    0 -12 -7 59.59
    0 -12 7 66.99
    0 -12 7 88.09
    0 12 -8 285.77
    0 12 8 301.37
    0 -12 -8 307.47
    0 -12 8 345.57
    0 -12 -8 315.37
    0 -12 8 291.47
    0 12 9 69.49
    0 12 -9 43.8
    0 -12 -9 61.89
    0 -12 -9 67.89
    0 -12 9 75.49
    0 -12 9 58.99
    0 12 10 80.79
    0 12 -10 86.29
    0 -12 10 96.69
    0 -12 -10 131.59
    0 -12 -10 83.49
    0 -12 10 96.09
    0 13 0 3.3
    0 13 0 -0.1
    0 13 0 -5.7
    0 13 0 0.4
    0 -13 0 3
    0 -13 0 1.8
    0 -13 0 -5.9
    0 13 1 169.78
    0 13 -1 176.78
    0 13 1 190.98
    0 13 -1 189.58
    0 13 -1 189.08
    0 13 1 162.78
    0 13 1 199.08
    0 13 -1 152.78
    0 13 1 159.78
    0 13 -1 164.78
    0 -13 1 186.48
    0 -13 -1 169.68
    0 -13 -1 150.88
    0 -13 -1 175.58
    0 -13 1 167.78
    0 -13 -1 169.18
    0 -13 1 184.38
    0 13 -2 213.68
    0 13 2 232.38
    0 13 2 221.78
    0 13 2 197.48
    0 13 -2 210.08
    0 13 -2 234.68
    0 13 -2 224.78
    0 13 2 238.48
    0 13 -2 203.68
    0 -13 2 220.88
    0 -13 -2 210.88
    0 -13 2 213.08
    0 -13 -2 196.98
    0 -13 -2 196.18
    0 -13 -2 230.68
    0 -13 2 231.28
    0 13 3 111.69
    0 13 -3 94.39
    0 13 -3 99.09
    0 13 3 106.19
    0 13 3 101.09
    0 13 3 96.89
    0 13 -3 113.49
    0 13 -3 113.99
    0 13 -3 97.99
    0 13 3 98.89
    0 13 -3 116.39
    0 -13 -3 93.79
    0 -13 -3 94.39
    0 -13 3 96.29
    0 -13 3 109.69
    0 -13 -3 102.09
    0 -13 3 97.89
    0 13 -4 310.07
    0 13 -4 300.07
    0 13 4 289.27
    0 13 4 311.47
    0 13 4 313.97
    0 13 4 266.17
    0 -13 -4 284.37
    0 -13 -4 292.87
    0 -13 4 310.17
    0 -13 -4 323.97
    0 -13 4 311.67
    0 -13 4 300.77
    0 13 -5 -3.6
    0 13 5 -0.8
    0 13 5 -2.8
    0 13 -5 -1.5
    0 -13 -5 0.1
    0 -13 -5 0.2
    0 -13 5 0.2
    0 -13 -5 6.7
    0 -13 5 1.5
    0 13 -6 331.57
    0 13 -6 308.67
    0 13 6 331.77
    0 -13 6 373.86
    0 -13 6 306.77
    0 -13 6 347.07
    0 -13 -6 331.37
    0 -13 -6 327.47
    0 -13 -6 278.07
    0 13 7 42.3
    0 13 -7 32.4
    0 -13 -7 30.6
    0 -13 -7 10.3
    0 -13 7 36.3
    0 -13 -7 25.4
    0 -13 7 16.3
    0 13 -8 37.4
    0 13 8 25.7
    0 -13 8 39.2
    0 -13 -8 41.4
    0 -13 -8 36.1
    0 -13 8 31.6
    0 13 -9 56.09
    0 13 9 89.29
    0 -13 -9 73.59
    0 -13 9 71.49
    0 -13 -9 64.49
    0 14 0 1679.63
    0 14 0 1694.53
    0 14 0 1551.44
    0 14 0 1705.83
    0 14 0 1583.94
    0 -14 0 1727.93
    0 -14 0 1596.14
    0 -14 0 1583.94
    0 14 -1 2.2
    0 14 1 7.6
    0 14 -1 0.5
    0 14 -1 5.7
    0 14 1 10.5
    0 14 -1 10
    0 14 1 12.7
    0 14 -1 3.6
    0 14 1 9.7
    0 14 1 2.7
    0 -14 -1 8.7
    0 -14 -1 6.5
    0 -14 -1 3.5
    0 -14 1 11.3
    0 -14 1 8.8
    0 -14 1 7.8
    0 -14 -1 6.2
    0 14 -2 620.74
    0 14 -2 637.84
    0 14 2 613.84
    0 14 -2 642.84
    0 14 2 618.94
    0 14 2 681.43
    0 14 2 609.64
    0 -14 -2 651.93
    0 -14 2 651.23
    0 -14 2 639.74
    0 -14 2 573.84
    0 -14 -2 600.44
    0 -14 -2 595.84
    0 -14 -2 643.04
    0 14 3 47.7
    0 14 -3 55.69
    0 14 3 54.49
    0 14 3 45.4
    0 14 -3 59.29
    0 -14 -3 68.09
    0 -14 3 42.9
    0 -14 3 42.7
    0 -14 -3 55.19
    0 -14 -3 47.9
    0 -14 3 51.99
    0 14 4 68.49
    0 14 -4 104.09
    0 14 4 91.19
    0 14 4 113.79
    0 14 -4 95.09
    0 14 -4 99.89
    0 14 -4 81.89
    0 -14 -4 89.19
    0 -14 4 83.49
    0 -14 -4 91.39
    0 -14 4 83.29
    0 -14 4 83.19
    0 -14 -4 85.69
    0 14 5 6.6
    0 14 -5 -7.1
    0 14 5 5.7
    0 -14 -5 2.8
    0 -14 -5 1.4
    0 -14 -5 -9.5
    0 -14 5 -0.9
    0 -14 5 1.1
    0 -14 5 -2.9
    0 14 6 103.39
    0 14 -6 115.69
    0 -14 6 126.59
    0 -14 6 123.89
    0 -14 -6 124.89
    0 -14 -6 105.39
    0 -14 -6 139.09
    0 14 7 13.5
    0 14 -7 12.6
    0 -14 -7 -3.3
    0 -14 7 0.5
    0 -14 -7 7.2
    0 -14 7 9.7
    0 14 -8 208.88
    0 14 8 206.38
    0 -14 -8 246.08
    0 -14 8 187.78
    0 -14 8 225.88
    0 -14 -8 252.67
    0 14 -9 -7.9
    0 14 9 2.2
    0 -14 -9 11.8
    0 -14 9 16.5
    0 -14 9 7.2
    0 -14 -9 6.8
    0 15 0 -0.7
    0 15 0 9.8
    0 15 0 9.1
    0 -15 0 0.7
    0 -15 0 -1.8
    0 -15 0 4.3
    0 15 1 7.6
    0 15 1 10.4
    0 15 -1 2.4
    0 15 -1 7.2
    0 15 -1 6.5
    0 15 1 8.8
    0 -15 -1 6.8
    0 -15 1 8.6
    0 -15 -1 5
    0 -15 1 9.1
    0 -15 1 -0.2
    0 -15 -1 0.2
    0 15 -2 244.38
    0 15 2 246.58
    0 15 2 246.48
    0 15 2 230.68
    0 15 -2 231.48
    0 -15 -2 211.28
    0 -15 -2 219.68
    0 -15 2 232.88
    0 -15 -2 227.08
    0 -15 2 218.28
    0 -15 2 229.08
    0 15 -3 8.4
    0 15 -3 1.9
    0 15 3 -3.7
    0 15 3 2.4
    0 15 -3 8.5
    0 15 -3 4.4
    0 -15 3 9
    0 -15 -3 6.7
    0 -15 3 5.3
    0 -15 3 -6
    0 -15 -3 3.7
    0 15 -4 837.92
    0 15 -4 806.52
    0 15 -4 765.82
    0 15 4 828.02
    0 15 4 778.32
    0 -15 -4 770.62
    0 -15 -4 740.93
    0 -15 -4 834.52
    0 -15 4 763.22
    0 -15 4 857.21
    0 -15 4 861.61
    0 15 5 7
    0 15 5 -3.1
    0 15 -5 3
    0 -15 -5 1.9
    0 -15 5 -7.9
    0 -15 5 1.7
    0 -15 -5 6.1
    0 -15 5 -1.6
    0 -15 -5 -10.1
    0 15 6 292.87
    0 15 -6 245.68
    0 -15 -6 247.38
    0 -15 -6 313.97
    0 -15 -6 296.07
    0 -15 6 294.17
    0 -15 6 288.57
    0 15 7 13.8
    0 15 -7 11.5
    0 -15 -7 1.8
    0 -15 7 -2.4
    0 -15 7 4.3
    0 -15 -7 10.6
    0 15 8 68.49
    0 15 -8 52.79
    0 -15 -8 56.49
    0 -15 8 80.69
    0 -15 8 53.39
    0 -15 -8 54.99
    0 16 0 251.87
    0 16 0 263.87
    0 16 0 248.28
    0 -16 0 267.67
    0 -16 0 250.17
    0 -16 0 265.57
    0 16 1 3.3
    0 16 -1 0.3
    0 16 1 9.8
    0 16 1 0.5
    0 16 -1 -0.2
    0 -16 1 0.1
    0 -16 1 6.5
    0 -16 -1 1.9
    0 -16 1 -7.8
    0 -16 -1 0.1
    0 -16 -1 3.3
    0 16 -2 404.26
    0 16 2 394.16
    0 16 2 376.36
    0 16 -2 411.96
    0 16 2 412.06
    0 -16 2 438.16
    0 -16 -2 372.66
    0 -16 2 402.76
    0 -16 -2 411.36
    0 -16 -2 436.36
    0 -16 -2 376.06
    0 -16 2 423.56
    0 16 3 55.79
    0 16 -3 35.4
    0 16 3 35.4
    0 16 -3 60.39
    0 16 3 43.1
    0 16 -3 50.79
    0 -16 3 39.4
    0 -16 -3 41.6
    0 -16 -3 37.5
    0 -16 3 45.3
    0 -16 3 28.4
    0 16 -4 -5.7
    0 16 4 8.1
    0 16 4 12.7
    0 16 -4 10.6
    0 16 -4 4.8
    0 16 -4 4.9
    0 -16 4 0.8
    0 -16 -4 4.3
    0 -16 -4 12.9
    0 -16 -4 10.8
    0 -16 4 3.6
    0 -16 4 0.8
    0 16 5 29.3
    0 16 -5 34.7
    0 -16 -5 27.9
    0 -16 5 14.1
    0 -16 -5 19.7
    0 -16 5 30.5
    0 -16 5 24.1
    0 -16 -5 29.1
    0 16 -6 80.09
    0 16 6 109.59
    0 -16 -6 97.99
    0 -16 6 85.79
    0 -16 6 80.89
    0 -16 -6 121.39
    0 16 -7 48.7
    0 16 7 35.6
    0 -16 -7 41
    0 -16 7 17.3
    0 -16 7 48.1
    0 -16 -7 34.8
    0 16 -8 71.69
    0 -16 -8 90.39
    0 17 0 -3.2
    0 17 0 -12.3
    0 -17 0 -1
    0 -17 0 1.5
    0 -17 0 -1.1
    0 17 1 25.7
    0 17 -1 10.6
    0 17 1 14.8
    0 17 -1 18
    0 17 1 14.3
    0 -17 1 13.1
    0 -17 1 12.9
    0 -17 1 5.5
    0 -17 -1 8.9
    0 -17 -1 13.9
    0 -17 -1 14
    0 17 2 260.27
    0 17 2 226.98
    0 17 -2 241.78
    0 17 2 277.57
    0 17 -2 253.77
    0 17 -2 279.37
    0 -17 -2 261.37
    0 -17 -2 277.67
    0 -17 -2 278.97
    0 -17 2 273.57
    0 -17 2 263.87
    0 -17 2 274.27
    0 17 -3 13.3
    0 17 -3 20.3
    0 17 3 18.4
    0 17 3 19.8
    0 17 -3 16.9
    0 -17 3 10.8
    0 -17 -3 7.8
    0 -17 -3 9
    0 -17 3 6.9
    0 -17 3 9.9
    0 17 4 325.57
    0 17 -4 249.58
    0 -17 4 271.27
    0 -17 4 304.47
    0 -17 -4 306.47
    0 -17 -4 302.97
    0 -17 4 297.67
    0 -17 -4 302.47
    0 17 -5 -0.2
    0 17 5 -13
    0 -17 5 -13.1
    0 -17 -5 8.8
    0 -17 -5 -2.4
    0 -17 5 2.7
    0 -17 -5 6.9
    0 17 6 238.08
    0 17 -6 206.98
    0 -17 -6 226.48
    0 -17 6 241.78
    0 -17 6 214.88
    0 -17 -6 238.08
    0 17 -7 8.4
    0 17 7 9.4
    0 -17 -7 5.3
    0 -17 7 7.9
    0 -17 -7 11.3
    0 -17 7 4.8
    0 18 0 126.89
    0 -18 0 122.69
    0 -18 0 121.59
    0 -18 0 109.19
    0 18 1 6.8
    0 18 -1 17
    0 -18 -1 13.3
    0 -18 -1 16.9
    0 -18 1 19.7
    0 -18 -1 10.7
    0 -18 1 26.3
    0 -18 1 13.3
    0 18 -2 128.79
    0 18 2 115.69
    0 18 -2 133.79
    0 -18 2 143.39
    0 -18 -2 115.19
    0 -18 -2 115.89
    0 -18 2 113.49
    0 -18 2 137.19
    0 18 -3 55.99
    0 18 -3 43.5
    0 18 3 59.69
    0 -18 3 30.1
    0 -18 3 42.2
    0 -18 3 47.4
    0 -18 -3 49.8
    0 -18 -3 35.2
    0 -18 -3 46.1
    0 18 4 0
    0 18 -4 -9.7
    0 -18 -4 -1.5
    0 -18 -4 1.2
    0 -18 4 -1.8
    0 -18 4 -3.5
    0 -18 4 -10.6
    0 -18 -4 -2.8
    0 18 -5 27.7
    0 18 5 35.1
    0 -18 -5 28.5
    0 -18 -5 34
    0 -18 5 23.2
    0 -18 5 23.5
    0 18 -6 3.8
    0 18 6 36.4
    0 -18 -6 35.6
    0 -18 6 5.4
    0 -18 -6 24.8
    0 -18 6 28.6
    0 19 0 3.2
    0 -19 0 2.1
    0 -19 0 -5.5
    0 -19 0 -11.3
    0 19 1 286.47
    0 19 -1 269.17
    0 -19 1 238.28
    0 -19 -1 252.37
    0 -19 1 252.27
    0 -19 -1 249.48
    0 -19 1 246.38
    0 19 -2 168.68
    0 19 2 158.48
    0 -19 2 178.18
    0 -19 2 174.78
    0 -19 -2 182.68
    0 -19 2 178.08
    0 19 -3 77.29
    0 19 3 67.89
    0 -19 -3 86.09
    0 -19 3 67.59
    0 -19 3 55.89
    0 -19 3 88.69
    0 -19 -3 79.69
    0 19 -4 211.78
    0 19 4 230.98
    0 -19 -4 188.58
    0 -19 4 271.07
    0 -19 4 262.97
    0 -19 -4 246.48
    0 -19 -4 212.88
    0 19 -5 23.2
    0 19 5 -2.9
    0 -19 5 13.5
    0 -19 5 9.3
    0 -19 -5 -5
    0 -19 -5 5.5
    0 20 0 192.78
    0 -20 0 181.88
    0 -20 0 212.08
    0 -20 0 220.88
    0 20 -1 47.4
    0 20 1 53.49
    0 -20 -1 57.99
    0 -20 -1 48.9
    0 -20 1 58.39
    0 -20 1 39.1
    0 20 -2 13.2
    0 20 2 8.3
    0 -20 -2 5.3
    0 -20 2 5
    0 -20 2 6.4
    0 20 -3 184.18
    0 20 3 179.28
    0 -20 -3 172.88
    0 -20 3 173.78
    0 -20 3 203.38
    0 -20 -3 203.98
    0 20 4 2.6
    0 -20 4 1
    0 -20 -4 5.6
    0 -20 -4 7.7
    0 21 0 -1.1
    0 -21 0 0.2
    0 -21 0 3.4
    0 21 1 319.47
    0 -21 1 319.17
    0 -21 -1 324.57
    0 -21 1 343.57
    0 -21 1 335.97
    1 0 -12 107.29
    1 0 -12 66.59
    1 0 -11 13.5
    1 0 -11 -7.8
    -1 0 11 -12.4
    -1 0 11 -0.4
    -1 0 10 237.08
    -1 0 10 221.48
    -1 0 10 181.68
    1 0 -10 216.98
    1 0 -10 175.68
    1 0 -10 218.98
    -1 0 10 170.48
    1 0 -9 -2.6
    1 0 -9 -1.6
    -1 0 9 -1.2
    -1 0 9 2.8
    1 0 -9 -7.6
    -1 0 9 5.2
    1 0 -9 9.4
    -1 0 9 11
    1 0 -8 284.67
    -1 0 8 284.57
    1 0 -8 305.37
    1 0 -8 286.37
    -1 0 8 262.67
    -1 0 8 285.77
    1 0 -8 297.07
    -1 0 8 275.17
    -1 0 8 292.27
    -1 0 8 270.47
    1 0 -7 1.7
    -1 0 7 4.6
    -1 0 7 -2.1
    1 0 -7 2.5
    -1 0 7 -2
    -1 0 7 -0.6
    1 0 -7 3.3
    1 0 -7 -0.4
    -1 0 7 2.2
    -1 0 6 22.1
    -1 0 6 19.1
    1 0 -6 20.3
    -1 0 6 17.5
    -1 0 6 21.2
    1 0 -6 22.9
    1 0 -6 19.3
    -1 0 6 29
    -1 0 6 16.3
    1 0 -6 20.5
    -1 0 5 -0.2
    -1 0 5 4
    -1 0 5 -0.3
    1 0 -5 1.3
    -1 0 5 0.4
    1 0 -5 9.8
    -1 0 5 -1
    -1 0 4 804.12
    1 0 -4 807.42
    -1 0 4 770.62
    1 0 -4 814.92
    -1 0 4 855.11
    -1 0 4 804.92
    -1 0 4 756.32
    1 0 -4 816.52
    1 0 -4 797.22
    -1 0 3 -0.2
    -1 0 3 0.9
    1 0 -3 0.7
    -1 0 3 0.8
    1 0 -3 1.5
    -1 0 3 1
    1 0 -2 2646.04
    -1 0 2 2676.93
    1 0 -2 2847.22
    -1 0 2 2538.85
    1 0 -2 2496.85
    -1 0 2 2668.43
    -1 0 2 2616.34
    1 0 -2 2395.86
    -1 0 2 2618.94
    -1 0 1 -0.7
    -1 0 1 -1.2
    -1 0 -1 1.6
    1 0 1 0
    -1 0 -1 0.3
    -1 0 -2 235.98
    -1 0 -2 252.67
    -1 0 -2 249.28
    1 0 2 245.58
    1 0 2 245.48
    -1 0 -2 246.78
    1 0 2 238.78
    -1 0 -2 242.98
    -1 0 -3 -0.9
    1 0 3 0.2
    -1 0 -3 -1.3
    1 0 3 -2.7
    1 0 3 -0.3
    -1 0 -3 1.3
    -1 0 -3 -0.7
    1 0 4 132.79
    -1 0 -4 118.29
    1 0 4 130.49
    -1 0 -4 121.09
    -1 0 -4 135.79
    -1 0 -4 141.09
    1 0 4 126.99
    -1 0 -5 0.7
    1 0 5 0.3
    -1 0 -5 -0.5
    -1 0 -5 -1.8
    1 0 5 0.1
    1 0 5 1.6
    -1 0 -5 -1
    -1 0 -6 899.21
    -1 0 -6 853.71
    1 0 6 931.31
    1 0 6 848.12
    -1 0 -6 929.81
    -1 0 -6 879.41
    1 0 6 890.91
    -1 0 -7 -2.9
    -1 0 -7 3
    -1 0 -7 0.2
    1 0 7 4.3
    1 0 7 4.6
    1 0 7 -0.1
    -1 0 -7 4.1
    1 0 7 3.4
    -1 0 -8 903.41
    1 0 8 844.42
    -1 0 -8 830.02
    1 0 8 815.52
    -1 0 -8 860.71
    -1 0 -8 821.22
    1 0 8 827.32
    1 0 8 853.21
    1 0 9 2
    -1 0 -9 -3.8
    -1 0 -9 0.3
    1 0 9 0.3
    1 0 9 -1.8
    -1 0 -9 3
    -1 0 -9 5.8
    1 0 10 212.68
    1 0 10 181.88
    -1 0 -10 256.87
    -1 0 -10 188.88
    -1 0 -10 223.58
    1 0 10 202.58
    1 0 10 247.68
    -1 0 -10 219.08
    -1 0 -11 -1.7
    -1 0 -11 1.5
    1 0 11 -1.5
    -1 0 -11 9
    1 0 11 6.1
    -1 0 -12 17.7
    1 1 -12 97.39
    1 1 -12 77.09
    1 -1 -12 62.29
    1 -1 -12 55.49
    -1 1 11 27.3
    1 1 -11 31.9
    -1 1 11 36
    1 1 -11 27.1
    1 -1 -11 24.5
    1 -1 -11 21.4
    -1 -1 11 30.3
    -1 -1 11 24.1
    1 1 -10 18.8
    -1 1 10 7.9
    1 1 -10 13.4
    -1 1 10 18.2
    1 1 -10 2.4
    -1 1 10 14.5
    -1 1 10 30.3
    1 1 -10 31
    1 -1 -10 26.6
    -1 -1 10 18.6
    -1 -1 10 -8.3
    1 -1 -10 20
    -1 -1 10 -1.2
    1 -1 -10 14
    1 1 -9 27.6
    -1 1 9 38.1
    1 1 -9 42
    -1 1 9 26
    -1 1 9 45
    1 1 -9 43.4
    1 1 -9 45.2
    -1 1 9 41.3
    -1 -1 9 36.3
    -1 -1 9 28
    1 -1 -9 37.6
    -1 -1 9 37.3
    -1 -1 9 29.6
    1 -1 -9 44
    1 -1 -9 48.3
    -1 -1 9 36.8
    1 -1 -9 31.6
    -1 -1 9 35
    1 1 -8 350.86
    -1 1 8 325.57
    -1 1 8 304.87
    1 1 -8 339.37
    1 1 -8 349.47
    1 1 -8 338.47
    -1 1 8 335.97
    -1 1 8 299.67
    -1 -1 8 356.86
    -1 -1 8 337.47
    -1 -1 8 335.67
    -1 -1 8 327.07
    -1 -1 8 326.97
    1 -1 -8 326.77
    1 -1 -8 319.27
    -1 -1 8 356.76
    1 -1 -8 350.76
    1 -1 -8 354.66
    -1 1 7 11.2
    -1 1 7 15.5
    -1 1 7 5.1
    -1 1 7 10.4
    1 1 -7 8.8
    -1 1 7 10
    -1 1 7 17
    1 1 -7 10.6
    1 1 -7 13.9
    -1 -1 7 13.5
    -1 -1 7 14.7
    1 -1 -7 11.8
    -1 -1 7 8.7
    1 -1 -7 10.3
    1 -1 -7 12.3
    -1 -1 7 20.5
    -1 -1 7 7.9
    1 1 -6 1587.94
    -1 1 6 1668.53
    -1 1 6 1490.05
    1 1 -6 1672.73
    1 1 -6 1602.14
    -1 1 6 1468.45
    -1 1 6 1562.94
    -1 1 6 1688.13
    1 1 -6 1615.14
    1 -1 -6 1548.25
    -1 -1 6 1594.94
    -1 -1 6 1667.93
    -1 -1 6 1722.83
    1 -1 -6 1598.04
    -1 -1 6 1550.74
    1 -1 -6 1612.84
    1 -1 -6 1467.65
    -1 -1 6 1646.34
    -1 -1 6 1467.45
    -1 1 5 11.9
    1 1 -5 11.1
    -1 1 5 9.5
    -1 1 5 6.9
    1 1 -5 9.7
    1 1 -5 19.3
    1 1 -5 10.1
    -1 1 5 9.5
    -1 1 5 11.7
    -1 -1 5 9
    1 -1 -5 6.3
    -1 -1 5 8.6
    -1 -1 5 5.9
    -1 -1 5 10.7
    1 -1 -5 13
    -1 -1 5 8.6
    1 -1 -5 11.5
    -1 -1 5 12.1
    1 -1 -5 8.5
    1 1 -4 2506.05
    -1 1 4 2385.76
    -1 1 4 2534.35
    -1 1 4 2404.96
    -1 1 4 2647.04
    1 1 -4 2439.36
    -1 1 4 2545.55
    1 1 -4 2502.05
    1 1 -4 2364.06
    -1 -1 4 2547.95
    1 -1 -4 2658.33
    -1 -1 4 2349.36
    -1 -1 4 2277.97
    -1 -1 4 2649.14
    1 -1 -4 2481.85
    -1 -1 4 2442.96
    -1 -1 4 2453.85
    1 -1 -4 2414.76
    1 -1 -4 2664.03
    1 1 -3 1497.35
    1 1 -3 1482.25
    1 1 -3 1415.36
    -1 1 3 1489.25
    -1 1 3 1561.44
    -1 1 3 1497.95
    -1 1 3 1397.76
    -1 1 3 1392.46
    1 1 -3 1434.46
    1 -1 -3 1649.73
    -1 -1 3 1499.35
    1 -1 -3 1556.74
    -1 -1 3 1499.75
    1 -1 -3 1448.96
    -1 -1 3 1472.15
    -1 -1 3 1487.45
    1 1 -2 286.17
    -1 1 2 305.37
    1 1 -2 308.17
    -1 1 2 296.57
    1 1 -2 309.57
    -1 1 2 303.87
    -1 1 2 329.87
    1 1 -2 299.87
    -1 -1 2 291.87
    1 -1 -2 311.47
    1 -1 -2 276.87
    -1 -1 2 303.17
    1 -1 -2 287.47
    -1 -1 2 300.57
    1 -1 -2 310.57
    -1 -1 2 321.87
    -1 -1 2 294.87
    1 1 -1 -1.4
    1 1 -1 -0.6
    -1 1 1 -0.7
    -1 1 1 -1.8
    1 1 -1 -3.5
    -1 1 1 -0.3
    1 1 -1 -1.7
    -1 -1 1 -2.3
    -1 -1 1 0
    1 1 1 335.57
    -1 1 -1 361.46
    1 1 1 286.27
    -1 1 -1 336.17
    1 1 1 368.66
    1 1 1 340.87
    -1 1 -1 348.07
    -1 1 -1 327.07
    -1 -1 -1 351.06
    1 -1 1 377.16
    -1 -1 -1 346.37
    1 -1 1 345.27
    -1 -1 -1 350.06
    1 1 2 4210.58
    1 1 2 4404.66
    -1 1 -2 4334.57
    -1 1 -2 4507.35
    -1 1 -2 4052.89
    1 1 2 4331.07
    -1 1 -2 4244.58
    1 1 2 4395.46
    1 -1 2 4360.36
    -1 -1 -2 4452.25
    -1 -1 -2 4606.54
    1 -1 2 4294.07
    1 -1 2 4455.75
    1 -1 2 4312.67
    1 -1 2 4339.37
    -1 1 -3 64.49
    1 1 3 57.29
    1 1 3 61.39
    -1 1 -3 59.09
    1 1 3 55.99
    -1 1 -3 58.09
    -1 1 -3 57.89
    -1 1 -3 56.49
    1 1 3 63.99
    -1 -1 -3 60.29
    1 -1 3 57.59
    -1 -1 -3 54.99
    1 -1 3 55.69
    -1 -1 -3 58.69
    1 -1 3 49.9
    -1 -1 -3 60.39
    -1 -1 -3 57.29
    1 -1 3 55.89
    1 -1 3 56.59
    1 1 4 3657.23
    1 1 4 3577.34
    -1 1 -4 3640.84
    1 1 4 3591.14
    -1 1 -4 3591.74
    -1 1 -4 3513.85
    1 1 4 3456.65
    -1 1 -4 3496.15
    -1 1 -4 3947
    1 -1 4 3954.8
    -1 -1 -4 3470.25
    1 -1 4 3596.74
    1 -1 4 3739.53
    -1 -1 -4 3722.33
    -1 -1 -4 3389.26
    -1 -1 -4 3811.42
    -1 -1 -4 3931.71
    1 -1 4 3799.62
    1 1 5 42.8
    -1 1 -5 33.7
    1 1 5 35.7
    1 1 5 41.9
    -1 1 -5 42.4
    1 1 5 42.1
    -1 1 -5 43.7
    -1 1 -5 46.3
    -1 -1 -5 35.8
    -1 -1 -5 34.2
    1 -1 5 35.5
    1 -1 5 35.4
    -1 -1 -5 33.8
    1 -1 5 42.9
    1 -1 5 36.3
    -1 -1 -5 41.4
    -1 -1 -5 35.9
    1 -1 5 38.5
    1 1 6 247.58
    -1 1 -6 247.68
    1 1 6 253.37
    -1 1 -6 261.97
    -1 1 -6 215.38
    1 1 6 234.58
    1 1 6 217.58
    -1 1 -6 222.38
    -1 -1 -6 228.88
    1 -1 6 256.17
    -1 -1 -6 240.48
    -1 -1 -6 239.78
    -1 -1 -6 254.77
    1 -1 6 238.48
    1 -1 6 244.18
    -1 1 -7 -1.8
    1 1 7 3.1
    1 1 7 0
    -1 1 -7 6.4
    -1 1 -7 -4.1
    1 1 7 4
    1 1 7 7
    -1 1 -7 3.7
    -1 -1 -7 -2.3
    1 -1 7 7.5
    -1 -1 -7 -0.8
    -1 -1 -7 2.6
    -1 -1 -7 0.7
    1 -1 7 0.7
    1 -1 7 3.6
    -1 1 -8 27.7
    -1 1 -8 20.6
    1 1 8 21.3
    -1 1 -8 16.2
    -1 1 -8 18.2
    1 1 8 23.1
    1 1 8 22
    1 1 8 15.4
    1 -1 8 18.6
    1 -1 8 25
    -1 -1 -8 24.7
    1 -1 8 20.1
    -1 -1 -8 26.2
    1 -1 8 17.1
    -1 -1 -8 20.1
    -1 -1 -8 18.6
    1 1 9 -4
    -1 1 -9 3.1
    -1 1 -9 5.6
    1 1 9 9.1
    -1 1 -9 14
    1 1 9 2.1
    -1 1 -9 2.3
    -1 -1 -9 9
    -1 -1 -9 3.3
    -1 -1 -9 8.2
    1 -1 9 -5
    1 -1 9 -3.1
    -1 -1 -9 12.4
    1 -1 9 0.2
    1 -1 9 0.3
    -1 1 -10 321.47
    -1 1 -10 335.77
    1 1 10 312.97
    1 1 10 368.06
    1 1 10 266.77
    -1 1 -10 323.37
    -1 1 -10 334.27
    1 1 10 327.27
    1 -1 10 294.37
    -1 -1 -10 344.27
    -1 -1 -10 346.77
    1 -1 10 314.67
    -1 -1 -10 323.37
    -1 -1 -10 335.37
    -1 -1 -10 301.77
    1 -1 10 322.67
    1 -1 10 360.66
    1 1 11 -15.5
    -1 1 -11 -7
    1 1 11 -11.5
    -1 1 -11 -16.3
    -1 -1 -11 8.6
    1 -1 11 -8.3
    1 -1 11 4.1
    -1 -1 -11 -5.9
    -1 1 -12 181.18
    -1 -1 -12 133.19
    -1 -1 -12 169.18
    1 2 -12 64.59
    -1 2 12 69.19
    1 -2 -12 65.49
    1 -2 -12 74.49
    -1 2 11 6.6
    1 2 -11 9.2
    1 2 -11 -2.9
    1 -2 -11 -9.7
    -1 -2 11 -2.7
    -1 -2 11 13.3
    1 -2 -11 9.8
    1 2 -10 435.36
    1 2 -10 455.55
    -1 2 10 456.65
    1 2 -10 439.66
    -1 2 10 420.46
    1 2 -10 384.46
    -1 2 10 402.86
    1 -2 -10 414.66
    1 -2 -10 444.26
    -1 -2 10 371.16
    1 -2 -10 405.76
    -1 -2 10 413.06
    -1 -2 10 400.66
    -1 2 9 26.2
    1 2 -9 24.3
    1 2 -9 14.7
    -1 2 9 11.2
    1 2 -9 30.2
    1 2 -9 43.5
    -1 2 9 21.1
    -1 2 9 14
    -1 2 9 35.4
    -1 -2 9 21.8
    1 -2 -9 27.8
    -1 -2 9 27.7
    -1 -2 9 23.9
    1 -2 -9 19.9
    -1 -2 9 14.2
    -1 -2 9 19.7
    -1 -2 9 14.7
    1 -2 -9 19.4
    1 2 -8 127.29
    -1 2 8 135.09
    1 2 -8 126.99
    1 2 -8 137.49
    1 2 -8 134.49
    -1 2 8 136.29
    -1 2 8 130.49
    -1 2 8 116.19
    -1 -2 8 144.09
    1 -2 -8 133.39
    1 -2 -8 148.49
    -1 -2 8 117.89
    1 -2 -8 145.19
    -1 -2 8 132.89
    1 -2 -8 138.59
    -1 -2 8 115.59
    -1 -2 8 126.59
    -1 -2 8 157.08
    -1 2 7 63.19
    1 2 -7 61.49
    1 2 -7 61.69
    -1 2 7 83.09
    1 2 -7 47.1
    -1 2 7 62.69
    1 2 -7 61.89
    -1 -2 7 63.29
    1 -2 -7 43.8
    -1 -2 7 58.69
    1 -2 -7 48
    1 -2 -7 65.89
    -1 -2 7 76.79
    1 -2 -7 66.29
    -1 -2 7 44.8
    -1 -2 7 77.99
    -1 -2 7 52.99
    1 2 -6 20.2
    1 2 -6 17.3
    -1 2 6 17
    -1 2 6 11.1
    1 2 -6 27.7
    1 2 -6 18.1
    -1 2 6 19.9
    -1 2 6 16.7
    -1 -2 6 16
    -1 -2 6 22.2
    1 -2 -6 22.4
    -1 -2 6 16.6
    -1 -2 6 19.7
    -1 -2 6 21.4
    1 -2 -6 14
    1 -2 -6 19.9
    1 -2 -6 15.6
    -1 -2 6 16.8
    -1 2 5 369.06
    -1 2 5 316.57
    1 2 -5 330.97
    1 2 -5 332.57
    1 2 -5 339.87
    -1 2 5 358.16
    1 2 -5 338.87
    -1 2 5 335.47
    -1 2 5 351.96
    1 -2 -5 343.27
    1 -2 -5 324.77
    -1 -2 5 380.96
    -1 -2 5 315.77
    1 -2 -5 341.27
    -1 -2 5 332.77
    1 -2 -5 371.46
    -1 -2 5 331.07
    -1 -2 5 360.86
    -1 -2 5 319.87
    -1 2 4 265.37
    1 2 -4 260.37
    1 2 -4 265.17
    -1 2 4 297.77
    1 2 -4 276.17
    -1 2 4 261.17
    -1 2 4 251.07
    -1 2 4 277.17
    1 2 -4 266.57
    1 -2 -4 263.87
    -1 -2 4 272.87
    1 -2 -4 294.27
    -1 -2 4 267.37
    -1 -2 4 283.07
    -1 -2 4 277.57
    1 -2 -4 287.47
    -1 -2 4 256.57
    1 -2 -4 281.77
    -1 -2 4 268.67
    -1 2 3 104.49
    -1 2 3 108.99
    1 2 -3 105.29
    1 2 -3 108.19
    1 2 -3 126.19
    -1 2 3 117.89
    1 2 -3 107.99
    -1 2 3 109.99
    -1 2 3 113.59
    1 -2 -3 108.79
    1 -2 -3 95.79
    -1 -2 3 108.09
    1 -2 -3 112.79
    -1 -2 3 115.89
    -1 -2 3 123.19
    -1 -2 3 117.39
    1 -2 -3 119.79
    -1 2 2 2515.25
    1 2 -2 2555.64
    -1 2 2 2674.43
    1 2 -2 2397.46
    -1 2 2 2273.27
    1 2 -2 2389.36
    1 2 -2 2428.46
    1 2 -2 2387.96
    -1 2 2 2544.25
    -1 -2 2 2509.75
    -1 -2 2 2650.14
    -1 -2 2 2538.75
    1 -2 -2 2450.15
    -1 -2 2 2308.47
    1 -2 -2 2695.63
    -1 2 1 504.55
    1 2 -1 545.95
    1 2 -1 524.45
    -1 2 1 487.85
    -1 2 1 533.45
    1 2 -1 480.75
    -1 2 1 521.85
    1 2 -1 526.55
    1 -2 -1 515.45
    -1 -2 1 494.05
    -1 -2 1 511.65
    -1 -2 1 499.15
    1 -2 -1 498.15
    -1 -2 1 534.35
    1 -2 -1 510.05
    1 2 0 1700.13
    1 2 0 1610.64
    1 2 0 1518.55
    1 2 0 1664.53
    -1 2 0 1566.14
    -1 2 0 1568.04
    -1 2 0 1556.44
    -1 -2 0 1478.85
    -1 -2 0 1634.84
    -1 2 -1 283.87
    1 2 1 281.77
    -1 2 -1 291.87
    1 2 1 298.47
    -1 2 -1 310.37
    1 2 1 300.87
    1 2 1 285.17
    1 2 1 294.87
    -1 2 -1 302.67
    -1 2 -1 303.57
    -1 -2 -1 290.07
    1 -2 1 302.17
    1 -2 1 278.07
    -1 -2 -1 272.37
    -1 -2 -1 298.87
    -1 -2 -1 250.27
    1 -2 1 279.17
    -1 -2 -1 278.17
    1 -2 1 285.57
    -1 2 -2 2282.07
    -1 2 -2 2373.06
    1 2 2 2472.15
    -1 2 -2 2244.28
    1 2 2 2314.87
    -1 2 -2 2353.96
    1 2 2 2325.37
    -1 2 -2 2287.87
    -1 -2 -2 2411.86
    -1 -2 -2 2099.89
    -1 -2 -2 2425.66
    -1 -2 -2 2237.08
    -1 -2 -2 2452.55
    1 -2 2 2348.76
    1 -2 2 2294.47
    -1 2 -3 395.46
    -1 2 -3 362.76
    1 2 3 407.76
    1 2 3 378.26
    1 2 3 365.96
    -1 2 -3 361.76
    -1 2 -3 380.76
    -1 2 -3 366.56
    1 2 3 367.36
    -1 -2 -3 377.46
    1 -2 3 365.56
    1 -2 3 386.26
    -1 -2 -3 386.66
    1 -2 3 372.86
    -1 -2 -3 378.26
    -1 -2 -3 356.76
    -1 -2 -3 379.36
    1 -2 3 377.26
    -1 -2 -3 384.16
    1 -2 3 366.86
    1 2 4 302.77
    1 2 4 304.57
    -1 2 -4 299.77
    1 2 4 301.27
    1 2 4 296.27
    -1 2 -4 314.57
    -1 2 -4 298.57
    -1 2 -4 301.17
    1 -2 4 316.67
    1 -2 4 299.47
    -1 -2 -4 300.57
    -1 -2 -4 308.87
    1 -2 4 304.07
    -1 -2 -4 289.77
    1 -2 4 315.47
    -1 -2 -4 292.17
    -1 -2 -4 291.67
    1 -2 4 292.97
    -1 2 -5 283.67
    1 2 5 270.37
    -1 2 -5 263.07
    1 2 5 257.47
    -1 2 -5 276.17
    1 2 5 253.97
    -1 2 -5 268.77
    -1 -2 -5 297.47
    -1 -2 -5 258.97
    1 -2 5 275.77
    1 -2 5 260.17
    1 -2 5 259.57
    -1 -2 -5 266.27
    -1 -2 -5 267.47
    -1 -2 -5 281.57
    1 -2 5 289.67
    1 -2 5 274.87
    -1 2 -6 459.95
    1 2 6 459.45
    1 2 6 488.85
    -1 2 -6 508.35
    1 2 6 515.05
    -1 2 -6 491.05
    1 2 6 492.05
    -1 2 -6 459.75
    -1 -2 -6 457.25
    -1 -2 -6 464.55
    -1 -2 -6 514.25
    1 -2 6 476.05
    1 -2 6 534.65
    -1 -2 -6 473.15
    1 -2 6 504.95
    1 -2 6 505.05
    1 -2 6 477.35
    1 2 7 3.4
    1 2 7 4.7
    -1 2 -7 5.1
    -1 2 -7 4.2
    -1 2 -7 6
    1 2 7 3.3
    -1 2 -7 5.2
    1 2 7 3.8
    1 -2 7 5.4
    1 -2 7 7.2
    -1 -2 -7 6.5
    -1 -2 -7 8.9
    -1 -2 -7 1.9
    1 -2 7 3.9
    -1 -2 -7 7.3
    1 2 8 503.85
    -1 2 -8 494.65
    -1 2 -8 467.95
    1 2 8 515.95
    1 2 8 476.65
    -1 2 -8 471.55
    1 2 8 480.25
    -1 2 -8 511.25
    1 -2 8 495.25
    1 -2 8 475.45
    -1 -2 -8 516.35
    -1 -2 -8 516.15
    1 -2 8 476.95
    -1 -2 -8 524.15
    -1 -2 -8 465.15
    1 2 9 24.7
    1 2 9 29.8
    -1 2 -9 20.8
    -1 2 -9 29.3
    1 2 9 23.7
    -1 2 -9 24.1
    -1 2 -9 19.9
    1 -2 9 35.6
    -1 -2 -9 28.6
    -1 -2 -9 23.6
    -1 -2 -9 21.3
    -1 -2 -9 28.4
    1 -2 9 26
    1 -2 9 19.6
    -1 -2 -9 25.5
    1 -2 9 22.5
    -1 2 -10 226.58
    -1 2 -10 168.98
    -1 2 -10 218.08
    -1 2 -10 217.28
    1 2 10 179.58
    1 2 10 211.88
    1 2 10 225.78
    -1 -2 -10 222.28
    -1 -2 -10 202.88
    -1 -2 -10 208.88
    -1 -2 -10 227.88
    1 -2 10 214.68
    1 -2 10 183.78
    1 -2 10 222.38
    1 2 11 56.89
    1 2 11 39.6
    -1 2 -11 40.6
    -1 2 -11 66.29
    -1 -2 -11 48.9
    1 -2 11 62.99
    -1 -2 -11 58.29
    -1 2 -12 2.1
    -1 -2 -12 -12.6
    1 -2 12 8.2
    -1 -2 -12 26.3
    1 3 -12 54.49
    -1 3 12 27.7
    1 -3 -12 39.7
    1 -3 -12 58.59
    1 3 -11 120.19
    1 3 -11 149.49
    -1 3 11 131.89
    1 -3 -11 128.79
    1 -3 -11 118.69
    -1 3 10 11.4
    1 3 -10 7.1
    1 3 -10 10.9
    1 3 -10 2.7
    1 3 -10 -6.3
    -1 3 10 -1.4
    1 -3 -10 -12.1
    -1 -3 10 16.5
    1 -3 -10 -0.5
    -1 -3 10 1.4
    -1 -3 10 -3.6
    -1 3 9 117.79
    1 3 -9 135.09
    1 3 -9 92.79
    -1 3 9 100.29
    -1 3 9 96.59
    -1 3 9 102.09
    1 3 -9 107.19
    -1 3 9 114.79
    1 3 -9 115.79
    1 -3 -9 105.59
    1 -3 -9 114.79
    1 -3 -9 92.19
    1 -3 -9 99.69
    -1 -3 9 143.89
    -1 -3 9 114.89
    -1 -3 9 101.99
    -1 -3 9 99.89
    -1 -3 9 98.39
    1 3 -8 150.28
    -1 3 8 135.09
    1 3 -8 137.49
    1 3 -8 142.39
    -1 3 8 126.69
    1 3 -8 140.19
    -1 3 8 136.39
    -1 3 8 122.29
    1 -3 -8 151.68
    1 -3 -8 144.39
    -1 -3 8 141.39
    1 -3 -8 124.59
    -1 -3 8 155.38
    1 -3 -8 116.19
    -1 -3 8 127.79
    -1 -3 8 146.19
    -1 -3 8 134.39
    -1 -3 8 146.49
    1 3 -7 7.5
    -1 3 7 7.1
    1 3 -7 5.8
    1 3 -7 6.3
    -1 3 7 5.5
    1 3 -7 4.2
    -1 3 7 3.3
    -1 -3 7 7.8
    -1 -3 7 2.5
    1 -3 -7 2.7
    1 -3 -7 3.2
    1 -3 -7 11.2
    -1 -3 7 3.2
    -1 -3 7 -2.8
    -1 -3 7 0.6
    -1 -3 7 2.2
    1 -3 -7 1.1
    -1 3 6 801.52
    1 3 -6 852.21
    1 3 -6 831.92
    -1 3 6 853.61
    1 3 -6 836.62
    -1 3 6 836.82
    1 3 -6 861.91
    1 -3 -6 850.11
    -1 -3 6 907.81
    -1 -3 6 807.32
    -1 -3 6 852.31
    1 -3 -6 869.11
    1 -3 -6 760.92
    -1 -3 6 833.82
    -1 -3 6 905.41
    -1 -3 6 931.61
    1 -3 -6 751.32
    -1 3 5 133.69
    -1 3 5 124.59
    1 3 -5 137.49
    1 3 -5 117.29
    1 3 -5 146.39
    -1 3 5 137.39
    -1 -3 5 150.18
    -1 -3 5 134.49
    1 -3 -5 131.39
    1 -3 -5 114.29
    1 -3 -5 134.29
    -1 -3 5 136.59
    1 -3 -5 150.28
    -1 -3 5 148.69
    -1 -3 5 136.49
    -1 3 4 1082.59
    -1 3 4 977.3
    -1 3 4 1066.59
    -1 3 4 992.7
    1 3 -4 982.7
    1 3 -4 989.3
    1 3 -4 981.8
    1 3 -4 986.2
    -1 -3 4 1027.1
    -1 -3 4 1027
    1 -3 -4 1019.5
    -1 -3 4 977.4
    1 -3 -4 1025.8
    1 -3 -4 1068.89
    -1 -3 4 938.21
    -1 -3 4 1043.2
    1 -3 -4 923.51
    -1 -3 4 1013.4
    1 3 -3 1829.62
    -1 3 3 1859.71
    1 3 -3 1764.82
    -1 3 3 1815.52
    1 3 -3 1797.12
    -1 3 3 2137.59
    -1 3 3 1812.12
    1 3 -3 1765.02
    -1 -3 3 1998
    1 -3 -3 1845.02
    -1 -3 3 1852.21
    1 -3 -3 1741.93
    -1 -3 3 1845.92
    -1 -3 3 1909.91
    1 -3 -3 1936.11
    -1 -3 3 1978.7
    1 3 -2 4.2
    1 3 -2 4.3
    -1 3 2 2
    1 3 -2 3.5
    -1 3 2 3.5
    1 3 -2 8.5
    -1 3 2 2.8
    1 3 -2 2.5
    -1 3 2 2.1
    1 -3 -2 2.7
    -1 -3 2 2
    -1 -3 2 3.7
    -1 -3 2 2.7
    1 -3 -2 0.7
    1 -3 -2 3.2
    -1 3 1 326.17
    1 3 -1 327.47
    -1 3 1 300.67
    1 3 -1 312.07
    1 3 -1 328.17
    -1 3 1 326.87
    -1 3 1 308.07
    1 3 -1 336.97
    1 3 -1 330.67
    1 -3 -1 331.37
    -1 -3 1 325.67
    -1 -3 1 328.27
    1 -3 -1 306.47
    1 -3 -1 280.17
    -1 -3 1 330.97
    1 3 0 156.28
    1 3 0 157.08
    1 3 0 154.88
    -1 3 0 172.28
    -1 3 0 158.88
    1 3 0 168.88
    1 3 0 160.98
    1 -3 0 163.98
    1 -3 0 162.58
    -1 -3 0 161.58
    -1 -3 0 154.38
    1 -3 0 161.18
    -1 -3 0 169.58
    -1 -3 0 152.18
    -1 3 -1 752.12
    1 3 1 666.03
    1 3 1 674.23
    -1 3 -1 748.23
    -1 3 -1 730.73
    1 3 1 730.83
    -1 3 -1 695.83
    1 3 1 765.52
    -1 3 -1 695.23
    -1 -3 -1 787.82
    1 -3 1 716.33
    -1 -3 -1 779.22
    -1 -3 -1 802.12
    -1 -3 -1 701.13
    1 -3 1 740.33
    1 -3 1 701.23
    1 3 2 3589.74
    1 3 2 3402.26
    1 3 2 3476.75
    -1 3 -2 3507.25
    -1 3 -2 3598.34
    -1 3 -2 3568.64
    -1 3 -2 3547.94
    -1 3 -2 3412.86
    1 3 2 3655.93
    1 3 2 3364.16
    -1 -3 -2 3058.49
    -1 -3 -2 3658.63
    -1 -3 -2 3394.96
    -1 -3 -2 3641.64
    1 -3 2 3459.85
    1 -3 2 3599.44
    1 -3 2 3715.53
    -1 -3 -2 3542.05
    -1 3 -3 148.79
    1 3 3 142.69
    1 3 3 144.59
    -1 3 -3 135.29
    1 3 3 141.09
    -1 3 -3 143.59
    1 3 3 146.09
    -1 3 -3 143.29
    -1 -3 -3 154.08
    -1 -3 -3 158.08
    1 -3 3 143.59
    1 -3 3 150.98
    1 -3 3 145.39
    1 -3 3 153.18
    1 -3 3 137.09
    -1 -3 -3 144.69
    -1 -3 -3 147.99
    1 3 4 768.72
    -1 3 -4 768.52
    -1 3 -4 813.92
    -1 3 -4 804.52
    1 3 4 800.72
    1 3 4 804.82
    -1 3 -4 777.52
    -1 -3 -4 855.91
    -1 -3 -4 811.32
    1 -3 4 793.02
    -1 -3 -4 821.72
    -1 -3 -4 776.02
    -1 -3 -4 832.62
    -1 -3 -4 797.42
    1 -3 4 789.02
    1 -3 4 848.42
    1 -3 4 793.42
    1 -3 4 804.32
    1 3 5 306.67
    -1 3 -5 308.37
    1 3 5 307.07
    1 3 5 277.07
    -1 3 -5 315.57
    -1 3 -5 266.47
    -1 3 -5 277.37
    1 3 5 277.97
    1 -3 5 301.77
    -1 -3 -5 301.27
    1 -3 5 289.37
    -1 -3 -5 310.27
    -1 -3 -5 298.17
    -1 -3 -5 324.57
    1 -3 5 324.37
    -1 -3 -5 331.37
    -1 -3 -5 272.97
    1 -3 5 315.67
    1 -3 5 334.17
    -1 3 -6 532.95
    1 3 6 611.74
    1 3 6 565.94
    1 3 6 575.84
    -1 3 -6 543.95
    -1 3 -6 585.54
    1 3 6 566.14
    -1 3 -6 528.25
    1 -3 6 589.04
    -1 -3 -6 523.45
    -1 -3 -6 568.24
    1 -3 6 593.34
    -1 -3 -6 603.64
    1 -3 6 562.14
    1 -3 6 585.94
    -1 -3 -6 584.44
    -1 -3 -6 520.15
    1 -3 6 612.34
    -1 3 -7 138.39
    1 3 7 143.39
    1 3 7 150.58
    -1 3 -7 151.98
    -1 3 -7 136.49
    1 3 7 154.98
    -1 3 -7 155.08
    1 3 7 129.99
    -1 -3 -7 155.28
    -1 -3 -7 127.99
    1 -3 7 155.18
    -1 -3 -7 150.88
    1 -3 7 146.29
    1 -3 7 146.89
    -1 -3 -7 150.48
    -1 -3 -7 140.09
    1 -3 7 149.79
    1 -3 7 139.69
    1 -3 7 140.59
    1 3 8 37.2
    -1 3 -8 40.5
    -1 3 -8 50.29
    -1 3 -8 42.4
    1 3 8 51.59
    1 3 8 49.5
    1 3 8 52.99
    -1 3 -8 63.99
    1 -3 8 54.69
    -1 -3 -8 44.9
    1 -3 8 49.6
    -1 -3 -8 49.3
    1 -3 8 55.89
    -1 -3 -8 58.79
    -1 -3 -8 43.8
    -1 -3 -8 40.6
    1 3 9 161.78
    -1 3 -9 174.18
    1 3 9 149.79
    -1 3 -9 165.68
    -1 3 -9 170.08
    1 3 9 149.88
    -1 -3 -9 180.68
    1 -3 9 152.08
    -1 -3 -9 177.38
    1 -3 9 156.98
    -1 -3 -9 172.18
    -1 -3 -9 173.88
    -1 -3 -9 180.28
    1 -3 9 168.68
    1 3 10 63.39
    -1 3 -10 46.7
    1 3 10 56.29
    -1 3 -10 67.59
    -1 3 -10 65.89
    -1 -3 -10 66.79
    -1 -3 -10 56.59
    -1 -3 -10 52.49
    1 -3 10 74.69
    1 -3 10 80.79
    1 -3 10 67.79
    -1 3 -11 -16.3
    1 3 11 0.8
    -1 3 -11 0.8
    -1 -3 -11 10.7
    1 -3 11 5.8
    -1 -3 -11 5.7
    -1 3 -12 155.88
    1 3 12 148.79
    1 -3 12 188.68
    -1 -3 -12 133.89
    -1 -3 -12 119.69
    1 4 -12 76.29
    1 -4 -12 38.4
    1 -4 -12 85.79
    -1 -4 12 71.99
    1 4 -11 19.2
    1 4 -11 22.3
    -1 4 11 24.2
    1 -4 -11 16.3
    1 -4 -11 33
    1 4 -10 109.69
    -1 4 10 127.89
    1 4 -10 137.49
    -1 4 10 157.08
    1 -4 -10 146.59
    -1 -4 10 139.69
    -1 -4 10 104.89
    1 -4 -10 149.39
    -1 -4 10 141.69
    -1 4 9 114.79
    -1 4 9 128.39
    -1 4 9 127.69
    1 4 -9 139.99
    1 4 -9 111.99
    1 4 -9 126.19
    1 4 -9 112.09
    -1 4 9 122.19
    1 -4 -9 76.19
    -1 -4 9 120.89
    1 -4 -9 113.09
    1 -4 -9 109.79
    -1 -4 9 120.69
    -1 -4 9 133.69
    -1 -4 9 119.89
    -1 4 8 551.14
    1 4 -8 554.34
    -1 4 8 468.95
    -1 4 8 490.75
    -1 4 8 501.55
    1 4 -8 513.35
    1 4 -8 555.84
    1 4 -8 501.05
    -1 -4 8 491.65
    -1 -4 8 512.05
    -1 -4 8 501.15
    1 -4 -8 528.45
    1 -4 -8 543.75
    -1 -4 8 565.04
    -1 -4 8 566.04
    1 -4 -8 487.95
    1 4 -7 453.15
    1 4 -7 434.76
    -1 4 7 441.96
    1 4 -7 396.96
    1 4 -7 419.86
    -1 4 7 397.26
    -1 4 7 439.76
    -1 4 7 428.46
    -1 -4 7 459.75
    -1 -4 7 428.26
    1 -4 -7 442.56
    -1 -4 7 422.26
    1 -4 -7 389.06
    1 -4 -7 449.56
    -1 -4 7 449.26
    -1 -4 7 435.16
    -1 -4 7 371.46
    1 4 -6 11.1
    -1 4 6 13.9
    1 4 -6 14.1
    1 4 -6 11.9
    1 4 -6 13.4
    -1 4 6 4.7
    -1 4 6 7.4
    -1 4 6 10.4
    -1 -4 6 6.2
    1 -4 -6 10.1
    1 -4 -6 7.2
    -1 -4 6 7.9
    -1 -4 6 5.6
    -1 -4 6 11.8
    1 -4 -6 9.1
    -1 -4 6 6.4
    1 4 -5 596.74
    -1 4 5 646.84
    1 4 -5 651.53
    1 4 -5 673.83
    -1 4 5 680.43
    1 4 -5 654.43
    -1 4 5 629.44
    1 -4 -5 647.14
    -1 -4 5 633.04
    -1 -4 5 700.93
    1 -4 -5 631.84
    -1 -4 5 672.53
    -1 -4 5 672.03
    -1 -4 5 705.83
    -1 -4 5 693.53
    1 -4 -5 660.33
    1 4 -4 292.67
    1 4 -4 298.17
    -1 4 4 307.97
    1 4 -4 309.17
    -1 4 4 291.57
    -1 4 4 301.47
    1 4 -4 272.27
    1 -4 -4 306.07
    -1 -4 4 286.87
    -1 -4 4 295.77
    -1 -4 4 271.97
    -1 -4 4 322.07
    -1 -4 4 285.27
    1 -4 -4 292.27
    1 -4 -4 261.17
    -1 4 3 912.01
    -1 4 3 949.01
    -1 4 3 909.91
    -1 4 3 1000.8
    1 4 -3 1003.7
    1 4 -3 905.01
    1 4 -3 965.5
    1 4 -3 915.01
    -1 -4 3 1024.1
    -1 -4 3 907.21
    1 -4 -3 905.41
    1 -4 -3 980.5
    -1 -4 3 949.8
    -1 -4 3 990.7
    -1 4 2 1845.52
    1 4 -2 1686.63
    1 4 -2 1781.22
    -1 4 2 1727.13
    -1 4 2 1706.33
    -1 4 2 1735.83
    1 4 -2 1745.83
    -1 4 2 1836.12
    -1 4 2 1760.32
    1 4 -2 1816.52
    -1 -4 2 1888.51
    -1 -4 2 1598.14
    -1 -4 2 1811.22
    1 -4 -2 1807.82
    1 -4 -2 1654.03
    1 -4 -2 1632.94
    -1 -4 2 1834.92
    -1 4 1 90.39
    1 4 -1 88.99
    -1 4 1 95.49
    -1 4 1 87.99
    -1 4 1 94.99
    1 4 -1 93.69
    -1 4 1 89.79
    1 4 -1 104.39
    1 4 -1 85.29
    1 4 -1 88.69
    -1 -4 1 87.69
    -1 -4 1 96.89
    1 -4 -1 94.89
    1 -4 -1 87.59
    -1 -4 1 88.79
    1 4 0 3423.96
    1 4 0 3398.56
    1 4 0 3795.52
    -1 4 0 3599.54
    1 4 0 3905.21
    -1 4 0 3789.72
    -1 4 0 3809.22
    -1 4 0 3813.72
    1 4 0 3632.84
    -1 4 0 3748.43
    -1 -4 0 3288.27
    -1 -4 0 3806.62
    1 -4 0 3651.83
    1 -4 0 3700.83
    -1 -4 0 3797.22
    -1 4 -1 362.36
    1 4 1 388.16
    1 4 1 363.66
    -1 4 -1 372.16
    1 4 1 390.06
    1 4 1 390.86
    -1 4 -1 373.76
    -1 4 -1 373.46
    1 4 1 398.66
    -1 4 -1 376.86
    1 -4 1 354.96
    1 -4 1 357.46
    -1 -4 -1 357.46
    -1 -4 -1 353.86
    1 -4 1 372.96
    -1 -4 -1 399.06
    -1 -4 -1 378.56
    1 4 2 3.7
    -1 4 -2 3.1
    -1 4 -2 2.9
    -1 4 -2 4.9
    -1 4 -2 3.2
    1 4 2 3.2
    -1 4 -2 4.5
    1 4 2 1.6
    1 4 2 2.6
    1 4 2 5.2
    -1 4 -2 4
    1 -4 2 3
    -1 -4 -2 5.5
    1 -4 2 2.9
    -1 -4 -2 4.3
    1 -4 2 4.6
    -1 -4 -2 2.7
    -1 -4 -2 2
    -1 4 -3 2419.06
    -1 4 -3 2579.74
    1 4 3 2239.38
    1 4 3 2404.36
    -1 4 -3 2429.36
    -1 4 -3 2347.86
    1 4 3 2517.05
    -1 -4 -3 2328.87
    1 -4 3 2408.66
    1 -4 3 2476.35
    1 -4 3 2314.77
    -1 -4 -3 2329.97
    -1 -4 -3 2575.54
    -1 -4 -3 2479.35
    -1 -4 -3 2377.56
    -1 4 -4 31.6
    1 4 4 31.3
    1 4 4 36.9
    -1 4 -4 35
    -1 4 -4 30.6
    1 4 4 34.5
    -1 -4 -4 38
    -1 -4 -4 32.4
    1 -4 4 31.3
    1 -4 4 32
    1 -4 4 38
    -1 -4 -4 29.7
    -1 -4 -4 26.3
    1 -4 4 33.1
    -1 -4 -4 31.7
    1 -4 4 32.7
    1 4 5 355.36
    1 4 5 340.67
    -1 4 -5 342.07
    -1 4 -5 351.56
    -1 4 -5 349.47
    1 4 5 356.86
    -1 4 -5 366.76
    1 4 5 324.77
    1 -4 5 356.46
    -1 -4 -5 341.07
    -1 -4 -5 359.66
    1 -4 5 357.36
    1 -4 5 339.27
    1 -4 5 359.66
    1 -4 5 349.17
    1 -4 5 337.17
    -1 -4 -5 311.67
    -1 -4 -5 371.26
    -1 -4 -5 330.07
    -1 -4 -5 377.46
    -1 4 -6 714.73
    1 4 6 750.52
    -1 4 -6 721.83
    1 4 6 712.53
    1 4 6 820.62
    1 4 6 742.33
    -1 4 -6 773.62
    -1 4 -6 710.63
    1 -4 6 735.53
    1 -4 6 810.02
    -1 -4 -6 786.02
    1 -4 6 731.33
    -1 -4 -6 766.02
    -1 -4 -6 787.32
    -1 -4 -6 776.72
    1 -4 6 742.63
    1 -4 6 757.72
    1 -4 6 794.52
    -1 -4 -6 703.13
    -1 4 -7 47.8
    1 4 7 45.3
    -1 4 -7 48.4
    -1 4 -7 45.2
    1 4 7 52.09
    1 4 7 50.59
    1 4 7 41.5
    -1 4 -7 39.8
    1 -4 7 41
    1 -4 7 43.6
    -1 -4 -7 59.69
    -1 -4 -7 34.6
    1 -4 7 52.79
    1 -4 7 55.79
    -1 -4 -7 52.29
    1 -4 7 44.6
    -1 -4 -7 45.6
    -1 -4 -7 47.7
    -1 4 -8 386.76
    -1 4 -8 356.96
    -1 4 -8 330.67
    1 4 8 359.26
    -1 4 -8 351.06
    1 4 8 328.17
    1 4 8 346.07
    1 4 8 346.87
    -1 -4 -8 317.07
    -1 -4 -8 335.47
    -1 -4 -8 358.56
    1 -4 8 313.07
    1 -4 8 329.17
    1 -4 8 330.57
    1 -4 8 381.06
    -1 -4 -8 364.96
    -1 -4 -8 344.27
    1 -4 8 385.06
    1 -4 8 355.36
    1 4 9 23.2
    -1 4 -9 28.7
    -1 4 -9 28.5
    1 4 9 16.6
    -1 4 -9 25.2
    1 4 9 16.2
    -1 4 -9 20.9
    1 -4 9 18.2
    -1 -4 -9 24.1
    1 -4 9 19.5
    -1 -4 -9 16.5
    1 -4 9 22.2
    -1 -4 -9 18.9
    -1 -4 -9 15.5
    -1 4 -10 28.3
    1 4 10 42.1
    -1 4 -10 23.4
    1 4 10 32.3
    -1 -4 -10 40.4
    -1 -4 -10 34.7
    1 -4 10 44.9
    1 -4 10 26.2
    1 4 11 55.49
    -1 4 -11 52.49
    -1 -4 -11 70.29
    1 -4 11 40.1
    -1 -4 -11 62.19
    -1 5 11 302.47
    1 5 -11 268.27
    1 -5 -11 301.47
    1 -5 -11 277.37
    1 5 -10 -9.1
    -1 5 10 -16.5
    1 5 -10 14.8
    -1 5 10 1.1
    1 -5 -10 -4.8
    -1 -5 10 7.8
    1 -5 -10 -4
    1 5 -9 175.78
    1 5 -9 143.89
    1 5 -9 159.98
    -1 5 9 192.38
    -1 5 9 201.28
    1 5 -9 171.28
    -1 5 9 184.78
    1 -5 -9 207.18
    1 -5 -9 160.18
    1 -5 -9 169.48
    -1 -5 9 165.78
    -1 -5 9 178.08
    -1 -5 9 187.08
    -1 -5 9 221.68
    1 5 -8 146.29
    -1 5 8 139.99
    -1 5 8 164.58
    -1 5 8 153.68
    1 5 -8 142.69
    -1 5 8 178.08
    1 5 -8 162.78
    1 5 -8 176.08
    -1 -5 8 142.89
    1 -5 -8 153.08
    -1 -5 8 159.88
    -1 -5 8 162.18
    1 -5 -8 152.48
    -1 -5 8 136.09
    -1 -5 8 160.68
    1 -5 -8 147.19
    1 5 -7 575.44
    -1 5 7 555.34
    1 5 -7 564.44
    -1 5 7 600.34
    1 5 -7 555.14
    -1 5 7 564.04
    -1 5 7 611.04
    1 5 -7 600.34
    -1 -5 7 571.14
    -1 -5 7 623.44
    1 -5 -7 590.14
    1 -5 -7 580.04
    -1 -5 7 568.94
    -1 -5 7 593.84
    -1 -5 7 595.64
    -1 -5 7 578.84
    1 -5 -7 563.64
    1 5 -6 373.56
    1 5 -6 372.76
    -1 5 6 367.76
    1 5 -6 390.06
    -1 5 6 390.26
    -1 5 6 387.56
    -1 5 6 380.16
    1 -5 -6 375.86
    1 -5 -6 400.76
    -1 -5 6 390.06
    -1 -5 6 406.46
    -1 -5 6 407.76
    -1 -5 6 413.86
    1 -5 -6 398.36
    -1 -5 6 392.36
    1 5 -5 196.18
    -1 5 5 204.58
    -1 5 5 193.88
    1 5 -5 194.48
    1 5 -5 205.18
    -1 5 5 192.98
    -1 5 5 213.68
    1 5 -5 203.98
    1 -5 -5 211.88
    -1 -5 5 215.98
    -1 -5 5 213.88
    -1 -5 5 193.38
    1 -5 -5 199.48
    -1 -5 5 211.38
    1 -5 -5 198.08
    -1 -5 5 203.68
    -1 5 4 144.79
    1 5 -4 104.59
    -1 5 4 139.49
    1 5 -4 133.69
    -1 5 4 129.99
    1 5 -4 143.79
    1 5 -4 129.09
    -1 5 4 148.69
    1 -5 -4 144.99
    -1 -5 4 135.79
    1 -5 -4 130.49
    -1 -5 4 152.58
    -1 -5 4 141.09
    -1 -5 4 138.39
    -1 -5 4 140.49
    1 5 -3 813.72
    -1 5 3 774.42
    1 5 -3 811.42
    1 5 -3 815.22
    -1 5 3 769.32
    -1 5 3 782.32
    1 5 -3 784.92
    1 5 -3 810.12
    -1 5 3 807.22
    1 -5 -3 706.13
    1 -5 -3 825.82
    -1 -5 3 785.22
    -1 -5 3 828.42
    -1 -5 3 861.31
    1 -5 -3 817.32
    -1 -5 3 851.71
    1 5 -2 49.2
    -1 5 2 49.99
    1 5 -2 35.5
    -1 5 2 47.2
    1 5 -2 48.6
    -1 5 2 46.4
    -1 5 2 44.5
    1 5 -2 45.7
    -1 5 2 49
    1 -5 -2 41.8
    1 -5 -2 42.6
    1 -5 -2 46.5
    -1 -5 2 47.1
    -1 -5 2 52.39
    -1 -5 2 51.49
    -1 5 1 2976.5
    1 5 -1 2899.41
    1 5 -1 2866.01
    -1 5 1 2963.3
    1 5 -1 2945.21
    1 5 -1 3074.89
    -1 5 1 3092.79
    1 5 -1 2996.7
    -1 5 1 2832.12
    -1 5 1 2881.51
    1 -5 -1 2881.51
    1 -5 -1 2793.62
    -1 -5 1 2955.7
    -1 -5 1 3131.39
    1 -5 -1 2807.12
    -1 -5 1 2873.61
    1 -5 -1 2981.8
    1 5 0 1294.77
    1 5 0 1324.47
    -1 5 0 1315.57
    -1 5 0 1382.16
    1 5 0 1335.27
    -1 5 0 1339.87
    1 5 0 1304.97
    -1 5 0 1384.46
    1 -5 0 1258.87
    -1 -5 0 1312.67
    1 -5 0 1330.77
    -1 -5 0 1239.48
    -1 -5 0 1313.87
    1 -5 0 1271.07
    -1 -5 0 1297.67
    1 -5 0 1191.88
    -1 -5 0 1270.07
    -1 5 -1 1109.59
    1 5 1 1148.89
    1 5 1 1175.28
    1 5 1 1039.4
    -1 5 -1 1215.18
    -1 5 -1 1123.99
    1 5 1 1099.79
    -1 5 -1 1149.19
    1 5 1 983.5
    -1 -5 -1 1009.6
    1 -5 1 1111.29
    1 -5 1 1136.99
    1 -5 1 1085.49
    -1 -5 -1 953.5
    -1 -5 -1 1035.1
    -1 -5 -1 1154.88
    -1 -5 -1 1110.19
    1 5 2 152.58
    -1 5 -2 172.88
    -1 5 -2 176.48
    -1 5 -2 191.28
    1 5 2 176.08
    -1 5 -2 171.48
    -1 5 -2 178.68
    1 5 2 183.08
    -1 5 -2 152.08
    1 5 2 170.48
    1 5 2 171.58
    -1 -5 -2 161.98
    1 -5 2 174.08
    -1 -5 -2 181.58
    -1 -5 -2 161.98
    1 -5 2 179.38
    1 -5 2 201.18
    -1 -5 -2 182.68
    1 5 3 66.99
    1 5 3 58.29
    1 5 3 63.39
    1 5 3 59.19
    -1 5 -3 62.29
    -1 5 -3 47.6
    -1 5 -3 56.29
    1 5 3 56.29
    -1 5 -3 61.59
    -1 -5 -3 55.49
    -1 -5 -3 53.99
    -1 -5 -3 62.59
    1 -5 3 52.29
    1 -5 3 59.19
    -1 -5 -3 54.19
    -1 5 -4 441.76
    1 5 4 483.65
    1 5 4 425.06
    1 5 4 409.26
    1 5 4 427.76
    -1 5 -4 434.06
    -1 5 -4 415.16
    -1 5 -4 441.06
    -1 -5 -4 441.46
    -1 -5 -4 446.96
    1 -5 4 439.26
    -1 -5 -4 467.25
    1 -5 4 451.75
    -1 -5 -4 418.76
    1 -5 4 443.96
    1 -5 4 405.16
    -1 5 -5 910.51
    -1 5 -5 879.61
    1 5 5 894.31
    -1 5 -5 913.41
    1 5 5 952.7
    1 5 5 911.51
    1 5 5 906.51
    -1 5 -5 937.11
    -1 -5 -5 840.62
    1 -5 5 960.8
    -1 -5 -5 985.1
    1 -5 5 935.61
    1 -5 5 954.5
    1 -5 5 895.21
    -1 -5 -5 938.61
    -1 -5 -5 927.41
    -1 5 -6 32.1
    -1 5 -6 29.5
    1 5 6 38.4
    -1 5 -6 36.2
    1 5 6 39.5
    1 5 6 26.2
    -1 5 -6 49.5
    1 5 6 34.6
    1 -5 6 42.6
    -1 -5 -6 41
    1 -5 6 32.3
    1 -5 6 45.2
    -1 -5 -6 44.9
    -1 -5 -6 31.9
    1 -5 6 36.9
    1 5 7 574.74
    -1 5 -7 581.44
    1 5 7 607.54
    -1 5 -7 594.64
    -1 5 -7 590.24
    1 5 7 608.74
    1 -5 7 566.74
    -1 -5 -7 597.54
    1 -5 7 584.64
    1 -5 7 588.04
    -1 -5 -7 605.64
    1 -5 7 572.14
    -1 -5 -7 570.24
    1 -5 7 651.23
    1 -5 7 655.63
    -1 5 -8 12
    -1 5 -8 6.6
    1 5 8 4.7
    1 5 8 8.2
    -1 5 -8 7.6
    1 5 8 10.1
    1 5 8 4.2
    -1 5 -8 6.5
    1 -5 8 6.9
    1 -5 8 9.5
    -1 -5 -8 4.9
    -1 -5 -8 4.8
    -1 -5 -8 5.8
    1 -5 8 5.9
    1 -5 8 11
    1 -5 8 14.3
    1 -5 8 8.1
    -1 5 -9 444.96
    -1 5 -9 396.36
    1 5 9 453.75
    -1 5 -9 456.45
    1 5 9 421.06
    -1 -5 -9 469.85
    1 -5 9 448.36
    -1 -5 -9 413.36
    1 -5 9 373.16
    1 5 10 16.4
    1 5 10 30.7
    -1 5 -10 28.9
    -1 5 -10 15.2
    -1 -5 -10 27.4
    -1 -5 -10 34.7
    1 5 11 29.1
    -1 5 -11 35.8
    -1 -5 -11 45.5
    -1 -5 -11 44.5
    1 -5 11 30.2
    1 6 -11 6.8
    -1 6 11 18.5
    1 -6 -11 27.7
    1 -6 -11 9
    1 6 -10 14.4
    -1 6 10 3.7
    1 6 -10 -5.4
    -1 -6 10 13
    1 -6 -10 2.4
    1 -6 -10 3.7
    -1 -6 10 10.4
    1 6 -9 29.5
    -1 6 9 18.7
    -1 6 9 22.4
    1 6 -9 29.6
    -1 -6 9 18.7
    -1 -6 9 28.2
    -1 -6 9 37.1
    1 -6 -9 25.9
    1 -6 -9 28.4
    1 -6 -9 27.7
    1 6 -8 6.8
    -1 6 8 -4.3
    1 6 -8 -4.6
    1 6 -8 4.9
    -1 6 8 -13.2
    -1 6 8 5.2
    1 6 -8 21.9
    -1 6 8 0.6
    1 -6 -8 -0.1
    -1 -6 8 -2.3
    -1 -6 8 0.9
    1 -6 -8 -2.1
    1 -6 -8 -0.5
    -1 -6 8 -2.7
    1 6 -7 628.74
    -1 6 7 651.33
    1 6 -7 707.53
    1 6 -7 636.84
    1 6 -7 636.34
    -1 6 7 633.44
    -1 6 7 640.54
    -1 6 7 718.23
    1 -6 -7 684.03
    -1 -6 7 726.43
    1 -6 -7 637.14
    -1 -6 7 636.64
    -1 -6 7 728.23
    1 -6 -7 626.74
    1 6 -6 27
    -1 6 6 27.8
    1 6 -6 28
    1 6 -6 23.5
    -1 6 6 21.6
    -1 6 6 25.7
    1 6 -6 20.6
    -1 6 6 29.4
    -1 -6 6 18.3
    -1 -6 6 23.6
    -1 -6 6 19.7
    1 -6 -6 29.9
    1 -6 -6 21.1
    1 -6 -6 20.7
    -1 6 5 1089.19
    1 6 -5 1122.99
    1 6 -5 1073.49
    -1 6 5 1072.69
    1 6 -5 1151.08
    -1 6 5 1127.79
    -1 6 5 1141.49
    1 6 -5 1117.69
    1 -6 -5 1168.88
    -1 -6 5 1161.38
    -1 -6 5 1207.58
    -1 -6 5 1082.29
    1 -6 -5 1185.48
    1 6 -4 428.36
    1 6 -4 424.56
    1 6 -4 425.36
    -1 6 4 423.66
    -1 6 4 444.06
    -1 6 4 410.16
    1 6 -4 425.46
    -1 -6 4 457.55
    1 -6 -4 432.96
    -1 -6 4 472.85
    -1 -6 4 423.06
    1 -6 -4 389.76
    1 -6 -4 456.25
    -1 6 3 557.94
    -1 6 3 649.43
    -1 6 3 570.44
    1 6 -3 596.04
    1 6 -3 599.54
    -1 6 3 602.54
    1 6 -3 589.64
    1 6 -3 607.34
    -1 6 3 589.14
    -1 6 3 586.94
    -1 -6 3 584.14
    1 -6 -3 588.84
    -1 -6 3 582.34
    1 -6 -3 578.44
    -1 -6 3 588.34
    1 -6 -3 562.44
    -1 6 2 344.47
    -1 6 2 323.57
    -1 6 2 334.57
    1 6 -2 323.07
    1 6 -2 321.77
    1 6 -2 327.07
    -1 6 2 317.37
    -1 6 2 326.47
    1 6 -2 305.97
    1 6 -2 298.67
    1 -6 -2 325.67
    -1 -6 2 355.36
    -1 -6 2 339.47
    -1 -6 2 345.67
    1 -6 -2 323.07
    -1 6 1 81.29
    -1 6 1 82.99
    1 6 -1 91.59
    -1 6 1 76.89
    1 6 -1 87.49
    -1 6 1 85.49
    -1 6 1 91.89
    1 6 -1 89.49
    -1 -6 1 82.19
    -1 -6 1 79.89
    -1 -6 1 83.69
    1 -6 -1 83.69
    -1 -6 1 85.39
    1 -6 -1 86.29
    1 -6 -1 77.79
    1 6 0 60.99
    -1 6 0 61.89
    -1 6 0 67.09
    1 6 0 58.69
    -1 6 0 58.29
    -1 6 0 65.69
    1 6 0 60.59
    1 6 0 58.89
    1 6 0 60.59
    -1 6 0 63.89
    -1 -6 0 75.39
    1 -6 0 64.19
    -1 -6 0 64.59
    1 -6 0 59.49
    -1 -6 0 64.39
    -1 -6 0 72.29
    -1 -6 0 59.69
    1 -6 0 51.59
    1 -6 0 60.79
    -1 6 -1 1603.64
    1 6 1 1795.02
    1 6 1 1635.34
    -1 6 -1 1591.84
    1 6 1 1575.24
    -1 6 -1 1817.52
    -1 6 -1 1564.44
    -1 -6 -1 1644.64
    -1 -6 -1 1745.03
    -1 -6 -1 1721.03
    -1 -6 -1 1569.44
    1 -6 1 1628.14
    1 -6 1 1608.84
    1 -6 1 1689.13
    -1 6 -2 2
    -1 6 -2 1
    1 6 2 -0.3
    -1 6 -2 1.4
    -1 6 -2 0.9
    -1 6 -2 0.4
    1 6 2 2.9
    -1 6 -2 -0.1
    1 6 2 1.3
    1 6 2 1
    1 6 2 0.1
    1 -6 2 0.5
    -1 -6 -2 1.5
    -1 -6 -2 -0.4
    1 -6 2 0.5
    -1 -6 -2 0.2
    -1 -6 -2 -3.8
    -1 -6 -2 3.1
    1 -6 2 -0.2
    1 6 3 1178.98
    1 6 3 1089.09
    1 6 3 1357.86
    -1 6 -3 1270.07
    -1 6 -3 1211.98
    1 6 3 1252.67
    -1 6 -3 1189.88
    -1 6 -3 1203.38
    -1 -6 -3 1310.67
    1 -6 3 1216.88
    -1 -6 -3 1163.08
    -1 -6 -3 1211.18
    -1 -6 -3 1248.78
    1 -6 3 1266.57
    1 -6 3 1191.38
    -1 6 -4 15.2
    1 6 4 18.5
    1 6 4 16.6
    -1 6 -4 17.3
    -1 6 -4 13.5
    -1 6 -4 15.4
    1 6 4 16.3
    1 6 4 19.9
    1 -6 4 15.9
    -1 -6 -4 21.8
    1 -6 4 29.2
    -1 -6 -4 16.8
    -1 -6 -4 21.9
    1 6 5 1595.14
    1 6 5 1567.74
    -1 6 -5 1572.44
    -1 6 -5 1589.14
    -1 6 -5 1529.35
    1 6 5 1643.84
    -1 6 -5 1492.05
    1 6 5 1558.74
    -1 -6 -5 1596.84
    -1 -6 -5 1700.13
    1 -6 5 1573.84
    1 -6 5 1533.25
    1 -6 5 1663.53
    -1 -6 -5 1678.33
    -1 -6 -5 1618.04
    1 6 6 126.69
    -1 6 -6 123.09
    1 6 6 137.09
    -1 6 -6 135.59
    1 6 6 118.59
    -1 6 -6 160.78
    -1 6 -6 128.29
    1 6 6 159.38
    1 -6 6 142.69
    1 -6 6 138.29
    -1 -6 -6 124.69
    1 -6 6 138.69
    1 -6 6 161.08
    -1 -6 -6 140.89
    -1 -6 -6 141.69
    -1 6 -7 36
    -1 6 -7 39.4
    -1 6 -7 38.1
    1 6 7 40.3
    1 6 7 31.6
    -1 6 -7 40.3
    1 6 7 30.8
    1 6 7 27.7
    1 -6 7 30.5
    -1 -6 -7 27
    1 -6 7 41.8
    -1 -6 -7 38.3
    -1 -6 -7 39.6
    1 -6 7 42.9
    1 -6 7 27.4
    -1 6 -8 100.59
    1 6 8 120.19
    -1 6 -8 145.49
    -1 6 -8 110.49
    1 6 8 97.39
    -1 6 -8 121.89
    1 6 8 112.39
    1 -6 8 127.39
    1 -6 8 128.59
    -1 -6 -8 127.19
    1 -6 8 109.69
    -1 -6 -8 95.79
    -1 -6 -8 129.39
    1 6 9 60.79
    1 6 9 59.29
    -1 6 -9 58.79
    -1 6 -9 61.89
    -1 -6 -9 61.99
    -1 -6 -9 77.89
    -1 -6 -9 58.09
    1 -6 9 59.09
    1 -6 9 57.69
    -1 6 -10 26.8
    1 6 10 7.2
    -1 6 -10 32.7
    1 6 10 30.5
    -1 -6 -10 22.8
    -1 -6 -10 18.3
    -1 6 -11 163.08
    1 6 11 162.58
    -1 -6 -11 191.78
    -1 -6 -11 181.68
    1 -6 11 200.78
    1 7 -11 43.8
    -1 7 11 65.99
    1 -7 -11 63.29
    1 -7 -11 59.79
    -1 -7 11 70.89
    1 7 -10 17.6
    -1 7 10 11
    1 -7 -10 3
    -1 -7 10 21.6
    -1 -7 10 4.8
    1 -7 -10 16.6
    -1 7 9 368.36
    1 7 -9 410.16
    1 7 -9 382.36
    -1 7 9 385.26
    1 -7 -9 365.16
    1 -7 -9 388.46
    -1 -7 9 354.26
    -1 -7 9 388.96
    -1 -7 9 420.56
    1 -7 -9 360.56
    1 7 -8 36.3
    -1 7 8 37.2
    -1 7 8 34.7
    -1 7 8 20.6
    1 7 -8 5.8
    1 7 -8 27.2
    1 -7 -8 24.7
    -1 -7 8 34.2
    1 -7 -8 31.3
    1 -7 -8 26.5
    -1 -7 8 33.8
    -1 -7 8 17.5
    -1 7 7 94.69
    1 7 -7 93.19
    -1 7 7 89.89
    1 7 -7 108.39
    1 7 -7 80.49
    1 7 -7 77.49
    -1 7 7 72.59
    -1 7 7 92.99
    1 -7 -7 87.99
    -1 -7 7 92.29
    -1 -7 7 79.59
    1 -7 -7 112.09
    -1 -7 7 78.59
    1 -7 -7 108.79
    -1 7 6 6.6
    -1 7 6 5.9
    1 7 -6 1.8
    1 7 -6 7.4
    1 7 -6 8.8
    1 7 -6 12.8
    -1 7 6 3.7
    -1 7 6 14.5
    -1 -7 6 10.3
    -1 -7 6 15.7
    -1 -7 6 1.9
    1 -7 -6 7.3
    1 -7 -6 7.7
    -1 7 5 7.8
    -1 7 5 19.1
    1 7 -5 14.4
    -1 7 5 13.2
    1 7 -5 16
    1 7 -5 8.4
    1 7 -5 13.6
    -1 7 5 11.2
    1 -7 -5 15.9
    -1 -7 5 5.4
    -1 -7 5 17.2
    -1 -7 5 12.3
    1 -7 -5 11.2
    1 -7 -5 12.9
    -1 7 4 0
    1 7 -4 0
    1 7 -4 1.4
    -1 7 4 0.1
    1 7 -4 1.5
    -1 7 4 4.9
    -1 7 4 0.2
    1 7 -4 3
    1 -7 -4 0.3
    1 -7 -4 -0.5
    -1 -7 4 2.4
    1 -7 -4 1
    -1 -7 4 3.4
    -1 -7 4 0.4
    -1 7 3 1903.61
    1 7 -3 1899.41
    1 7 -3 1955.9
    -1 7 3 2020.5
    -1 7 3 1767.62
    -1 7 3 2039.5
    1 7 -3 1877.31
    1 7 -3 1836.82
    1 7 -3 1823.32
    1 -7 -3 1913.41
    1 -7 -3 1799.52
    -1 -7 3 1877.91
    -1 -7 3 2017.6
    1 -7 -3 1987.2
    -1 -7 3 1885.51
    -1 7 2 71.99
    -1 7 2 72.99
    1 7 -2 82.09
    1 7 -2 63.49
    -1 7 2 71.69
    1 7 -2 67.69
    1 7 -2 79.89
    -1 7 2 70.99
    -1 7 2 74.99
    -1 -7 2 70.99
    1 -7 -2 63.09
    1 -7 -2 78.59
    -1 -7 2 78.59
    1 -7 -2 69.89
    -1 -7 2 72.39
    -1 -7 2 70.49
    1 7 -1 2490.35
    1 7 -1 2397.66
    -1 7 1 2554.04
    -1 7 1 2504.65
    -1 7 1 2565.24
    1 7 -1 2458.15
    -1 7 1 2541.05
    1 7 -1 2789.32
    1 7 -1 2416.36
    -1 7 1 2451.95
    -1 -7 1 2495.55
    1 -7 -1 2346.17
    -1 -7 1 2284.47
    1 -7 -1 2075.69
    1 -7 -1 2349.17
    -1 -7 1 2347.36
    1 -7 -1 2325.37
    -1 -7 1 2521.35
    1 7 0 12.1
    -1 7 0 9.9
    -1 7 0 12.1
    1 7 0 18
    1 7 0 13.3
    -1 7 0 11.4
    -1 7 0 15
    1 7 0 10.8
    1 7 0 15.8
    -1 7 0 13.1
    -1 -7 0 13.8
    1 -7 0 13.3
    -1 -7 0 10.3
    1 -7 0 11.1
    -1 -7 0 12.1
    -1 -7 0 12.4
    1 -7 0 16.6
    -1 -7 0 15.7
    1 7 1 2794.92
    1 7 1 3048.4
    -1 7 -1 2867.31
    1 7 1 2942.31
    1 7 1 2792.42
    -1 7 -1 2868.31
    1 7 1 2925.81
    -1 7 -1 2871.11
    -1 7 -1 2935.21
    -1 7 -1 2638.64
    1 -7 1 2645.74
    -1 -7 -1 3039.5
    -1 -7 -1 2804.32
    1 -7 1 2804.12
    -1 -7 -1 2851.11
    -1 -7 -1 2806.32
    1 -7 1 2952.3
    -1 -7 -1 3025
    -1 7 -2 6.1
    -1 7 -2 7.6
    1 7 2 8
    1 7 2 7
    -1 7 -2 8.5
    -1 7 -2 10.8
    1 7 2 4.9
    1 7 2 4.6
    -1 7 -2 7.9
    -1 7 -2 3.4
    -1 -7 -2 6.5
    1 -7 2 7.5
    1 -7 2 4.5
    -1 -7 -2 6.9
    -1 -7 -2 4.2
    1 -7 2 5.1
    -1 7 -3 5.7
    -1 7 -3 5.7
    1 7 3 3.4
    1 7 3 7.2
    -1 7 -3 4.4
    -1 7 -3 2.6
    1 7 3 6.1
    1 7 3 5.6
    1 7 3 6.5
    -1 -7 -3 6.5
    -1 -7 -3 6.6
    -1 -7 -3 1.9
    -1 -7 -3 12.6
    1 -7 3 7.1
    1 -7 3 0.7
    1 -7 3 3.7
    -1 -7 -3 3.2
    -1 7 -4 1.1
    1 7 4 0.1
    1 7 4 3.9
    -1 7 -4 0.1
    1 7 4 0.3
    -1 7 -4 2.4
    -1 7 -4 -0.9
    1 7 4 0.7
    1 -7 4 3
    -1 -7 -4 -2.1
    -1 -7 -4 0.5
    -1 -7 -4 -0.6
    1 -7 4 -0.5
    1 -7 4 -2
    1 7 5 180.28
    -1 7 -5 163.98
    1 7 5 167.28
    -1 7 -5 157.78
    1 7 5 151.58
    -1 7 -5 156.98
    1 7 5 157.78
    -1 7 -5 168.98
    -1 -7 -5 153.18
    1 -7 5 174.18
    -1 -7 -5 167.28
    -1 -7 -5 163.98
    1 -7 5 158.08
    -1 -7 -5 174.08
    1 7 6 5.5
    -1 7 -6 -0.5
    -1 7 -6 6.9
    1 7 6 9.4
    -1 7 -6 5.3
    -1 7 -6 3.9
    1 7 6 9.3
    1 7 6 6.8
    -1 -7 -6 3.3
    -1 -7 -6 -0.3
    1 -7 6 0.8
    -1 -7 -6 7.1
    1 -7 6 2
    1 -7 6 12
    -1 7 -7 939.51
    1 7 7 934.91
    -1 7 -7 931.11
    1 7 7 924.91
    -1 7 -7 977.9
    1 7 7 929.81
    1 7 7 924.71
    -1 7 -7 985.7
    1 -7 7 1111.79
    1 -7 7 1067.19
    -1 -7 -7 923.21
    -1 -7 -7 1035.7
    1 -7 7 980.6
    -1 -7 -7 1042.7
    1 7 8 -0.6
    1 7 8 3.3
    -1 7 -8 -2.5
    -1 -7 -8 4.9
    1 -7 8 1.9
    1 -7 8 3
    -1 -7 -8 0.3
    -1 -7 -8 -4.6
    1 -7 8 -1.4
    1 7 9 451.05
    -1 7 -9 419.56
    -1 7 -9 376.26
    1 7 9 382.96
    1 -7 9 474.75
    -1 -7 -9 429.66
    -1 -7 -9 426.66
    1 -7 9 366.26
    -1 -7 -9 383.86
    1 7 10 -8.4
    -1 7 -10 7.8
    -1 -7 -10 1.8
    -1 -7 -10 -8.8
    1 7 11 9
    -1 7 -11 18.8
    -1 -7 -11 18.8
    -1 -7 -11 8.4
    1 -7 11 32.2
    1 8 -11 13.8
    -1 8 11 15
    1 -8 -11 3.1
    1 -8 -11 12.8
    -1 -8 11 5.3
    -1 -8 11 -13.8
    1 8 -10 11.7
    -1 8 10 -0.4
    -1 -8 10 3.9
    -1 -8 10 13.8
    1 -8 -10 -2.4
    1 -8 -10 7.9
    -1 8 9 49.3
    1 8 -9 42.5
    -1 8 9 57.99
    1 8 -9 59.99
    -1 -8 9 61.79
    -1 -8 9 59.59
    1 -8 -9 59.49
    1 -8 -9 61.99
    -1 8 8 34.4
    -1 8 8 21.4
    1 8 -8 29.2
    -1 8 8 21.2
    1 -8 -8 25.5
    1 -8 -8 33.4
    -1 -8 8 45.4
    1 -8 -8 25.5
    -1 -8 8 26.3
    1 8 -7 343.07
    1 8 -7 385.46
    -1 8 7 357.86
    1 8 -7 335.37
    1 8 -7 357.16
    -1 8 7 363.66
    -1 8 7 357.06
    -1 -8 7 393.86
    -1 -8 7 370.16
    1 -8 -7 349.77
    -1 -8 7 358.96
    1 -8 -7 359.46
    1 8 -6 25.5
    1 8 -6 25.3
    -1 8 6 21.6
    -1 8 6 26.4
    -1 8 6 17.5
    1 8 -6 25.2
    -1 8 6 14.3
    1 8 -6 26.9
    -1 -8 6 16.7
    -1 -8 6 24
    1 -8 -6 13.2
    1 -8 -6 24.4
    -1 -8 6 16.4
    1 -8 -6 29.4
    -1 8 5 1278.27
    1 8 -5 1180.28
    -1 8 5 1172.38
    1 8 -5 1157.48
    -1 8 5 1158.48
    1 8 -5 1120.19
    -1 8 5 1063.59
    1 8 -5 1127.69
    -1 -8 5 1183.48
    1 -8 -5 1211.48
    1 -8 -5 1136.59
    -1 -8 5 1268.37
    1 -8 -5 1077.39
    -1 -8 5 1110.09
    1 8 -4 138.59
    1 8 -4 147.39
    1 8 -4 141.39
    -1 8 4 138.69
    -1 8 4 134.39
    1 8 -4 134.79
    -1 8 4 140.89
    -1 8 4 139.59
    1 -8 -4 137.09
    1 -8 -4 151.48
    -1 -8 4 147.99
    1 -8 -4 127.09
    -1 -8 4 151.48
    -1 8 3 416.36
    -1 8 3 396.46
    1 8 -3 399.66
    1 8 -3 404.16
    1 8 -3 385.06
    -1 8 3 449.66
    1 8 -3 423.66
    -1 8 3 437.96
    1 8 -3 403.66
    1 8 -3 395.26
    -1 8 3 400.56
    1 -8 -3 394.26
    -1 -8 3 406.06
    -1 -8 3 429.96
    -1 -8 3 406.76
    -1 -8 3 337.67
    1 -8 -3 398.36
    1 -8 -3 399.36
    1 8 -2 32.2
    1 8 -2 32.5
    -1 8 2 30.9
    -1 8 2 35.7
    -1 8 2 34.7
    1 8 -2 32.4
    -1 8 2 40.9
    -1 8 2 32.9
    1 8 -2 37.1
    -1 -8 2 29.9
    -1 -8 2 36.8
    -1 -8 2 30.7
    -1 -8 2 33.5
    1 -8 -2 33.7
    1 -8 -2 37.1
    1 -8 -2 33.1
    1 -8 -2 31.8
    1 8 -1 8.4
    -1 8 1 4.4
    -1 8 1 -0.2
    -1 8 1 7.8
    -1 8 1 4.8
    1 8 -1 5.5
    -1 8 1 4.8
    1 8 -1 6.5
    1 8 -1 7.7
    1 -8 -1 4.3
    -1 -8 1 6.1
    -1 -8 1 4.1
    -1 -8 1 5.6
    1 -8 -1 6.6
    1 -8 -1 3.8
    -1 -8 1 4.1
    1 -8 -1 6.7
    1 8 0 12.6
    -1 8 0 19.9
    -1 8 0 19.8
    -1 8 0 16.3
    -1 8 0 17.4
    1 8 0 16.4
    1 8 0 26.4
    -1 8 0 19.5
    1 8 0 12.7
    1 8 0 18.4
    -1 -8 0 19.9
    1 -8 0 22.5
    -1 -8 0 14.3
    1 -8 0 15
    -1 -8 0 19.2
    -1 -8 0 21.2
    1 -8 0 19.1
    -1 8 -1 642.44
    -1 8 -1 684.13
    -1 8 -1 640.14
    1 8 1 592.44
    -1 8 -1 629.64
    1 8 1 611.74
    1 8 1 619.04
    1 8 1 688.13
    1 8 1 645.24
    -1 -8 -1 664.53
    -1 -8 -1 606.34
    -1 -8 -1 647.54
    1 -8 1 596.94
    1 -8 1 637.44
    1 -8 1 613.74
    -1 -8 -1 661.03
    -1 -8 -1 669.53
    -1 8 -2 4.8
    1 8 2 5.7
    1 8 2 6.3
    -1 8 -2 6.5
    1 8 2 11.5
    -1 8 -2 5.2
    1 8 2 4.7
    1 8 2 4.4
    -1 8 -2 5.6
    -1 8 -2 7.2
    -1 8 -2 7.6
    1 -8 2 6.4
    -1 -8 -2 4.8
    1 -8 2 6.5
    -1 -8 -2 6.3
    -1 -8 -2 8.8
    1 -8 2 -0.1
    -1 -8 -2 7.2
    -1 -8 -2 7.6
    1 8 3 1194.58
    1 8 3 1211.78
    1 8 3 1231.08
    -1 8 -3 1187.78
    -1 8 -3 1216.38
    -1 8 -3 1241.18
    -1 8 -3 1308.37
    -1 8 -3 1259.77
    1 8 3 1330.17
    -1 8 -3 1191.38
    1 8 3 1044.1
    1 -8 3 1291.87
    -1 -8 -3 1049.59
    -1 -8 -3 1205.48
    -1 -8 -3 1298.97
    -1 -8 -3 1156.98
    1 -8 3 1204.58
    1 -8 3 1238.98
    -1 -8 -3 1219.08
    -1 8 -4 5
    -1 8 -4 3
    -1 8 -4 2.7
    1 8 4 9.6
    1 8 4 3.6
    1 8 4 4.4
    1 8 4 3.5
    1 8 4 3.2
    -1 8 -4 5.5
    1 -8 4 0.3
    1 -8 4 3.6
    -1 -8 -4 1.9
    -1 -8 -4 4.4
    1 -8 4 -1.2
    1 8 5 945.21
    1 8 5 876.71
    -1 8 -5 900.51
    -1 8 -5 932.61
    1 8 5 889.91
    -1 8 -5 924.21
    1 8 5 876.21
    -1 8 -5 908.31
    -1 -8 -5 960.6
    1 -8 5 940.51
    -1 -8 -5 973.4
    -1 -8 -5 927.71
    1 -8 5 965.6
    -1 8 -6 45.3
    1 8 6 54.99
    1 8 6 68.89
    -1 8 -6 45
    1 8 6 60.99
    -1 8 -6 55.29
    1 8 6 59.49
    -1 8 -6 57.29
    -1 -8 -6 52.79
    -1 -8 -6 44.9
    1 -8 6 57.39
    -1 -8 -6 66.69
    1 -8 6 59.59
    1 -8 6 58.19
    1 8 7 124.49
    -1 8 -7 132.89
    1 8 7 143.89
    1 8 7 135.99
    -1 8 -7 126.59
    -1 8 -7 146.79
    1 8 7 164.58
    -1 8 -7 135.29
    -1 -8 -7 141.29
    1 -8 7 151.58
    -1 -8 -7 153.68
    1 -8 7 141.59
    1 -8 7 141.09
    -1 -8 -7 162.88
    -1 8 -8 35.1
    1 8 8 30.8
    -1 8 -8 42.2
    1 8 8 41.9
    1 -8 8 29.2
    -1 -8 -8 27.6
    -1 -8 -8 38.7
    1 -8 8 39.6
    -1 -8 -8 35.3
    1 8 9 57.89
    -1 8 -9 51.79
    1 8 9 59.69
    -1 -8 -9 50.09
    1 -8 9 51.89
    1 -8 9 56.19
    -1 -8 -9 63.09
    1 8 10 2.4
    -1 8 -10 9.9
    -1 -8 -10 1.2
    -1 -8 -10 -1.3
    -1 8 -11 106.09
    1 8 11 121.09
    -1 -8 -11 151.38
    1 -8 11 164.08
    -1 -8 -11 111.69
    1 9 -11 215.98
    -1 9 11 265.97
    -1 -9 11 279.47
    -1 -9 11 258.57
    1 -9 -11 251.97
    1 -9 -11 251.17
    -1 9 10 60.29
    1 9 -10 49
    1 -9 -10 64.09
    -1 -9 10 65.79
    -1 -9 10 80.99
    1 -9 -10 50.59
    1 9 -9 386.96
    1 9 -9 354.66
    -1 9 9 348.87
    1 -9 -9 384.36
    -1 -9 9 377.86
    -1 -9 9 399.36
    1 -9 -9 382.16
    -1 9 8 27.2
    1 9 -8 5.6
    1 9 -8 21.3
    -1 9 8 33.9
    -1 -9 8 28.2
    1 -9 -8 22.2
    -1 -9 8 12.1
    1 -9 -8 23.3
    1 9 -7 108.69
    -1 9 7 81.59
    1 9 -7 99.39
    -1 9 7 111.29
    1 9 -7 90.59
    -1 9 7 103.79
    -1 -9 7 88.79
    1 -9 -7 84.39
    1 -9 -7 100.59
    -1 -9 7 94.49
    -1 -9 7 97.69
    1 -9 -7 110.29
    -1 9 6 260.87
    -1 9 6 293.97
    -1 9 6 322.17
    1 9 -6 292.17
    1 9 -6 283.37
    1 9 -6 323.67
    1 9 -6 327.47
    -1 9 6 341.97
    -1 -9 6 303.57
    1 -9 -6 307.37
    1 -9 -6 308.17
    -1 -9 6 347.17
    -1 -9 6 313.37
    1 -9 -6 270.37
    1 9 -5 50.09
    -1 9 5 53.49
    -1 9 5 50.59
    -1 9 5 46.6
    -1 9 5 64.39
    1 9 -5 37.6
    1 9 -5 51.39
    1 9 -5 47
    -1 -9 5 50.49
    1 -9 -5 43
    -1 -9 5 47.2
    -1 -9 5 39.7
    1 -9 -5 43.8
    1 -9 -5 53.59
    1 9 -4 39.6
    1 9 -4 38.7
    -1 9 4 42.2
    1 9 -4 37.2
    -1 9 4 32.2
    1 9 -4 39.4
    1 9 -4 30.1
    -1 9 4 41.1
    -1 9 4 48.4
    -1 -9 4 38.5
    1 -9 -4 37
    -1 -9 4 31.5
    1 -9 -4 34
    1 -9 -4 37.9
    -1 9 3 901.11
    -1 9 3 795.02
    1 9 -3 821.02
    1 9 -3 820.92
    -1 9 3 834.32
    1 9 -3 830.52
    1 9 -3 844.52
    -1 9 3 880.21
    -1 9 3 844.62
    1 9 -3 833.92
    1 9 -3 836.42
    1 -9 -3 884.31
    -1 -9 3 801.12
    -1 -9 3 858.71
    1 -9 -3 843.12
    -1 -9 3 893.91
    1 -9 -3 791.52
    1 9 -2 3.3
    -1 9 2 8.6
    1 9 -2 3.5
    1 9 -2 4.4
    -1 9 2 12.7
    1 9 -2 2.8
    -1 9 2 4.8
    1 9 -2 11.9
    -1 9 2 5.2
    -1 9 2 5.6
    -1 -9 2 7.1
    1 -9 -2 0.5
    -1 -9 2 4.9
    1 -9 -2 2.9
    -1 -9 2 1.1
    1 -9 -2 2.5
    -1 -9 2 4.5
    1 -9 -2 1.7
    -1 9 1 2203.38
    1 9 -1 2251.47
    1 9 -1 2363.96
    1 9 -1 2230.08
    1 9 -1 2017.1
    1 9 -1 2412.96
    -1 9 1 2432.86
    -1 9 1 2386.86
    -1 9 1 2290.67
    -1 -9 1 2280.37
    1 -9 -1 2245.48
    1 -9 -1 2081.69
    1 -9 -1 2190.88
    -1 -9 1 2238.28
    1 -9 -1 2350.36
    -1 -9 1 2288.87
    -1 -9 1 2347.86
    -1 9 0 30.2
    1 9 0 29.4
    -1 9 0 33.6
    -1 9 0 30
    1 9 0 29.1
    -1 9 0 30.5
    1 9 0 30.6
    -1 9 0 36.8
    1 9 0 36
    1 9 0 37.6
    1 -9 0 30.2
    -1 -9 0 31.3
    1 -9 0 28.8
    -1 -9 0 37.8
    -1 -9 0 30.7
    -1 -9 0 21.1
    1 -9 0 27.5
    1 9 1 867.91
    -1 9 -1 853.61
    1 9 1 815.42
    -1 9 -1 869.71
    1 9 1 969.1
    1 9 1 859.11
    -1 9 -1 858.71
    -1 9 -1 836.42
    -1 9 -1 847.22
    1 9 1 804.52
    1 -9 1 847.32
    1 -9 1 836.32
    -1 -9 -1 894.81
    1 -9 1 855.41
    -1 -9 -1 804.92
    -1 -9 -1 849.12
    -1 -9 -1 861.71
    -1 -9 -1 848.22
    1 9 2 113.69
    -1 9 -2 102.79
    1 9 2 84.69
    -1 9 -2 94.29
    -1 9 -2 92.69
    1 9 2 106.09
    -1 9 -2 103.29
    1 9 2 109.89
    -1 9 -2 106.89
    1 9 2 104.69
    -1 9 -2 105.49
    -1 -9 -2 116.99
    1 -9 2 99.69
    1 -9 2 100.89
    -1 -9 -2 103.89
    1 -9 2 96.69
    -1 -9 -2 86.49
    -1 -9 -2 93.29
    -1 -9 -2 90.09
    -1 9 -3 82.79
    -1 9 -3 86.09
    -1 9 -3 81.39
    -1 9 -3 84.29
    1 9 3 75.09
    -1 9 -3 73.79
    1 9 3 74.09
    -1 9 -3 82.99
    1 9 3 86.59
    1 9 3 82.89
    -1 9 -3 93.29
    1 9 3 89.59
    -1 -9 -3 80.89
    -1 -9 -3 85.89
    1 -9 3 80.69
    1 -9 3 84.29
    -1 -9 -3 102.79
    -1 -9 -3 93.69
    1 -9 3 85.09
    1 9 4 49.8
    -1 9 -4 52.59
    1 9 4 44.6
    1 9 4 52.69
    1 9 4 48.2
    -1 9 -4 53.49
    -1 9 -4 49.3
    1 9 4 44.8
    -1 9 -4 46.9
    -1 -9 -4 48.2
    -1 -9 -4 45.4
    1 -9 4 49.3
    1 -9 4 44.8
    1 -9 4 58.29
    -1 -9 -4 54.19
    -1 -9 -4 48.1
    -1 9 -5 298.57
    -1 9 -5 313.07
    1 9 5 305.07
    1 9 5 293.77
    -1 9 -5 278.27
    1 9 5 282.87
    -1 9 -5 306.47
    1 9 5 275.67
    -1 -9 -5 317.67
    -1 -9 -5 288.17
    1 -9 5 313.17
    1 -9 5 301.37
    1 -9 5 314.17
    1 9 6 -2.8
    1 9 6 -2.8
    -1 9 -6 4.3
    1 9 6 -0.2
    -1 9 -6 5.4
    -1 9 -6 9.6
    -1 9 -6 -2.3
    1 9 6 2.5
    1 -9 6 -4.7
    -1 -9 -6 -3
    1 -9 6 0.9
    -1 -9 -6 4.4
    -1 9 -7 481.65
    -1 9 -7 435.96
    1 9 7 467.55
    1 9 7 507.45
    1 9 7 399.16
    -1 -9 -7 454.65
    1 -9 7 462.35
    1 -9 7 510.55
    -1 -9 -7 415.16
    -1 -9 -7 493.15
    1 -9 7 453.35
    1 9 8 14.3
    1 9 8 0.8
    -1 9 -8 11.8
    -1 9 -8 6.7
    1 -9 8 3.9
    1 -9 8 4.1
    -1 -9 -8 8.3
    -1 -9 -8 9.5
    -1 -9 -8 -0.8
    1 -9 8 7.3
    1 9 9 154.18
    -1 9 -9 147.39
    -1 -9 -9 190.38
    -1 -9 -9 169.98
    1 -9 9 194.68
    1 -9 9 197.58
    1 9 10 56.29
    -1 9 -10 50.29
    -1 -9 -10 34.5
    -1 -9 -10 45.8
    -1 9 -11 62.99
    1 9 11 78.49
    -1 -9 -11 34.9
    -1 -9 -11 69.59
    1 -9 11 76.39
    1 10 -10 62.89
    -1 10 10 62.39
    -1 -10 10 75.89
    1 -10 -10 76.29
    -1 -10 10 71.69
    1 -10 -10 87.99
    1 10 -9 65.49
    -1 10 9 48.4
    -1 -10 9 49.99
    1 -10 -9 50.39
    -1 -10 9 58.59
    1 -10 -9 67.29
    1 10 -8 107.69
    1 10 -8 114.99
    -1 10 8 123.09
    -1 10 8 132.09
    -1 -10 8 149.49
    1 -10 -8 119.29
    -1 -10 8 107.99
    1 -10 -8 116.99
    -1 -10 8 115.19
    -1 10 7 631.94
    1 10 -7 620.54
    -1 10 7 643.74
    -1 10 7 620.54
    1 -10 -7 569.74
    -1 -10 7 667.43
    1 -10 -7 647.04
    -1 -10 7 569.04
    1 -10 -7 618.94
    -1 -10 7 665.23
    1 10 -6 1.4
    1 10 -6 -5.5
    -1 10 6 4.3
    -1 10 6 -0.7
    1 10 -6 0.5
    -1 10 6 9.1
    1 -10 -6 -0.4
    -1 -10 6 0.1
    -1 -10 6 1.7
    1 -10 -6 1.2
    -1 -10 6 -1
    1 -10 -6 2.8
    1 10 -5 410.36
    1 10 -5 363.06
    -1 10 5 407.06
    -1 10 5 370.36
    -1 10 5 419.06
    1 10 -5 369.46
    1 10 -5 400.06
    1 10 -5 373.26
    -1 10 5 362.16
    1 -10 -5 380.96
    1 -10 -5 350.06
    -1 -10 5 431.16
    1 -10 -5 380.06
    -1 -10 5 391.36
    -1 10 4 20.2
    1 10 -4 11.3
    -1 10 4 15.9
    -1 10 4 19.4
    1 10 -4 20.8
    -1 10 4 18.4
    1 10 -4 16.2
    -1 10 4 19.4
    -1 10 4 17.5
    1 10 -4 17.8
    1 10 -4 21.3
    1 -10 -4 20.4
    -1 -10 4 22.4
    -1 -10 4 14.7
    1 -10 -4 21.9
    -1 -10 4 15.1
    1 -10 -4 17.3
    -1 10 3 762.22
    -1 10 3 772.32
    1 10 -3 776.52
    1 10 -3 731.33
    -1 10 3 808.92
    -1 10 3 838.92
    -1 10 3 750.42
    1 10 -3 745.03
    1 10 -3 764.12
    1 -10 -3 760.02
    1 -10 -3 791.32
    -1 -10 3 806.12
    -1 -10 3 790.32
    1 -10 -3 735.63
    -1 -10 3 701.03
    -1 10 2 461.05
    1 10 -2 438.06
    -1 10 2 423.46
    -1 10 2 441.16
    -1 10 2 449.76
    1 10 -2 469.45
    -1 10 2 411.76
    1 10 -2 436.26
    1 10 -2 438.36
    1 10 -2 457.55
    -1 -10 2 431.76
    -1 -10 2 459.75
    1 -10 -2 435.46
    1 -10 -2 426.66
    1 -10 -2 372.16
    -1 -10 2 411.06
    1 -10 -2 420.36
    -1 -10 2 418.76
    1 10 -1 6.1
    -1 10 1 2.8
    -1 10 1 4.3
    1 10 -1 6
    -1 10 1 3.3
    1 10 -1 7.6
    1 10 -1 4.1
    -1 10 1 4.9
    1 10 -1 7.4
    -1 10 1 3.3
    -1 -10 1 0.6
    -1 -10 1 5.6
    1 -10 -1 -0.7
    -1 -10 1 -0.9
    1 -10 -1 3.5
    -1 -10 1 1.8
    1 -10 -1 4.2
    1 -10 -1 1.2
    -1 10 0 521.95
    1 10 0 563.74
    -1 10 0 532.15
    1 10 0 598.74
    1 10 0 560.44
    1 10 0 575.74
    -1 10 0 611.14
    -1 10 0 558.24
    1 10 0 567.24
    -1 10 0 610.74
    1 -10 0 542.95
    -1 -10 0 582.44
    1 -10 0 569.44
    -1 -10 0 511.05
    -1 -10 0 565.64
    -1 -10 0 557.84
    1 -10 0 528.75
    -1 -10 0 553.34
    1 10 1 549.05
    -1 10 -1 522.65
    1 10 1 559.74
    -1 10 -1 516.75
    1 10 1 481.65
    -1 10 -1 521.75
    -1 10 -1 539.05
    1 10 1 536.95
    -1 10 -1 520.95
    1 10 1 555.24
    -1 -10 -1 530.45
    1 -10 1 476.65
    -1 -10 -1 475.45
    -1 -10 -1 512.55
    -1 -10 -1 543.55
    1 -10 1 537.65
    -1 -10 -1 558.84
    1 -10 1 517.65
    1 10 2 26.9
    1 10 2 32.5
    -1 10 -2 28.9
    -1 10 -2 33.1
    1 10 2 42.9
    -1 10 -2 36.4
    1 10 2 29.6
    -1 10 -2 41
    -1 10 -2 31.6
    -1 10 -2 26.2
    1 10 2 31.7
    1 -10 2 35.8
    -1 -10 -2 39.3
    -1 -10 -2 34
    -1 -10 -2 31.2
    -1 -10 -2 28.4
    1 -10 2 35.6
    -1 -10 -2 35.4
    1 -10 2 25.2
    1 10 3 1434.76
    -1 10 -3 1375.16
    1 10 3 1454.85
    -1 10 -3 1441.56
    -1 10 -3 1325.07
    -1 10 -3 1430.06
    1 10 3 1364.76
    -1 10 -3 1448.66
    -1 10 -3 1397.46
    1 10 3 1404.86
    -1 10 -3 1469.75
    1 -10 3 1457.75
    -1 -10 -3 1481.45
    -1 -10 -3 1287.17
    -1 -10 -3 1358.66
    -1 -10 -3 1412.46
    -1 -10 -3 1462.45
    1 -10 3 1430.46
    1 10 4 5.1
    1 10 4 2.7
    -1 10 -4 2.9
    1 10 4 9.1
    1 10 4 -0.4
    -1 10 -4 5.5
    1 10 4 7.8
    -1 10 -4 6.4
    -1 10 -4 10.5
    -1 -10 -4 4.9
    -1 -10 -4 5.5
    -1 -10 -4 -0.2
    -1 -10 -4 2.9
    1 -10 4 4.1
    1 -10 4 1
    1 -10 4 7.7
    1 10 5 348.37
    -1 10 -5 353.56
    1 10 5 316.77
    1 10 5 334.97
    1 10 5 352.96
    -1 10 -5 337.07
    -1 10 -5 336.77
    -1 10 -5 303.17
    1 -10 5 342.67
    1 -10 5 368.96
    1 -10 5 333.57
    -1 -10 -5 373.56
    -1 -10 -5 307.17
    -1 -10 -5 351.56
    1 10 6 152.68
    1 10 6 104.09
    -1 10 -6 119.49
    1 10 6 114.29
    -1 10 -6 114.39
    -1 -10 -6 108.99
    -1 -10 -6 118.79
    1 -10 6 139.39
    1 -10 6 115.39
    1 -10 6 105.19
    -1 10 -7 14
    1 10 7 17.1
    1 10 7 9.8
    -1 10 -7 21.6
    1 -10 7 21.9
    1 -10 7 18.8
    -1 -10 -7 19.7
    -1 -10 -7 24.6
    1 10 8 56.79
    1 10 8 49.5
    -1 10 -8 51.59
    -1 10 -8 53.49
    1 -10 8 51.69
    1 -10 8 56.49
    -1 -10 -8 51.39
    -1 -10 -8 44.5
    -1 -10 -8 34.6
    1 -10 8 57.09
    1 10 9 4.9
    -1 10 -9 2.2
    1 -10 9 -0.3
    1 -10 9 7.3
    -1 -10 -9 5.9
    -1 -10 -9 6.4
    1 10 10 18.2
    -1 10 -10 5.8
    -1 -10 -10 14.3
    -1 -10 -10 6.3
    1 11 -10 -12.7
    -1 11 10 5
    -1 -11 10 -5.8
    -1 -11 10 9.3
    1 -11 -10 -6.3
    1 -11 -10 8.2
    1 11 -9 89.99
    -1 11 9 98.09
    -1 -11 9 118.89
    1 -11 -9 69.99
    1 -11 -9 90.49
    -1 -11 9 96.39
    1 11 -8 186.38
    1 11 -8 221.68
    -1 11 8 206.98
    1 -11 -8 234.18
    -1 -11 8 242.88
    1 -11 -8 196.28
    -1 -11 8 231.88
    -1 11 7 4.4
    -1 11 7 13.1
    1 11 -7 12.9
    1 11 -7 23.2
    1 -11 -7 9.9
    1 -11 -7 4.7
    1 -11 -7 14.3
    -1 -11 7 17.3
    -1 -11 7 18.4
    -1 -11 7 -1.1
    -1 11 6 302.17
    -1 11 6 272.97
    -1 11 6 272.07
    1 11 -6 281.97
    1 11 -6 297.47
    1 -11 -6 305.67
    -1 -11 6 310.67
    1 11 -5 112.39
    1 11 -5 90.09
    1 11 -5 102.39
    -1 11 5 92.39
    1 11 -5 84.99
    -1 11 5 93.69
    1 11 -5 81.39
    -1 11 5 98.69
    -1 11 5 96.59
    1 -11 -5 93.99
    1 -11 -5 75.69
    -1 -11 5 99.69
    1 -11 -5 98.69
    -1 -11 5 77.49
    -1 -11 5 74.09
    1 11 -4 297.17
    -1 11 4 242.98
    1 11 -4 257.27
    -1 11 4 314.87
    -1 11 4 280.47
    -1 11 4 302.67
    1 11 -4 304.37
    -1 11 4 269.07
    -1 11 4 307.77
    1 11 -4 316.17
    1 11 -4 275.97
    1 11 -4 319.77
    1 11 -4 284.57
    1 -11 -4 255.47
    1 -11 -4 278.87
    1 -11 -4 297.17
    -1 -11 4 304.17
    -1 -11 4 283.27
    -1 -11 4 306.17
    1 11 -3 266.47
    -1 11 3 240.18
    1 11 -3 256.07
    -1 11 3 281.47
    -1 11 3 273.07
    1 11 -3 254.57
    1 11 -3 242.78
    -1 11 3 249.88
    1 11 -3 254.07
    -1 11 3 273.57
    -1 -11 3 260.77
    -1 -11 3 262.47
    1 -11 -3 249.78
    -1 -11 3 239.98
    1 -11 -3 255.27
    -1 11 2 0.1
    1 11 -2 -2.3
    -1 11 2 -0.7
    -1 11 2 2.1
    1 11 -2 0.7
    1 11 -2 2.8
    1 11 -2 2
    1 11 -2 0.1
    -1 11 2 4.6
    -1 11 2 0.9
    1 -11 -2 2.2
    -1 -11 2 -1
    1 -11 -2 4.7
    -1 -11 2 3
    -1 -11 2 0.6
    1 -11 -2 -0.1
    1 -11 -2 2.5
    -1 11 1 729.93
    -1 11 1 739.53
    1 11 -1 761.92
    1 11 -1 734.23
    1 11 -1 757.22
    1 11 -1 686.73
    -1 11 1 780.02
    -1 11 1 710.83
    -1 11 1 722.93
    1 11 -1 784.62
    1 -11 -1 755.52
    -1 -11 1 753.72
    -1 -11 1 726.23
    1 -11 -1 678.23
    -1 -11 1 752.72
    1 -11 -1 741.23
    1 -11 -1 784.82
    1 11 0 261.67
    1 11 0 234.78
    1 11 0 252.47
    -1 11 0 227.38
    -1 11 0 250.77
    -1 11 0 245.08
    -1 11 0 255.97
    -1 11 0 243.28
    1 11 0 257.67
    1 11 0 267.57
    1 -11 0 267.87
    -1 -11 0 257.27
    1 -11 0 261.67
    1 -11 0 242.58
    -1 -11 0 243.18
    -1 -11 0 266.97
    -1 -11 0 254.67
    -1 -11 0 245.18
    -1 11 -1 69.69
    1 11 1 74.09
    -1 11 -1 67.49
    -1 11 -1 66.29
    1 11 1 77.49
    -1 11 -1 74.29
    1 11 1 73.79
    1 11 1 53.59
    1 11 1 75.19
    -1 11 -1 65.29
    -1 -11 -1 66.59
    -1 -11 -1 80.09
    1 -11 1 64.59
    -1 -11 -1 66.69
    -1 -11 -1 68.59
    1 -11 1 71.79
    1 -11 1 58.99
    -1 -11 -1 69.39
    1 11 2 645.24
    -1 11 -2 694.83
    -1 11 -2 677.03
    -1 11 -2 668.83
    1 11 2 634.24
    1 11 2 702.33
    1 11 2 714.53
    1 11 2 675.73
    -1 11 -2 621.24
    -1 11 -2 640.74
    1 -11 2 625.14
    1 -11 2 644.54
    -1 -11 -2 677.13
    -1 -11 -2 679.73
    -1 -11 -2 654.93
    1 -11 2 662.23
    -1 -11 -2 648.34
    1 11 3 7.1
    -1 11 -3 4.6
    1 11 3 6.1
    1 11 3 6.2
    -1 11 -3 9.6
    -1 11 -3 7.8
    -1 11 -3 16.9
    -1 11 -3 7.5
    -1 11 -3 7.9
    1 11 3 5.1
    1 11 3 8.4
    1 -11 3 7.2
    1 -11 3 9
    -1 -11 -3 10.6
    -1 -11 -3 6.2
    -1 -11 -3 8.3
    -1 -11 -3 9.6
    1 -11 3 8.1
    -1 -11 -3 7.4
    1 11 4 384.86
    -1 11 -4 437.66
    -1 11 -4 397.16
    1 11 4 456.35
    1 11 4 483.05
    -1 11 -4 415.96
    1 11 4 428.56
    -1 11 -4 437.26
    1 11 4 464.85
    -1 11 -4 406.26
    1 -11 4 461.65
    -1 -11 -4 392.46
    1 -11 4 450.85
    -1 -11 -4 436.76
    -1 -11 -4 423.26
    1 11 5 216.38
    -1 11 -5 210.18
    -1 11 -5 224.28
    1 11 5 233.58
    1 11 5 230.18
    1 11 5 243.48
    -1 11 -5 208.18
    -1 11 -5 217.48
    -1 -11 -5 230.48
    1 -11 5 244.18
    -1 -11 -5 247.58
    1 -11 5 223.48
    -1 -11 -5 201.48
    1 -11 5 219.98
    1 11 6 29.2
    -1 11 -6 20.1
    1 11 6 17.8
    -1 -11 -6 14.2
    -1 -11 -6 29.5
    -1 -11 -6 25
    1 -11 6 26.5
    1 -11 6 29.8
    1 11 7 385.56
    -1 11 -7 364.56
    -1 11 -7 394.26
    1 11 7 363.56
    -1 -11 -7 423.76
    -1 -11 -7 376.06
    1 -11 7 396.36
    1 -11 7 430.36
    1 11 8 15.8
    -1 11 -8 -1.1
    -1 -11 -8 20.1
    1 -11 8 15.3
    -1 -11 -8 16.1
    1 -11 8 -3.1
    1 11 9 168.88
    -1 11 -9 192.38
    1 -11 9 215.88
    1 -11 9 179.58
    -1 -11 -9 209.58
    -1 -11 -9 199.28
    -1 11 -10 4.4
    1 11 10 -13.9
    -1 -11 -10 25.5
    -1 -11 -10 -0.7
    1 12 -10 217.68
    1 -12 -10 227.68
    -1 -12 10 209.48
    -1 -12 10 263.07
    -1 12 9 3.2
    1 12 -9 7.8
    -1 -12 9 -7.8
    1 -12 -9 18.7
    1 -12 -9 12.6
    -1 -12 9 25.7
    -1 12 8 47.6
    1 12 -8 26.1
    1 -12 -8 39.5
    -1 -12 8 41
    -1 -12 8 35.1
    1 -12 -8 29.9
    1 12 -7 102.79
    -1 12 7 124.29
    -1 12 7 88.69
    1 12 -7 99.79
    1 -12 -7 90.39
    1 -12 -7 94.49
    -1 -12 7 106.29
    -1 -12 7 102.39
    1 -12 -7 64.69
    -1 12 6 -2.6
    1 12 -6 -5.9
    -1 12 6 0.4
    1 12 -6 1.1
    1 -12 -6 -4.6
    -1 -12 6 1.8
    -1 -12 6 -3.4
    1 -12 -6 5.9
    -1 -12 6 -5.2
    1 -12 -6 9.4
    1 12 -5 521.25
    -1 12 5 536.45
    1 12 -5 501.05
    -1 12 5 472.45
    -1 12 5 538.05
    1 -12 -5 524.55
    -1 -12 5 466.35
    -1 -12 5 523.55
    1 -12 -5 451.35
    -1 -12 5 553.34
    1 -12 -5 471.45
    -1 12 4 89.49
    -1 12 4 83.59
    1 12 -4 63.09
    1 12 -4 104.59
    -1 12 4 98.19
    -1 12 4 101.69
    1 12 -4 99.49
    1 12 -4 75.59
    -1 12 4 89.49
    1 12 -4 91.19
    1 12 -4 102.49
    1 12 -4 98.59
    -1 -12 4 92.79
    -1 -12 4 87.79
    1 -12 -4 93.49
    1 -12 -4 97.89
    -1 -12 4 93.19
    1 -12 -4 88.69
    1 12 -3 8.3
    1 12 -3 20.9
    1 12 -3 22.9
    -1 12 3 9.3
    -1 12 3 21.6
    -1 12 3 20.4
    1 12 -3 12
    1 12 -3 27.2
    -1 -12 3 20.3
    1 -12 -3 15.5
    1 -12 -3 17.7
    -1 -12 3 10.5
    -1 -12 3 17.2
    1 12 -2 558.14
    -1 12 2 500.25
    -1 12 2 511.75
    1 12 -2 559.54
    1 12 -2 521.05
    1 12 -2 527.45
    1 12 -2 508.85
    -1 12 2 493.05
    -1 12 2 542.75
    1 -12 -2 493.85
    -1 -12 2 488.45
    1 -12 -2 451.55
    -1 -12 2 521.65
    1 -12 -2 526.95
    -1 -12 2 557.34
    1 -12 -2 525.15
    -1 12 1 34.4
    1 12 -1 33.4
    -1 12 1 31.4
    1 12 -1 31
    1 12 -1 17.4
    1 12 -1 37.3
    -1 12 1 33.3
    1 12 -1 22.1
    -1 12 1 32.7
    -1 12 1 27.9
    1 -12 -1 30.4
    1 -12 -1 31.5
    -1 -12 1 27.4
    1 -12 -1 23.7
    1 -12 -1 21
    -1 -12 1 24.9
    -1 -12 1 26.5
    1 12 0 482.15
    -1 12 0 466.35
    -1 12 0 499.45
    1 12 0 500.85
    -1 12 0 434.96
    -1 12 0 423.86
    -1 12 0 454.75
    1 12 0 462.75
    1 12 0 437.86
    1 12 0 467.75
    -1 -12 0 466.55
    -1 -12 0 455.75
    1 -12 0 458.35
    1 -12 0 410.36
    -1 -12 0 437.96
    -1 -12 0 446.66
    -1 -12 0 491.75
    1 -12 0 479.95
    1 12 1 492.45
    1 12 1 465.45
    -1 12 -1 477.95
    1 12 1 504.15
    1 12 1 464.45
    -1 12 -1 438.96
    -1 12 -1 470.55
    1 12 1 435.76
    -1 12 -1 453.65
    -1 12 -1 467.95
    -1 -12 -1 457.75
    -1 -12 -1 466.05
    -1 -12 -1 457.25
    1 -12 1 478.05
    -1 -12 -1 443.06
    1 -12 1 432.96
    1 -12 1 440.46
    -1 -12 -1 454.45
    -1 12 -2 312.77
    1 12 2 331.77
    -1 12 -2 348.17
    -1 12 -2 305.17
    -1 12 -2 333.47
    -1 12 -2 344.97
    -1 12 -2 326.47
    1 12 2 317.07
    1 12 2 341.37
    1 12 2 344.67
    1 12 2 313.27
    -1 -12 -2 333.47
    -1 -12 -2 332.37
    1 -12 2 331.17
    -1 -12 -2 366.76
    -1 -12 -2 327.47
    1 -12 2 336.87
    1 -12 2 326.27
    -1 -12 -2 312.17
    -1 12 -3 474.55
    -1 12 -3 446.16
    -1 12 -3 506.15
    1 12 3 506.45
    1 12 3 454.45
    -1 12 -3 485.05
    1 12 3 470.45
    -1 12 -3 471.15
    -1 12 -3 485.15
    1 12 3 485.15
    -1 12 -3 492.85
    1 12 3 401.76
    -1 -12 -3 488.35
    1 -12 3 496.75
    -1 -12 -3 445.86
    1 -12 3 492.25
    -1 -12 -3 455.05
    1 -12 3 495.05
    -1 -12 -3 473.95
    1 12 4 178.68
    1 12 4 197.38
    1 12 4 163.18
    -1 12 -4 164.38
    1 12 4 194.18
    -1 12 -4 188.28
    1 12 4 176.08
    -1 12 -4 180.78
    -1 12 -4 184.48
    -1 12 -4 176.88
    -1 -12 -4 192.08
    1 -12 4 209.68
    -1 -12 -4 187.78
    1 -12 4 183.18
    1 -12 4 210.78
    1 12 5 181.58
    -1 12 -5 202.28
    1 12 5 197.48
    -1 12 -5 199.18
    -1 -12 -5 209.58
    1 -12 5 176.88
    -1 -12 -5 206.88
    -1 -12 -5 179.98
    1 -12 5 214.78
    -1 12 -6 112.29
    1 12 6 110.29
    -1 12 -6 96.79
    1 12 6 112.59
    -1 -12 -6 132.79
    1 -12 6 140.59
    1 -12 6 118.99
    1 -12 6 114.19
    -1 -12 -6 85.59
    -1 12 -7 13
    -1 12 -7 12.1
    1 12 7 7.3
    1 -12 7 4.1
    -1 -12 -7 19.8
    1 -12 7 10.1
    -1 -12 -7 5.4
    -1 -12 -7 12.7
    1 -12 7 8
    -1 12 -8 169.08
    1 12 8 208.18
    -1 -12 -8 216.98
    1 -12 8 241.88
    -1 -12 -8 207.98
    1 -12 8 188.98
    1 12 9 120.99
    -1 12 -9 93.99
    -1 -12 -9 108.29
    1 -12 9 97.69
    1 -12 9 94.89
    -1 -12 -9 118.39
    1 12 10 76.79
    -1 -12 -10 72.09
    -1 -12 -10 84.59
    1 13 -9 63.99
    -1 13 9 99.89
    1 -13 -9 94.19
    -1 -13 9 84.09
    -1 -13 9 92.09
    1 -13 -9 78.59
    1 13 -8 81.59
    -1 13 8 114.29
    -1 -13 8 87.69
    1 -13 -8 105.09
    1 -13 -8 118.49
    -1 -13 8 128.09
    1 13 -7 1.6
    -1 13 7 -4.9
    1 -13 -7 2.1
    1 -13 -7 6.3
    -1 -13 7 -5.6
    1 -13 -7 7.7
    -1 -13 7 10.6
    1 13 -6 200.98
    1 13 -6 241.68
    -1 13 6 229.38
    1 -13 -6 224.78
    1 -13 -6 254.67
    -1 -13 6 191.48
    -1 -13 6 246.98
    1 -13 -6 204.68
    -1 -13 6 237.48
    1 13 -5 -3.3
    -1 13 5 1.9
    1 13 -5 1.9
    -1 13 5 9.3
    -1 -13 5 5
    1 -13 -5 -0.4
    -1 -13 5 1.2
    -1 -13 5 0
    1 -13 -5 1.4
    1 -13 -5 5.8
    1 13 -4 306.97
    -1 13 4 358.36
    -1 13 4 346.87
    -1 13 4 301.47
    1 13 -4 371.66
    1 13 -4 336.57
    -1 13 4 318.67
    1 13 -4 359.86
    -1 -13 4 371.36
    1 -13 -4 327.87
    -1 -13 4 343.77
    1 -13 -4 324.77
    -1 -13 4 313.47
    1 -13 -4 366.06
    -1 13 3 107.49
    1 13 -3 85.69
    -1 13 3 92.69
    1 13 -3 94.79
    -1 13 3 76.79
    -1 13 3 89.69
    1 13 -3 104.99
    1 13 -3 89.29
    -1 13 3 89.69
    -1 -13 3 95.09
    1 -13 -3 100.69
    -1 -13 3 90.49
    1 -13 -3 84.49
    -1 -13 3 105.69
    1 -13 -3 104.89
    -1 13 2 17
    1 13 -2 14.1
    -1 13 2 15.1
    1 13 -2 13.6
    -1 13 2 24.1
    -1 13 2 11.9
    1 13 -2 13.8
    -1 13 2 16.8
    1 13 -2 16
    1 13 -2 15.6
    -1 -13 2 15.3
    -1 -13 2 10.2
    1 -13 -2 20.6
    1 -13 -2 11.9
    -1 -13 2 14.3
    1 -13 -2 14.4
    1 13 -1 274.47
    -1 13 1 253.97
    -1 13 1 262.27
    1 13 -1 233.78
    1 13 -1 269.37
    -1 13 1 258.77
    1 13 -1 240.28
    -1 13 1 263.27
    1 13 -1 247.58
    -1 13 1 287.97
    -1 -13 1 257.67
    1 -13 -1 231.48
    1 -13 -1 241.48
    -1 -13 1 242.98
    1 -13 -1 266.97
    1 -13 -1 255.47
    -1 -13 1 246.18
    1 13 0 164.88
    1 13 0 146.39
    1 13 0 154.78
    -1 13 0 147.79
    1 13 0 151.88
    -1 13 0 161.88
    1 13 0 158.98
    -1 13 0 156.08
    -1 13 0 158.78
    -1 13 0 136.89
    1 -13 0 146.39
    1 -13 0 148.29
    -1 -13 0 143.49
    -1 -13 0 157.28
    -1 -13 0 152.68
    1 -13 0 134.29
    1 13 1 85.99
    1 13 1 83.49
    -1 13 -1 88.69
    1 13 1 78.39
    -1 13 -1 70.69
    -1 13 -1 67.99
    -1 13 -1 79.49
    -1 13 -1 85.49
    1 13 1 78.49
    1 -13 1 82.69
    1 -13 1 69.59
    -1 -13 -1 60.09
    -1 -13 -1 79.99
    -1 -13 -1 66.89
    -1 -13 -1 70.09
    1 -13 1 68.69
    -1 13 -2 938.91
    1 13 2 966.1
    -1 13 -2 903.61
    1 13 2 974.2
    1 13 2 887.51
    1 13 2 1042.1
    -1 13 -2 945.31
    1 13 2 889.71
    -1 13 -2 952.8
    -1 13 -2 884.31
    -1 13 -2 864.21
    -1 -13 -2 885.61
    1 -13 2 945.51
    -1 -13 -2 972.8
    1 -13 2 942.71
    -1 -13 -2 883.41
    1 -13 2 934.01
    -1 -13 -2 915.51
    1 13 3 67.29
    -1 13 -3 56.29
    1 13 3 74.79
    1 13 3 57.89
    -1 13 -3 48.2
    -1 13 -3 57.49
    -1 13 -3 59.19
    -1 13 -3 67.19
    1 13 3 52.69
    1 13 3 66.49
    -1 13 -3 48.4
    1 -13 3 74.29
    -1 -13 -3 61.79
    -1 -13 -3 63.89
    1 -13 3 66.59
    -1 -13 -3 68.89
    1 -13 3 55.99
    -1 -13 -3 71.69
    1 13 4 518.85
    1 13 4 560.14
    -1 13 -4 576.84
    1 13 4 560.74
    -1 13 -4 553.54
    1 -13 4 613.44
    -1 -13 -4 558.84
    1 -13 4 529.85
    1 -13 4 576.14
    -1 -13 -4 565.64
    -1 13 -5 -2
    1 13 5 7.1
    -1 13 -5 2.9
    1 13 5 7.3
    1 -13 5 -4.8
    -1 -13 -5 -2.5
    1 -13 5 -5.9
    1 -13 5 4.6
    -1 -13 -5 0
    1 13 6 285.97
    -1 13 -6 299.77
    1 13 6 295.87
    -1 13 -6 290.57
    -1 -13 -6 328.07
    1 -13 6 290.37
    -1 -13 -6 317.97
    1 -13 6 341.17
    -1 13 -7 33
    1 13 7 44
    -1 -13 -7 32.5
    -1 -13 -7 43.7
    1 -13 7 21
    1 -13 7 45.5
    1 13 8 9.5
    -1 13 -8 6.8
    1 -13 8 6.4
    1 -13 8 17.5
    -1 -13 -8 16.5
    -1 -13 -8 7.8
    -1 13 -9 7.3
    1 13 9 24.7
    1 -13 9 -7.1
    -1 -13 -9 -5.4
    -1 -13 -9 -4.8
    1 -13 9 18.3
    -1 14 9 -6.8
    1 14 -9 -6.8
    1 -14 -9 10.8
    -1 -14 9 20.4
    -1 -14 9 -10.3
    1 -14 -9 -12.4
    -1 14 8 198.48
    1 14 -8 173.88
    -1 -14 8 183.18
    1 -14 -8 199.38
    -1 -14 8 175.38
    1 -14 -8 197.58
    -1 14 7 94.39
    1 14 -7 91.39
    -1 -14 7 88.99
    1 -14 -7 101.59
    1 -14 -7 67.39
    -1 -14 7 76.69
    1 14 -6 -10.6
    -1 14 6 5.9
    -1 -14 6 -1
    1 -14 -6 0.9
    -1 -14 6 -3.2
    1 -14 -6 3.2
    -1 -14 6 -2.8
    1 -14 -6 -4
    -1 14 5 77.69
    -1 14 5 85.29
    1 14 -5 58.49
    1 14 -5 61.09
    -1 -14 5 73.89
    1 -14 -5 74.09
    1 -14 -5 59.39
    1 -14 -5 89.99
    -1 -14 5 72.39
    1 14 -4 264.27
    -1 14 4 227.68
    -1 14 4 259.77
    1 14 -4 248.88
    -1 14 4 283.67
    1 14 -4 261.27
    1 -14 -4 247.98
    -1 -14 4 218.28
    -1 -14 4 261.97
    -1 -14 4 269.27
    1 -14 -4 293.57
    1 -14 -4 257.17
    1 14 -3 23.9
    -1 14 3 26.9
    -1 14 3 19.2
    -1 14 3 28.7
    1 -14 -3 20.8
    1 -14 -3 20.2
    -1 -14 3 21.3
    -1 -14 3 9
    -1 -14 3 22.1
    1 -14 -3 14.4
    -1 14 2 858.21
    -1 14 2 769.82
    -1 14 2 849.91
    1 14 -2 828.02
    -1 14 2 807.52
    1 14 -2 860.71
    1 14 -2 814.32
    -1 14 2 898.21
    1 -14 -2 862.21
    -1 -14 2 842.42
    1 -14 -2 826.12
    -1 -14 2 796.82
    1 -14 -2 771.02
    -1 -14 2 846.12
    -1 14 1 9.2
    1 14 -1 2.2
    -1 14 1 8.6
    1 14 -1 0.8
    -1 14 1 8.9
    -1 14 1 7.8
    -1 14 1 4.8
    1 14 -1 3.2
    1 14 -1 1.8
    1 14 -1 6.4
    1 -14 -1 -0.8
    1 -14 -1 6.8
    1 -14 -1 7.6
    -1 -14 1 7.1
    -1 -14 1 3
    -1 -14 1 5.2
    -1 14 0 797.02
    -1 14 0 732.23
    1 14 0 729.23
    1 14 0 745.73
    -1 14 0 808.62
    -1 14 0 793.32
    1 14 0 741.03
    -1 14 0 744.23
    1 14 0 816.92
    1 14 0 818.82
    1 -14 0 759.72
    -1 -14 0 792.42
    -1 -14 0 768.42
    -1 -14 0 800.32
    1 -14 0 730.33
    1 -14 0 800.02
    1 14 1 102.39
    -1 14 -1 76.89
    1 14 1 98.49
    -1 14 -1 91.59
    1 14 1 105.49
    -1 14 -1 74.79
    -1 14 -1 84.19
    -1 14 -1 93.49
    1 14 1 87.59
    -1 -14 -1 73.19
    -1 -14 -1 79.49
    1 -14 1 88.69
    -1 -14 -1 105.59
    1 -14 1 74.29
    -1 -14 -1 92.19
    1 -14 1 87.39
    1 14 2 40.5
    -1 14 -2 51.39
    -1 14 -2 37.3
    -1 14 -2 42.8
    1 14 2 33.7
    -1 14 -2 50.49
    -1 14 -2 50.19
    -1 -14 -2 41.1
    1 -14 2 48.1
    1 -14 2 40.3
    -1 -14 -2 44.5
    -1 -14 -2 35.2
    -1 -14 -2 29.8
    1 -14 2 45.5
    1 14 3 6.7
    -1 14 -3 14.3
    -1 14 -3 8.1
    -1 14 -3 8.9
    1 14 3 10.7
    1 14 3 11.4
    -1 -14 -3 15.6
    1 -14 3 9.9
    1 -14 3 10.7
    1 -14 3 8.9
    -1 -14 -3 12.4
    -1 -14 -3 11.7
    1 14 4 13.3
    -1 14 -4 9.2
    1 14 4 10.9
    1 14 4 20.6
    -1 14 -4 -2.6
    -1 -14 -4 4.5
    1 -14 4 8.6
    1 -14 4 10
    1 -14 4 7.6
    -1 14 -5 21
    -1 14 -5 26.1
    1 14 5 45.5
    1 14 5 45.1
    1 -14 5 33.5
    1 -14 5 27.3
    -1 -14 -5 28.1
    1 -14 5 41.8
    -1 -14 -5 33.9
    -1 -14 -5 38.1
    -1 14 -6 363.36
    1 14 6 400.86
    -1 -14 -6 383.16
    1 -14 6 393.36
    1 -14 6 424.86
    1 -14 6 415.46
    -1 -14 -6 388.26
    -1 -14 -6 400.36
    1 14 7 2.9
    -1 14 -7 19.3
    -1 -14 -7 9.2
    1 -14 7 -2.2
    1 -14 7 13.8
    -1 -14 -7 -5.9
    1 14 8 338.57
    -1 14 -8 274.27
    -1 -14 -8 325.27
    1 -14 8 363.96
    -1 -14 -8 340.97
    1 -14 8 354.96
    -1 14 -9 -2.6
    1 14 9 10.6
    -1 -14 -9 2.7
    1 -14 9 9.2
    -1 -14 -9 6.9
    -1 15 8 121.19
    1 15 -8 111.39
    -1 -15 8 100.99
    1 -15 -8 146.59
    1 -15 -8 132.09
    -1 -15 8 142.99
    1 15 -7 -6.8
    -1 15 7 -7.1
    1 -15 -7 4.1
    1 -15 -7 8.2
    -1 -15 7 2.5
    -1 -15 7 3.6
    1 15 -6 566.84
    -1 15 6 571.44
    1 -15 -6 639.64
    1 -15 -6 582.94
    -1 -15 6 605.74
    1 -15 -6 533.65
    -1 -15 6 608.54
    -1 15 5 5.6
    -1 15 5 5
    1 15 -5 -15.6
    1 -15 -5 0.7
    1 -15 -5 0.6
    -1 -15 5 -7.3
    -1 -15 5 -9
    1 -15 -5 -0.4
    -1 -15 5 -4.4
    -1 15 4 645.64
    -1 15 4 626.44
    1 15 -4 599.54
    1 15 -4 574.14
    1 15 -4 531.65
    1 -15 -4 590.64
    1 -15 -4 602.04
    -1 -15 4 590.74
    -1 -15 4 571.04
    1 -15 -4 567.54
    -1 -15 4 629.94
    -1 15 3 1.3
    1 15 -3 13.5
    -1 15 3 10.7
    -1 -15 3 13
    -1 -15 3 7.7
    1 -15 -3 10.5
    1 -15 -3 6.5
    -1 -15 3 5
    -1 15 2 440.76
    1 15 -2 433.06
    1 15 -2 399.16
    -1 15 2 462.75
    -1 15 2 428.26
    -1 -15 2 428.06
    -1 -15 2 429.66
    1 -15 -2 441.16
    -1 -15 2 401.46
    -1 15 1 2.8
    1 15 -1 1.1
    -1 15 1 3.6
    1 15 -1 -5.6
    -1 15 1 1.5
    1 15 -1 0.7
    1 -15 -1 -0.7
    -1 -15 1 3.6
    1 -15 -1 1.1
    1 -15 -1 0.9
    -1 -15 1 -2.1
    -1 15 0 144.69
    1 15 0 140.69
    1 15 0 138.99
    1 15 0 133.19
    -1 15 0 140.59
    -1 15 0 144.79
    1 -15 0 132.39
    1 -15 0 138.39
    1 -15 0 143.59
    -1 -15 0 121.19
    -1 -15 0 113.69
    1 15 1 16.5
    1 15 1 18.8
    -1 15 -1 14.1
    -1 15 -1 22.2
    1 15 1 16.6
    -1 15 -1 16.8
    1 -15 1 20.9
    1 -15 1 15.7
    1 -15 1 11.6
    -1 -15 -1 15
    -1 -15 -1 15.9
    1 15 2 193.68
    -1 15 -2 199.58
    1 15 2 201.78
    1 15 2 200.78
    -1 15 -2 210.08
    -1 15 -2 191.28
    1 -15 2 197.18
    -1 -15 -2 183.58
    -1 -15 -2 189.28
    -1 -15 -2 213.88
    -1 -15 -2 183.88
    1 -15 2 197.08
    1 -15 2 198.48
    -1 15 -3 3.9
    -1 15 -3 5.1
    1 15 3 0
    -1 15 -3 6
    1 15 3 5
    -1 -15 -3 6.8
    1 -15 3 0.4
    -1 -15 -3 5.8
    -1 -15 -3 4.6
    -1 -15 -3 4.8
    1 -15 3 -6.4
    1 -15 3 7
    1 15 4 724.73
    1 15 4 716.13
    -1 15 -4 706.23
    -1 15 -4 663.33
    1 15 4 724.53
    -1 -15 -4 715.93
    1 -15 4 723.43
    -1 -15 -4 692.83
    1 -15 4 639.64
    1 -15 4 729.03
    1 15 5 9.8
    -1 15 -5 9.1
    1 15 5 9.7
    -1 15 -5 3.4
    -1 -15 -5 7.7
    1 -15 5 4.1
    -1 -15 -5 10.9
    1 -15 5 5.4
    -1 -15 -5 6.3
    1 -15 5 -1.7
    -1 15 -6 152.68
    1 15 6 136.39
    -1 -15 -6 184.28
    1 -15 6 173.18
    -1 -15 -6 184.38
    1 -15 6 186.68
    -1 15 -7 16.6
    1 15 7 4.2
    1 -15 7 -5.2
    -1 -15 -7 -8.3
    1 -15 7 0.1
    -1 -15 -7 9.1
    -1 15 -8 -14.1
    1 15 8 -10.6
    -1 -15 -8 -8.6
    -1 -15 -8 -1.8
    1 -15 8 3.1
    1 -15 8 -0.7
    1 16 -8 66.19
    1 -16 -8 65.19
    -1 -16 8 106.79
    1 16 -7 45.4
    -1 16 7 31.1
    1 -16 -7 19.2
    1 -16 -7 36.4
    -1 -16 7 40.3
    -1 -16 7 27.1
    -1 16 6 -0.2
    1 16 -6 -6
    -1 -16 6 13.2
    -1 -16 6 5.8
    1 -16 -6 16.2
    1 -16 -6 9.8
    1 -16 -6 2.4
    -1 16 5 62.39
    1 16 -5 53.99
    -1 -16 5 43.8
    1 -16 -5 46.4
    -1 -16 5 48.2
    1 -16 -5 58.99
    1 -16 -5 54.39
    -1 16 4 284.27
    1 16 -4 296.47
    -1 16 4 287.87
    1 16 -4 231.08
    -1 -16 4 273.47
    1 -16 -4 301.67
    1 -16 -4 283.37
    -1 -16 4 302.07
    1 -16 -4 286.77
    -1 -16 4 276.67
    -1 16 3 22.8
    -1 16 3 21.5
    -1 16 3 4.6
    1 16 -3 25
    1 16 -3 23.9
    1 16 -3 22.6
    -1 -16 3 22
    -1 -16 3 20.9
    1 -16 -3 20.2
    -1 -16 3 11.4
    1 -16 -3 15.3
    1 -16 -3 14.3
    -1 16 2 490.15
    1 16 -2 463.65
    1 16 -2 509.55
    -1 16 2 500.45
    -1 16 2 478.95
    -1 -16 2 452.75
    1 -16 -2 483.75
    -1 -16 2 504.05
    -1 -16 2 466.55
    -1 16 1 22.6
    1 16 -1 4.2
    -1 16 1 9.9
    1 16 -1 9.1
    -1 16 1 14.9
    1 -16 -1 6.8
    -1 -16 1 -1.7
    -1 -16 1 11.7
    1 -16 -1 8
    1 -16 -1 11.9
    -1 -16 1 13.6
    1 16 0 602.14
    -1 16 0 628.94
    1 16 0 653.63
    -1 16 0 577.74
    -1 16 0 619.54
    1 16 0 628.14
    -1 -16 0 617.14
    1 -16 0 599.44
    1 -16 0 620.64
    -1 -16 0 592.74
    -1 -16 0 599.24
    1 -16 0 572.14
    -1 16 -1 51.89
    -1 16 -1 47.7
    1 16 1 36.1
    1 16 1 59.79
    -1 16 -1 42.4
    1 16 1 53.49
    1 -16 1 55.39
    1 -16 1 57.19
    1 -16 1 38
    -1 -16 -1 41.5
    -1 -16 -1 56.09
    -1 -16 -1 37.7
    -1 16 -2 107.49
    1 16 2 88.69
    1 16 2 107.09
    1 16 2 97.09
    -1 16 -2 103.89
    -1 16 -2 113.79
    -1 -16 -2 98.79
    -1 -16 -2 101.99
    -1 -16 -2 96.69
    1 -16 2 100.39
    1 -16 2 119.99
    1 -16 2 117.69
    -1 -16 -2 116.59
    1 16 3 3
    -1 16 -3 7.8
    1 16 3 -11.4
    -1 16 -3 -12.3
    1 16 3 -7.2
    -1 16 -3 -3.1
    -1 16 -3 -4
    1 -16 3 -6.9
    -1 -16 -3 3.7
    -1 -16 -3 -0.3
    -1 -16 -3 -4.4
    1 -16 3 -3
    -1 -16 -3 4.6
    1 -16 3 -4
    -1 16 -4 67.79
    1 16 4 103.79
    -1 16 -4 94.99
    1 16 4 99.89
    -1 -16 -4 112.49
    1 -16 4 77.89
    1 -16 4 105.29
    1 -16 4 87.09
    -1 -16 -4 88.99
    1 16 5 62.89
    -1 16 -5 64.59
    1 -16 5 59.69
    1 -16 5 60.99
    1 -16 5 54.69
    -1 -16 -5 60.69
    -1 -16 -5 49.2
    -1 -16 -5 49.3
    1 16 6 175.38
    -1 16 -6 162.38
    1 -16 6 200.68
    1 -16 6 231.38
    -1 -16 -6 180.18
    -1 -16 -6 213.98
    1 16 7 13.8
    -1 16 -7 3.8
    1 -16 7 0.8
    1 -16 7 0.7
    -1 -16 -7 -4.3
    -1 -16 -7 -1
    -1 -16 -8 227.38
    -1 17 7 27.6
    1 17 -7 7.2
    -1 -17 7 -10.1
    -1 -17 7 -3.2
    1 -17 -7 22
    1 -17 -7 10.8
    -1 17 6 124.99
    1 17 -6 114.99
    1 -17 -6 176.58
    -1 -17 6 142.09
    -1 -17 6 98.79
    1 -17 -6 151.88
    1 17 -5 6.7
    -1 17 5 3.3
    -1 -17 5 -7.8
    1 -17 -5 -1.9
    -1 -17 5 7.3
    1 -17 -5 9.3
    1 -17 -5 5.5
    -1 17 4 71.69
    1 17 -4 67.29
    -1 -17 4 74.89
    1 -17 -4 97.39
    1 -17 -4 89.79
    -1 -17 4 75.09
    -1 -17 4 88.59
    1 -17 -4 100.69
    -1 17 3 64.89
    1 17 -3 68.49
    1 17 -3 72.99
    1 -17 -3 59.49
    -1 -17 3 59.69
    -1 -17 3 61.19
    -1 -17 3 56.39
    1 -17 -3 92.19
    1 -17 -3 69.19
    1 17 -2 32.5
    -1 17 2 31.1
    1 17 -2 32.8
    -1 17 2 34.6
    -1 -17 2 21.4
    -1 -17 2 29.9
    1 -17 -2 36.7
    -1 -17 2 35.9
    1 17 -1 96.09
    -1 17 1 102.09
    1 17 -1 119.79
    -1 17 1 109.59
    1 -17 -1 92.49
    -1 -17 1 103.39
    -1 -17 1 99.99
    1 -17 -1 104.29
    -1 -17 1 102.89
    1 17 0 78.69
    1 17 0 62.79
    -1 17 0 71.59
    1 -17 0 65.29
    -1 -17 0 79.09
    -1 -17 0 75.79
    1 -17 0 73.19
    -1 -17 0 51.39
    1 -17 0 70.49
    1 17 1 94.49
    1 17 1 67.59
    -1 17 -1 89.19
    -1 17 -1 76.59
    1 17 1 90.29
    1 -17 1 72.99
    1 -17 1 80.89
    -1 -17 -1 82.59
    1 -17 1 77.69
    -1 -17 -1 94.39
    -1 -17 -1 77.89
    -1 17 -2 360.96
    1 17 2 363.76
    -1 17 -2 363.66
    -1 17 -2 358.66
    1 17 2 396.06
    1 17 2 289.47
    1 -17 2 386.66
    -1 -17 -2 386.76
    -1 -17 -2 362.96
    1 -17 2 389.96
    -1 -17 -2 348.47
    -1 -17 -2 371.56
    1 -17 2 364.86
    -1 17 -3 7.6
    1 17 3 -0.5
    1 17 3 0
    -1 17 -3 -3.4
    -1 17 -3 -3.8
    -1 -17 -3 3
    1 -17 3 1.1
    -1 -17 -3 -3
    1 -17 3 -5.8
    1 -17 3 -1.8
    -1 -17 -3 2.2
    1 17 4 212.18
    -1 17 -4 190.38
    1 -17 4 208.78
    1 -17 4 223.58
    1 -17 4 225.48
    -1 -17 -4 236.48
    -1 -17 -4 225.18
    1 17 5 -4.4
    -1 17 -5 2
    1 -17 5 14.8
    1 -17 5 1.6
    -1 -17 -5 -4.1
    1 -17 5 14.3
    1 17 6 128.09
    -1 17 -6 109.09
    -1 -17 -6 151.58
    -1 -17 -6 142.49
    1 -17 6 185.28
    1 -17 6 152.78
    1 17 7 29.8
    -1 17 -7 32.7
    -1 -17 -7 15.2
    -1 -17 -7 34.8
    1 -17 7 8.5
    1 -17 7 47.1
    -1 18 6 -0.8
    1 18 -6 -8.4
    1 -18 -6 -11.3
    -1 -18 6 -16.9
    -1 -18 6 -5.1
    1 -18 -6 18
    1 18 -5 46.8
    -1 18 5 58.39
    1 -18 -5 69.29
    1 -18 -5 43.7
    1 -18 -5 30.4
    -1 -18 5 38.7
    -1 -18 5 28.2
    -1 18 4 26
    1 18 -4 1.5
    1 -18 -4 16.8
    1 -18 -4 13.5
    -1 -18 4 10.5
    1 -18 -4 14.3
    -1 -18 4 0.4
    1 18 -3 5.8
    -1 18 3 18
    1 18 -3 17.9
    -1 -18 3 16
    -1 -18 3 -4
    1 -18 -3 13
    1 -18 -3 11.8
    -1 -18 3 8.6
    -1 18 2 247.68
    1 18 -2 264.47
    1 -18 -2 240.28
    -1 -18 2 243.78
    -1 -18 2 263.77
    1 -18 -2 259.97
    -1 -18 2 226.08
    1 18 -1 2.6
    -1 18 1 -6.4
    -1 -18 1 0.3
    -1 -18 1 -3.1
    -1 -18 1 -1.7
    1 -18 -1 0.5
    1 18 0 268.57
    -1 18 0 289.77
    1 18 0 302.67
    -1 -18 0 271.37
    -1 -18 0 283.07
    1 -18 0 294.67
    1 -18 0 275.47
    -1 -18 0 286.97
    1 -18 0 279.37
    -1 18 -1 144.19
    1 18 1 131.59
    -1 18 -1 130.09
    1 18 1 127.09
    -1 -18 -1 130.29
    1 -18 1 129.79
    -1 -18 -1 129.19
    1 -18 1 130.89
    1 -18 1 122.49
    -1 -18 -1 116.79
    -1 18 -2 41.4
    -1 18 -2 71.59
    1 18 2 66.29
    -1 -18 -2 53.39
    -1 -18 -2 53.69
    1 -18 2 64.99
    -1 -18 -2 64.89
    -1 -18 -2 58.79
    1 -18 2 56.49
    1 -18 2 53.99
    1 18 3 197.48
    -1 18 -3 208.28
    1 -18 3 198.08
    1 -18 3 219.68
    -1 -18 -3 195.58
    1 -18 3 194.08
    -1 -18 -3 171.68
    -1 18 -4 39.4
    1 18 4 28.7
    -1 -18 -4 29.7
    -1 -18 -4 33.6
    1 -18 4 23.7
    1 -18 4 25.3
    1 -18 4 31.1
    -1 -18 -4 30.6
    -1 18 -5 47.5
    1 18 5 64.89
    -1 -18 -5 39.9
    1 -18 5 47.2
    -1 -18 -5 28.9
    1 -18 5 42.6
    1 18 6 133.59
    -1 18 -6 98.99
    1 -18 6 112.49
    -1 -18 -6 165.68
    1 -18 6 126.79
    -1 -18 -6 155.18
    -1 19 5 12.4
    1 19 -5 2.3
    -1 -19 5 17.6
    1 -19 -5 0.4
    1 -19 -5 16.3
    -1 -19 5 10.9
    -1 19 4 65.89
    1 19 -4 76.19
    -1 -19 4 75.49
    1 -19 -4 75.39
    1 -19 -4 85.99
    -1 -19 4 77.69
    1 -19 -4 92.49
    1 19 -3 14.7
    -1 19 3 6.4
    1 -19 -3 23.3
    -1 -19 3 14.8
    -1 -19 3 19.4
    1 -19 -3 11.3
    -1 19 2 1.1
    1 19 -2 8.8
    1 -19 -2 2.7
    -1 -19 2 8.8
    -1 -19 2 -10.1
    -1 -19 2 4.8
    1 -19 -2 6.9
    -1 19 1 266.27
    1 19 -1 300.77
    -1 -19 1 267.37
    1 -19 -1 271.47
    -1 -19 1 256.87
    -1 -19 1 260.27
    -1 19 0 49.6
    1 19 0 53.19
    -1 -19 0 51.79
    -1 -19 0 43.5
    -1 -19 0 48.2
    1 -19 0 54.59
    -1 19 -1 4.2
    1 19 1 3.5
    1 -19 1 11.1
    -1 -19 -1 11.6
    -1 -19 -1 12.3
    -1 -19 -1 12.2
    1 -19 1 17.6
    -1 19 -2 175.18
    1 19 2 145.39
    -1 19 -2 120.29
    -1 -19 -2 136.09
    -1 -19 -2 152.08
    1 -19 2 143.49
    -1 -19 -2 137.89
    1 -19 2 151.78
    1 -19 2 132.49
    1 19 3 6.8
    -1 19 -3 -8.6
    -1 -19 -3 -6.3
    -1 -19 -3 8
    1 -19 3 22.1
    1 -19 3 3.9
    1 -19 3 9.4
    -1 19 -4 102.29
    1 19 4 117.49
    1 -19 4 117.39
    1 -19 4 126.49
    -1 -19 -4 157.18
    -1 -19 -4 139.49
    1 19 5 91.79
    -1 19 -5 81.69
    1 -19 5 97.99
    -1 -19 -5 115.99
    1 -19 5 91.19
    -1 -19 -5 75.59
    -1 20 4 122.99
    1 -20 -4 94.29
    -1 -20 4 60.29
    1 -20 -4 109.09
    1 20 -3 51.49
    -1 20 3 70.89
    -1 -20 3 52.59
    1 -20 -3 59.29
    -1 -20 3 53.59
    1 -20 -3 60.69
    -1 20 2 78.59
    1 -20 -2 104.69
    -1 -20 2 100.79
    -1 -20 2 79.79
    1 -20 -2 101.79
    -1 20 1 -12.9
    -1 -20 1 -6.3
    -1 -20 1 3.4
    1 -20 -1 1.5
    1 -20 -1 3.9
    -1 -20 1 3.6
    -1 20 0 50.69
    1 20 0 48
    -1 -20 0 33.6
    -1 -20 0 51.69
    -1 -20 0 38.9
    1 -20 0 41
    1 20 1 126.19
    -1 20 -1 123.09
    -1 -20 -1 115.79
    1 -20 1 123.79
    -1 -20 -1 121.49
    -1 -20 -1 122.89
    1 -20 1 126.69
    1 20 2 30.3
    -1 20 -2 21.3
    1 -20 2 29.1
    -1 -20 -2 33
    -1 -20 -2 19.5
    1 -20 2 29.6
    1 20 3 181.28
    -1 20 -3 165.48
    -1 -20 -3 174.88
    1 -20 3 161.78
    1 -20 3 173.58
    1 -20 3 174.68
    1 20 4 -3.8
    1 -20 4 7.1
    -1 -20 -4 10.4
    1 -20 4 2.3
    -1 21 1 223.58
    -1 -21 1 196.08
    -1 -21 1 194.38
    -1 21 0 -11.8
    1 21 0 -8.7
    -1 -21 0 -1.2
    -1 -21 0 -8.6
    1 21 1 129.19
    1 -21 1 149.39
    -1 -21 -1 139.69
    2 0 -12 63.79
    2 0 -12 93.59
    2 0 -11 -5.4
    -2 0 11 2.7
    -2 0 11 -11.9
    -2 0 10 276.07
    2 0 -10 243.58
    2 0 -10 297.07
    -2 0 10 285.67
    -2 0 10 214.78
    2 0 -10 284.07
    2 0 -10 307.17
    -2 0 9 -3.8
    2 0 -9 1.2
    2 0 -9 3.4
    2 0 -9 -1
    -2 0 9 -2.8
    -2 0 9 -1.2
    2 0 -9 9.8
    -2 0 9 -5.8
    -2 0 9 8.2
    -2 0 9 -0.2
    -2 0 8 72.69
    -2 0 8 58.09
    -2 0 8 67.19
    2 0 -8 68.39
    -2 0 8 61.09
    2 0 -8 74.69
    2 0 -8 76.69
    2 0 -8 50.89
    -2 0 8 62.39
    -2 0 8 66.49
    -2 0 7 2
    -2 0 7 -2.2
    -2 0 7 5.9
    -2 0 7 -3
    -2 0 7 -1.7
    2 0 -7 0.4
    2 0 -7 1
    -2 0 7 -5.6
    2 0 -7 0.4
    2 0 -7 0.1
    -2 0 6 277.47
    -2 0 6 323.67
    -2 0 6 283.07
    -2 0 6 329.37
    -2 0 6 283.07
    2 0 -6 278.47
    2 0 -6 286.97
    2 0 -6 335.17
    2 0 -6 290.17
    2 0 -5 -3.5
    -2 0 5 3
    -2 0 5 1.7
    -2 0 5 0.6
    2 0 -5 0.1
    2 0 -5 -1
    2 0 -5 0
    -2 0 5 3.8
    -2 0 5 -2.1
    -2 0 4 7.2
    -2 0 4 6.6
    2 0 -4 4.6
    -2 0 4 6.4
    2 0 -4 8
    2 0 -4 3.6
    2 0 -4 6.2
    -2 0 4 5.3
    -2 0 4 9.3
    2 0 -3 -1.7
    -2 0 3 1.7
    2 0 -3 0.5
    -2 0 3 0.5
    -2 0 3 -2.7
    2 0 -3 -1.1
    -2 0 3 -0.4
    -2 0 3 2.4
    2 0 -3 -3.7
    -2 0 2 1685.93
    -2 0 2 1513.55
    -2 0 2 1470.75
    2 0 -2 1490.65
    2 0 -2 1328.37
    -2 0 2 1502.55
    2 0 -2 1511.65
    2 0 -2 1535.25
    2 0 -2 1539.25
    -2 0 2 1510.15
    2 0 -1 -0.2
    -2 0 1 0.1
    -2 0 1 -1.5
    2 0 -1 -0.5
    -2 0 1 0.8
    2 0 -1 0.9
    2 0 -1 0.6
    2 0 0 88.59
    -2 0 0 94.59
    -2 0 0 94.19
    -2 0 0 71.29
    -2 0 0 83.39
    2 0 1 -1.4
    -2 0 -1 -2.3
    -2 0 -1 0.2
    -2 0 -1 -2
    2 0 1 -0.7
    -2 0 -1 -1.2
    2 0 1 -2
    2 0 1 -2.5
    -2 0 -1 -0.4
    2 0 1 1.7
    -2 0 -2 59.99
    -2 0 -2 62.09
    2 0 2 63.59
    2 0 2 65.89
    -2 0 -2 58.79
    -2 0 -2 57.39
    -2 0 -2 63.39
    2 0 2 63.19
    2 0 2 62.59
    -2 0 -3 -3.9
    2 0 3 -4.2
    -2 0 -3 -3.5
    2 0 3 -0.7
    -2 0 -3 -3.2
    -2 0 -3 -1.8
    2 0 3 -1.5
    -2 0 -4 1410.96
    2 0 4 1405.36
    -2 0 -4 1334.27
    2 0 4 1489.15
    -2 0 -4 1367.76
    2 0 4 1281.67
    -2 0 -4 1448.46
    2 0 4 1417.06
    -2 0 -4 1341.67
    2 0 5 1.6
    -2 0 -5 2.2
    -2 0 -5 -2.3
    2 0 5 2.2
    2 0 5 0.6
    -2 0 -5 0.6
    -2 0 -5 2.8
    2 0 5 0.2
    -2 0 -5 2.2
    -2 0 -6 1180.68
    -2 0 -6 1151.08
    2 0 6 1157.58
    2 0 6 1103.49
    2 0 6 1173.18
    2 0 6 1044.5
    -2 0 -6 1204.48
    -2 0 -6 1041.9
    -2 0 -6 1068.69
    -2 0 -7 2.7
    2 0 7 -3.6
    2 0 7 1.4
    2 0 7 0.4
    -2 0 -7 -6.6
    -2 0 -7 -4.3
    -2 0 -7 -0.2
    2 0 8 10.8
    2 0 8 16.3
    -2 0 -8 17.2
    -2 0 -8 17
    -2 0 -8 7.9
    2 0 8 8.3
    -2 0 -8 8
    2 0 8 4.1
    2 0 9 6
    -2 0 -9 3.1
    2 0 9 -3.4
    2 0 9 4.3
    -2 0 -9 -0.2
    -2 0 -9 -4.5
    -2 0 -10 9.9
    -2 0 -10 -6.4
    2 0 10 9.3
    -2 0 -10 8.5
    -2 0 -10 19.2
    2 0 10 6.4
    2 0 10 -2.7
    -2 0 -10 9.6
    -2 0 -11 1.4
    2 0 11 -17.9
    2 0 11 0.1
    -2 0 -11 -10.7
    -2 0 -11 6
    -2 0 -12 12.1
    2 1 -12 -12.7
    2 1 -12 5.6
    2 -1 -12 -21.6
    2 -1 -12 22.2
    2 1 -11 12.3
    -2 1 11 7.5
    2 1 -11 21.9
    -2 1 11 5.5
    2 -1 -11 9.6
    -2 -1 11 4.2
    2 -1 -11 -4
    2 1 -10 97.69
    2 1 -10 112.99
    -2 1 10 89.99
    2 1 -10 99.69
    2 1 -10 87.29
    -2 1 10 82.19
    2 -1 -10 107.89
    2 -1 -10 114.99
    -2 -1 10 90.89
    -2 -1 10 64.09
    2 -1 -10 95.79
    -2 -1 10 91.09
    -2 -1 10 76.99
    -2 1 9 37.8
    -2 1 9 36.9
    2 1 -9 33.2
    -2 1 9 44
    2 1 -9 36
    2 1 -9 44
    -2 1 9 45
    2 1 -9 54.79
    2 -1 -9 43.8
    2 -1 -9 45.5
    -2 -1 9 36.2
    -2 -1 9 42.1
    -2 -1 9 44.2
    2 -1 -9 42.6
    -2 -1 9 39.3
    -2 -1 9 27.9
    2 -1 -9 40.3
    -2 -1 9 52.59
    -2 1 8 797.02
    2 1 -8 789.62
    2 1 -8 763.22
    -2 1 8 728.83
    2 1 -8 793.92
    -2 1 8 796.12
    -2 1 8 761.62
    2 1 -8 760.42
    -2 1 8 733.13
    2 -1 -8 768.92
    -2 -1 8 803.72
    -2 -1 8 822.82
    -2 -1 8 743.43
    2 -1 -8 799.52
    2 -1 -8 753.92
    -2 -1 8 835.22
    -2 -1 8 727.93
    2 -1 -8 764.92
    -2 -1 8 737.53
    2 1 -7 3.1
    -2 1 7 3.7
    2 1 -7 6.7
    -2 1 7 3.1
    -2 1 7 6
    2 1 -7 11.5
    -2 1 7 5.3
    -2 1 7 0.7
    2 1 -7 1.2
    -2 1 7 0.3
    2 -1 -7 5.7
    2 -1 -7 6.1
    -2 -1 7 5.3
    -2 -1 7 -4.9
    -2 -1 7 -1.1
    2 -1 -7 4.7
    -2 -1 7 1.1
    -2 -1 7 5
    2 -1 -7 5.8
    -2 -1 7 4.4
    2 1 -6 1312.87
    2 1 -6 1303.67
    -2 1 6 1236.08
    2 1 -6 1379.96
    -2 1 6 1278.67
    -2 1 6 1439.46
    -2 1 6 1277.37
    -2 1 6 1408.26
    2 1 -6 1424.36
    2 -1 -6 1267.17
    2 -1 -6 1312.47
    -2 -1 6 1403.86
    2 -1 -6 1215.98
    -2 -1 6 1226.38
    -2 -1 6 1288.07
    -2 -1 6 1316.97
    2 -1 -6 1363.56
    -2 -1 6 1442.76
    -2 -1 6 1298.07
    2 1 -5 68.69
    2 1 -5 66.89
    -2 1 5 61.19
    2 1 -5 64.69
    -2 1 5 60.99
    -2 1 5 74.09
    -2 1 5 73.39
    -2 1 5 66.39
    -2 1 5 72.59
    -2 -1 5 65.79
    2 -1 -5 58.39
    -2 -1 5 64.29
    2 -1 -5 58.69
    -2 -1 5 70.49
    -2 -1 5 66.29
    2 -1 -5 62.39
    -2 -1 5 69.69
    -2 -1 5 72.19
    2 -1 -5 59.09
    2 1 -4 531.55
    2 1 -4 491.35
    -2 1 4 515.25
    -2 1 4 521.75
    2 1 -4 545.95
    -2 1 4 526.95
    2 1 -4 524.65
    -2 1 4 531.65
    -2 -1 4 523.55
    2 -1 -4 522.25
    -2 -1 4 511.95
    -2 -1 4 492.95
    2 -1 -4 530.75
    -2 -1 4 545.95
    2 -1 -4 509.95
    2 -1 -4 524.45
    2 1 -3 322.07
    -2 1 3 284.77
    -2 1 3 285.97
    -2 1 3 325.47
    -2 1 3 295.27
    2 1 -3 291.47
    -2 1 3 295.67
    -2 -1 3 319.17
    -2 -1 3 330.37
    -2 -1 3 287.97
    -2 -1 3 285.27
    2 -1 -3 313.37
    2 -1 -3 280.17
    -2 -1 3 296.47
    2 -1 -3 302.77
    2 1 -2 203.18
    -2 1 2 188.68
    -2 1 2 187.08
    2 1 -2 208.78
    -2 1 2 190.88
    2 1 -2 193.58
    2 1 -2 203.28
    2 1 -2 188.08
    -2 1 2 167.98
    -2 1 2 185.68
    2 -1 -2 176.98
    2 -1 -2 194.58
    -2 -1 2 196.78
    -2 -1 2 194.68
    -2 -1 2 204.48
    -2 -1 2 183.78
    -2 -1 2 187.98
    2 1 -1 291.27
    -2 1 1 277.27
    -2 1 1 274.67
    2 1 -1 292.67
    -2 1 1 283.27
    -2 1 1 293.37
    2 1 -1 277.57
    2 1 -1 266.27
    -2 1 1 305.87
    2 -1 -1 274.87
    -2 -1 1 288.97
    -2 -1 1 288.77
    -2 -1 1 294.17
    -2 -1 1 277.67
    2 -1 -1 287.17
    2 -1 -1 289.07
    -2 1 0 2183.28
    -2 1 0 2172.98
    -2 1 0 1978.3
    2 1 0 1980
    2 1 0 2287.57
    2 1 0 2232.08
    2 1 0 2093.99
    2 1 0 1839.72
    -2 1 0 2254.17
    -2 1 0 2182.98
    -2 -1 0 1825.82
    -2 -1 0 2267.37
    2 -1 0 2294.67
    -2 -1 0 2124.19
    2 -1 0 1904.31
    2 -1 0 1933.61
    -2 -1 0 2259.57
    -2 -1 0 2153.38
    2 -1 0 2397.76
    2 1 1 815.72
    -2 1 -1 767.12
    2 1 1 820.22
    -2 1 -1 805.32
    -2 1 -1 786.62
    2 1 1 743.63
    2 1 1 802.22
    -2 1 -1 784.62
    2 1 1 797.72
    2 -1 1 807.52
    -2 -1 -1 818.52
    -2 -1 -1 806.62
    2 -1 1 791.62
    2 -1 1 811.32
    -2 -1 -1 790.92
    -2 -1 -1 805.32
    -2 -1 -1 818.82
    -2 1 -2 3042.3
    2 1 2 3012.6
    -2 1 -2 2892.81
    2 1 2 3047
    2 1 2 3084.69
    -2 1 -2 2868.51
    -2 1 -2 2924.61
    -2 1 -2 2901.21
    2 -1 2 2938.41
    2 -1 2 3107.89
    -2 -1 -2 3074.19
    -2 -1 -2 3010.1
    -2 -1 -2 3108.49
    -2 -1 -2 3039
    -2 -1 -2 3080.19
    2 -1 2 2906.21
    2 1 3 70.59
    -2 1 -3 70.89
    -2 1 -3 70.99
    -2 1 -3 68.99
    2 1 3 69.89
    -2 1 -3 60.29
    -2 1 -3 69.39
    2 1 3 72.69
    2 1 3 73.59
    2 -1 3 71.19
    -2 -1 -3 73.69
    2 -1 3 77.09
    -2 -1 -3 77.29
    2 -1 3 76.79
    -2 -1 -3 69.79
    2 -1 3 69.99
    -2 -1 -3 70.49
    -2 1 -4 1873.41
    -2 1 -4 1846.22
    2 1 4 1762.92
    2 1 4 1814.02
    -2 1 -4 1799.02
    -2 1 -4 1715.93
    2 1 4 1759.72
    2 1 4 1780.92
    -2 1 -4 1904.71
    -2 -1 -4 1788.12
    2 -1 4 1883.11
    -2 -1 -4 1875.21
    -2 -1 -4 1860.61
    2 -1 4 1774.12
    -2 -1 -4 1814.22
    -2 -1 -4 1733.43
    2 -1 4 1860.81
    2 -1 4 1770.42
    -2 1 -5 319.57
    -2 1 -5 352.66
    -2 1 -5 322.27
    2 1 5 309.57
    2 1 5 327.27
    2 1 5 324.97
    -2 1 -5 322.67
    2 1 5 333.97
    2 -1 5 310.87
    -2 -1 -5 300.07
    -2 -1 -5 338.67
    2 -1 5 323.17
    -2 -1 -5 324.27
    -2 -1 -5 332.87
    -2 -1 -5 324.97
    2 -1 5 337.27
    2 -1 5 320.57
    2 1 6 135.09
    2 1 6 132.89
    -2 1 -6 140.29
    -2 1 -6 129.79
    2 1 6 139.59
    -2 1 -6 138.29
    2 1 6 134.89
    -2 -1 -6 127.59
    -2 -1 -6 123.59
    -2 -1 -6 133.79
    2 -1 6 133.99
    -2 -1 -6 141.99
    -2 -1 -6 148.69
    2 -1 6 122.19
    2 -1 6 133.99
    2 -1 6 141.69
    2 1 7 3.1
    2 1 7 2.1
    -2 1 -7 -1.4
    -2 1 -7 -3.3
    2 1 7 2.9
    2 1 7 -1.1
    -2 1 -7 1.5
    -2 1 -7 8.5
    -2 -1 -7 3.9
    2 -1 7 2.3
    2 -1 7 0
    -2 -1 -7 -1.3
    2 -1 7 8.5
    -2 -1 -7 1.9
    -2 -1 -7 -2
    2 -1 7 0.3
    2 1 8 184.28
    -2 1 -8 150.88
    2 1 8 182.98
    -2 1 -8 173.88
    2 1 8 189.28
    -2 1 -8 163.78
    -2 1 -8 168.68
    2 1 8 175.68
    -2 -1 -8 186.08
    -2 -1 -8 162.18
    -2 -1 -8 173.18
    2 -1 8 196.38
    2 -1 8 165.78
    2 -1 8 175.48
    -2 -1 -8 169.48
    -2 -1 -8 170.18
    2 -1 8 177.48
    -2 1 -9 18.8
    2 1 9 20.5
    -2 1 -9 15.7
    -2 1 -9 26.1
    2 1 9 11.2
    2 1 9 19.2
    -2 -1 -9 17.9
    -2 -1 -9 18
    2 -1 9 18.8
    2 -1 9 20.1
    2 -1 9 18
    -2 -1 -9 14.2
    -2 -1 -9 15.5
    -2 1 -10 185.78
    2 1 10 191.38
    -2 1 -10 207.98
    -2 1 -10 243.78
    2 1 10 198.98
    -2 1 -10 212.18
    2 1 10 188.48
    -2 -1 -10 187.08
    -2 -1 -10 219.28
    -2 -1 -10 239.58
    2 -1 10 188.38
    2 -1 10 195.68
    2 -1 10 188.08
    -2 -1 -10 198.38
    2 -1 10 213.68
    2 1 11 12.5
    -2 1 -11 11.3
    2 1 11 6.7
    -2 1 -11 2.4
    -2 1 -11 -5.4
    2 -1 11 8.8
    -2 -1 -11 18.8
    -2 -1 -11 16.6
    2 -1 11 2.2
    -2 1 -12 155.38
    -2 -1 -12 103.69
    2 2 -12 158.38
    -2 2 12 128.39
    2 -2 -12 140.89
    2 -2 -12 143.69
    2 2 -11 13.8
    2 2 -11 6.1
    -2 2 11 -4.7
    2 -2 -11 -3.9
    -2 -2 11 -1.1
    2 -2 -11 -10.7
    -2 2 10 166.98
    2 2 -10 132.99
    -2 2 10 133.19
    -2 2 10 139.89
    2 2 -10 105.49
    2 2 -10 149.49
    -2 -2 10 131.59
    -2 -2 10 157.78
    -2 -2 10 144.19
    2 -2 -10 126.79
    -2 -2 10 127.59
    -2 -2 10 147.09
    2 -2 -10 145.79
    2 2 -9 130.79
    2 2 -9 116.59
    -2 2 9 92.39
    -2 2 9 93.09
    -2 2 9 110.19
    2 2 -9 99.59
    2 2 -9 115.09
    -2 2 9 125.59
    -2 -2 9 104.69
    -2 -2 9 105.89
    -2 -2 9 107.99
    2 -2 -9 85.59
    -2 -2 9 111.09
    -2 -2 9 127.99
    2 -2 -9 126.29
    -2 -2 9 132.49
    2 -2 -9 101.69
    2 -2 -9 106.89
    2 2 -8 30.6
    -2 2 8 35.1
    -2 2 8 21.1
    -2 2 8 25.6
    2 2 -8 24.9
    2 2 -8 35.4
    2 2 -8 35.4
    -2 2 8 24
    -2 -2 8 31.2
    2 -2 -8 21.1
    2 -2 -8 22.9
    -2 -2 8 22.9
    -2 -2 8 27.5
    2 -2 -8 29.3
    2 -2 -8 18.5
    -2 -2 8 28.8
    -2 -2 8 34.1
    -2 -2 8 27.7
    -2 2 7 110.69
    2 2 -7 124.79
    -2 2 7 94.99
    2 2 -7 102.69
    -2 2 7 94.69
    -2 2 7 102.89
    -2 2 7 102.79
    -2 2 7 83.89
    2 2 -7 99.49
    2 2 -7 106.89
    2 -2 -7 98.19
    2 -2 -7 102.49
    -2 -2 7 106.69
    2 -2 -7 93.99
    -2 -2 7 113.09
    -2 -2 7 108.19
    -2 -2 7 94.39
    -2 -2 7 82.49
    2 -2 -7 89.19
    -2 -2 7 94.49
    -2 2 6 73.19
    -2 2 6 76.09
    -2 2 6 55.99
    2 2 -6 77.09
    -2 2 6 74.39
    -2 2 6 74.09
    2 2 -6 75.59
    -2 2 6 80.59
    2 2 -6 84.69
    2 2 -6 75.99
    -2 -2 6 76.49
    2 -2 -6 68.59
    2 -2 -6 74.69
    -2 -2 6 73.39
    2 -2 -6 73.79
    -2 -2 6 81.29
    2 -2 -6 60.89
    -2 -2 6 66.89
    -2 -2 6 65.59
    -2 -2 6 66.69
    -2 2 5 28.1
    2 2 -5 32.7
    -2 2 5 36.8
    2 2 -5 32.1
    -2 2 5 24
    2 2 -5 38.2
    -2 2 5 24
    2 2 -5 28.2
    -2 2 5 33.6
    -2 -2 5 29.8
    -2 -2 5 24.1
    2 -2 -5 29.9
    -2 -2 5 32.9
    2 -2 -5 30.1
    -2 -2 5 31.5
    -2 -2 5 25.1
    2 -2 -5 24.3
    2 2 -4 2681.93
    -2 2 4 2611.74
    -2 2 4 2792.92
    2 2 -4 2889.61
    2 2 -4 2950.4
    -2 2 4 2835.22
    -2 2 4 2784.02
    -2 2 4 2708.83
    -2 2 4 2959.1
    2 2 -4 2927.11
    2 -2 -4 2933.01
    -2 -2 4 2642.14
    -2 -2 4 2899.31
    2 -2 -4 2847.92
    2 -2 -4 2673.53
    2 -2 -4 2465.45
    -2 -2 4 2809.62
    -2 -2 4 2904.31
    -2 -2 4 2886.91
    2 2 -3 7.1
    2 2 -3 5.2
    2 2 -3 2.5
    -2 2 3 6.7
    -2 2 3 5.8
    2 2 -3 6
    -2 2 3 2.6
    2 2 -3 5.5
    -2 2 3 3.5
    -2 2 3 5.7
    -2 -2 3 3
    -2 -2 3 3.7
    -2 -2 3 5
    2 -2 -3 2.7
    -2 -2 3 5.6
    2 -2 -3 4.1
    2 -2 -3 3.1
    2 -2 -3 8.8
    -2 2 2 3976.6
    -2 2 2 4789.52
    2 2 -2 4978
    2 2 -2 4751.22
    -2 2 2 4600.74
    2 2 -2 4823.32
    -2 2 2 4461.85
    2 2 -2 4761.12
    -2 2 2 4970.5
    2 2 -2 4493.65
    -2 -2 2 4659.63
    -2 -2 2 5072.89
    2 -2 -2 4745.43
    -2 -2 2 4383.96
    2 -2 -2 4687.13
    2 -2 -2 4622.74
    -2 -2 2 4577.84
    2 2 -1 386.56
    2 2 -1 380.56
    -2 2 1 400.46
    -2 2 1 391.56
    -2 2 1 371.76
    2 2 -1 384.06
    -2 2 1 414.76
    -2 2 1 403.16
    2 2 -1 399.96
    2 2 -1 389.86
    -2 -2 1 402.76
    2 -2 -1 410.66
    -2 -2 1 405.06
    2 -2 -1 382.46
    -2 -2 1 408.26
    2 -2 -1 392.26
    -2 -2 1 394.36
    2 -2 -1 389.16
    2 -2 -1 419.96
    -2 -2 1 401.76
    -2 2 0 1798.92
    2 2 0 1843.52
    -2 2 0 1823.72
    -2 2 0 1750.82
    2 2 0 1813.02
    2 2 0 1741.43
    -2 2 0 1723.63
    -2 2 0 1866.41
    2 2 0 1775.92
    2 -2 0 1750.72
    2 -2 0 1897.21
    -2 -2 0 1921.41
    -2 -2 0 1540.05
    -2 -2 0 1793.92
    -2 -2 0 1847.72
    -2 -2 0 1801.72
    2 -2 0 1851.61
    2 2 1 682.33
    -2 2 -1 663.13
    2 2 1 672.23
    -2 2 -1 664.53
    2 2 1 653.53
    -2 2 -1 672.73
    2 2 1 656.33
    2 2 1 649.74
    -2 2 -1 630.34
    2 -2 1 632.94
    -2 -2 -1 653.73
    -2 -2 -1 678.53
    -2 -2 -1 674.43
    2 -2 1 665.83
    -2 -2 -1 653.93
    2 -2 1 676.13
    -2 -2 -1 663.03
    2 -2 1 690.23
    -2 2 -2 95.99
    2 2 2 99.19
    -2 2 -2 93.19
    2 2 2 97.29
    2 2 2 103.19
    -2 2 -2 96.29
    -2 2 -2 96.59
    -2 2 -2 95.79
    2 2 2 98.99
    2 2 2 93.79
    -2 -2 -2 105.39
    -2 -2 -2 102.69
    -2 -2 -2 112.69
    2 -2 2 95.69
    -2 -2 -2 99.19
    -2 -2 -2 102.39
    2 -2 2 93.29
    -2 2 -3 7.7
    2 2 3 6
    -2 2 -3 8.5
    -2 2 -3 6.8
    2 2 3 5.9
    -2 2 -3 8.9
    2 2 3 9.4
    2 2 3 6.4
    -2 -2 -3 10.9
    2 -2 3 9.8
    -2 -2 -3 7.2
    2 -2 3 7.5
    -2 -2 -3 8.8
    -2 -2 -3 5.7
    -2 -2 -3 15.3
    2 -2 3 10
    2 2 4 530.15
    -2 2 -4 542.15
    -2 2 -4 519.05
    -2 2 -4 541.35
    2 2 4 518.35
    -2 2 -4 551.14
    2 2 4 462.45
    -2 -2 -4 482.25
    2 -2 4 475.95
    -2 -2 -4 507.65
    -2 -2 -4 506.95
    2 -2 4 523.85
    -2 -2 -4 535.35
    -2 -2 -4 557.84
    -2 -2 -4 518.25
    2 2 5 9.2
    -2 2 -5 9.9
    -2 2 -5 4.8
    -2 2 -5 8.8
    2 2 5 12.2
    2 2 5 5.3
    -2 2 -5 10.5
    2 2 5 5.9
    -2 2 -5 9.8
    2 -2 5 9.2
    -2 -2 -5 9
    2 -2 5 11.2
    -2 -2 -5 6.7
    -2 -2 -5 8.3
    -2 -2 -5 9.4
    -2 -2 -5 7.7
    2 -2 5 7.5
    -2 2 -6 1726.73
    2 2 6 1683.23
    -2 2 -6 1621.34
    2 2 6 1746.03
    -2 2 -6 1613.14
    -2 2 -6 1761.82
    2 2 6 1784.82
    -2 -2 -6 1656.43
    -2 -2 -6 1798.52
    2 -2 6 1681.23
    -2 -2 -6 1900.21
    -2 -2 -6 1777.92
    -2 -2 -6 1603.04
    -2 -2 -6 1677.83
    2 -2 6 1640.64
    2 -2 6 1712.73
    2 2 7 762.42
    -2 2 -7 818.52
    -2 2 -7 745.93
    -2 2 -7 756.92
    2 2 7 821.12
    2 2 7 820.82
    -2 2 -7 770.82
    2 2 7 777.02
    2 -2 7 782.52
    2 -2 7 803.72
    -2 -2 -7 726.03
    -2 -2 -7 746.03
    2 -2 7 760.32
    2 -2 7 766.02
    -2 -2 -7 702.13
    -2 -2 -7 786.12
    -2 -2 -7 763.52
    -2 2 -8 756.72
    2 2 8 739.23
    -2 2 -8 703.03
    2 2 8 722.93
    2 2 8 788.82
    -2 2 -8 723.53
    2 2 8 723.83
    -2 2 -8 735.03
    2 -2 8 701.43
    2 -2 8 731.53
    -2 -2 -8 733.03
    -2 -2 -8 694.83
    -2 -2 -8 739.43
    -2 -2 -8 773.92
    2 -2 8 726.63
    2 -2 8 769.22
    -2 -2 -8 701.23
    2 2 9 19.5
    2 2 9 25.3
    -2 2 -9 20.6
    -2 2 -9 5.9
    -2 2 -9 19.7
    2 2 9 5.1
    -2 2 -9 24.6
    -2 -2 -9 11.8
    -2 -2 -9 29.5
    2 -2 9 17
    2 -2 9 17.2
    2 -2 9 20.1
    -2 -2 -9 19
    -2 2 -10 110.39
    2 2 10 87.49
    2 2 10 94.19
    -2 2 -10 94.19
    2 2 10 119.69
    -2 2 -10 141.99
    -2 -2 -10 120.29
    -2 -2 -10 114.19
    2 -2 10 127.89
    2 -2 10 99.39
    -2 -2 -10 92.89
    -2 -2 -10 106.39
    2 -2 10 92.09
    -2 2 -11 23.6
    2 2 11 23.8
    2 2 11 22.5
    -2 2 -11 4.3
    2 -2 11 14.7
    -2 -2 -11 25.4
    -2 2 -12 -17.5
    -2 -2 -12 24
    -2 -2 -12 11.7
    2 -2 12 -13.7
    2 3 -12 22.9
    -2 3 12 23.3
    2 -3 -12 17.6
    2 -3 -12 19
    2 3 -11 97.09
    -2 3 11 70.99
    2 3 -11 75.09
    2 -3 -11 103.99
    2 -3 -11 51.59
    2 3 -10 12
    -2 3 10 21.1
    -2 3 10 20.4
    2 3 -10 3.9
    2 3 -10 14.9
    2 3 -10 18.3
    -2 -3 10 21.8
    2 -3 -10 20.6
    -2 -3 10 20.8
    -2 -3 10 19.7
    2 -3 -10 14.8
    -2 -3 10 23.4
    -2 3 9 192.38
    2 3 -9 151.78
    2 3 -9 192.18
    -2 3 9 195.28
    -2 3 9 183.58
    -2 3 9 172.78
    2 3 -9 177.18
    2 3 -9 200.68
    -2 3 9 184.58
    -2 -3 9 183.88
    -2 -3 9 172.68
    -2 -3 9 182.38
    2 -3 -9 213.18
    2 -3 -9 186.48
    2 -3 -9 197.98
    -2 -3 9 203.98
    -2 -3 9 176.98
    -2 -3 9 208.38
    2 -3 -9 192.38
    -2 3 8 308.47
    -2 3 8 284.37
    2 3 -8 315.57
    -2 3 8 286.37
    -2 3 8 287.67
    2 3 -8 321.27
    2 3 -8 314.17
    2 3 -8 321.87
    -2 -3 8 300.17
    -2 -3 8 306.67
    2 -3 -8 341.67
    2 -3 -8 292.77
    -2 -3 8 334.87
    2 -3 -8 310.57
    2 -3 -8 274.97
    -2 -3 8 312.97
    -2 -3 8 326.37
    -2 -3 8 312.97
    -2 3 7 56.29
    2 3 -7 52.29
    2 3 -7 51.89
    -2 3 7 55.79
    -2 3 7 50.29
    2 3 -7 67.29
    -2 3 7 68.19
    2 3 -7 71.59
    -2 -3 7 71.79
    -2 -3 7 54.29
    -2 -3 7 45.2
    2 -3 -7 62.09
    -2 -3 7 56.59
    2 -3 -7 59.79
    -2 -3 7 56.19
    2 -3 -7 63.69
    2 -3 -7 67.99
    2 3 -6 695.53
    -2 3 6 650.93
    2 3 -6 704.93
    -2 3 6 689.73
    -2 3 6 759.52
    -2 3 6 685.03
    -2 3 6 679.63
    2 3 -6 679.13
    -2 3 6 670.03
    -2 -3 6 686.33
    2 -3 -6 649.93
    -2 -3 6 655.03
    -2 -3 6 654.43
    2 -3 -6 684.03
    -2 -3 6 720.73
    2 -3 -6 670.23
    -2 -3 6 726.93
    2 -3 -6 719.93
    -2 -3 6 694.33
    2 3 -5 525.35
    -2 3 5 504.55
    -2 3 5 545.15
    2 3 -5 515.45
    -2 3 5 527.55
    2 3 -5 506.35
    2 3 -5 525.95
    -2 3 5 560.04
    -2 3 5 515.55
    2 -3 -5 532.15
    2 -3 -5 504.35
    -2 -3 5 514.05
    -2 -3 5 514.85
    -2 -3 5 503.95
    -2 -3 5 539.35
    2 -3 -5 496.35
    -2 -3 5 568.94
    2 -3 -5 527.35
    -2 3 4 245.58
    2 3 -4 267.47
    -2 3 4 256.07
    2 3 -4 234.18
    -2 3 4 251.67
    2 3 -4 274.37
    -2 3 4 273.27
    -2 3 4 242.68
    2 3 -4 254.77
    -2 -3 4 255.07
    -2 -3 4 259.77
    2 -3 -4 240.38
    -2 -3 4 271.77
    2 -3 -4 268.67
    -2 -3 4 268.47
    2 -3 -4 256.87
    -2 -3 4 259.77
    2 -3 -4 278.97
    -2 3 3 780.02
    2 3 -3 702.53
    -2 3 3 814.72
    2 3 -3 747.53
    2 3 -3 753.82
    2 3 -3 776.52
    2 3 -3 767.82
    -2 3 3 766.62
    -2 3 3 772.82
    2 -3 -3 713.33
    -2 -3 3 702.53
    -2 -3 3 780.12
    2 -3 -3 724.63
    -2 -3 3 792.72
    -2 -3 3 776.82
    2 3 -2 351.46
    2 3 -2 333.47
    -2 3 2 337.17
    -2 3 2 323.57
    -2 3 2 337.27
    2 3 -2 338.57
    2 3 -2 330.57
    -2 3 2 332.57
    -2 3 2 335.57
    2 -3 -2 356.46
    2 -3 -2 311.07
    -2 -3 2 341.57
    2 -3 -2 342.37
    -2 -3 2 365.36
    2 -3 -2 320.77
    -2 -3 2 339.47
    2 3 -1 9190.48
    2 3 -1 8291.27
    -2 3 1 9024.8
    -2 3 1 8823.72
    -2 3 1 8011.8
    2 3 -1 8031.7
    -2 3 1 9999
    2 3 -1 9912.51
    -2 3 1 9068.49
    -2 -3 1 8615.84
    -2 -3 1 8589.84
    2 -3 -1 9154.48
    -2 -3 1 8288.77
    -2 -3 1 9194.48
    -2 -3 1 9778.72
    -2 3 0 1927.31
    2 3 0 2008.2
    2 3 0 1831.52
    2 3 0 1922.21
    2 3 0 1629.34
    2 3 0 1944.31
    2 -3 0 2031.8
    2 -3 0 2012.4
    -2 -3 0 1923.51
    -2 -3 0 1914.81
    -2 -3 0 1902.71
    -2 -3 0 2098.89
    2 -3 0 1946.41
    -2 -3 0 1980
    -2 3 -1 1685.83
    -2 3 -1 1721.53
    2 3 1 1650.73
    2 3 1 1586.64
    2 3 1 1507.15
    -2 3 -1 1757.22
    2 3 1 1630.14
    -2 3 -1 1676.13
    2 3 1 1535.35
    -2 -3 -1 1402.16
    -2 -3 -1 1622.04
    -2 -3 -1 1745.23
    -2 -3 -1 1626.74
    2 -3 1 1679.33
    2 -3 1 1633.94
    -2 -3 -1 1635.14
    2 -3 1 1697.13
    2 3 2 2803.42
    2 3 2 2820.22
    2 3 2 2744.13
    2 3 2 2837.92
    -2 3 -2 2816.22
    -2 3 -2 2886.61
    -2 3 -2 2777.02
    -2 3 -2 3048.9
    2 3 2 2886.41
    -2 3 -2 2870.21
    -2 -3 -2 2878.61
    2 -3 2 2854.61
    -2 -3 -2 2868.51
    -2 -3 -2 2718.03
    2 -3 2 2947.01
    2 -3 2 2781.52
    2 -3 2 2946.31
    -2 -3 -2 2823.32
    -2 -3 -2 2807.32
    2 3 3 143.89
    -2 3 -3 135.69
    2 3 3 142.89
    -2 3 -3 146.09
    -2 3 -3 157.98
    2 3 3 145.89
    -2 3 -3 147.39
    -2 3 -3 146.39
    2 3 3 163.48
    -2 -3 -3 145.29
    2 -3 3 142.29
    2 -3 3 143.79
    -2 -3 -3 143.89
    -2 -3 -3 150.38
    -2 -3 -3 151.58
    2 -3 3 153.88
    -2 -3 -3 142.59
    2 -3 3 155.58
    -2 3 -4 497.45
    -2 3 -4 522.05
    2 3 4 507.85
    2 3 4 491.25
    -2 3 -4 496.25
    -2 3 -4 486.95
    -2 3 -4 512.75
    2 3 4 496.05
    2 3 4 474.85
    2 -3 4 495.55
    -2 -3 -4 498.45
    -2 -3 -4 506.05
    -2 -3 -4 510.75
    -2 -3 -4 500.05
    2 -3 4 529.15
    2 -3 4 507.05
    2 -3 4 490.15
    2 -3 4 516.55
    -2 -3 -4 533.65
    -2 -3 -4 521.25
    -2 3 -5 661.53
    -2 3 -5 610.84
    -2 3 -5 578.04
    2 3 5 590.54
    -2 3 -5 581.74
    2 3 5 608.04
    2 3 5 587.24
    -2 3 -5 650.63
    2 -3 5 627.14
    2 -3 5 588.74
    2 -3 5 554.04
    -2 -3 -5 618.34
    -2 -3 -5 595.74
    2 -3 5 622.04
    -2 -3 -5 590.24
    -2 -3 -5 639.54
    -2 -3 -5 586.54
    2 3 6 97.69
    -2 3 -6 92.19
    -2 3 -6 96.59
    2 3 6 101.19
    2 3 6 87.39
    -2 3 -6 84.29
    2 3 6 85.69
    -2 3 -6 85.09
    -2 -3 -6 92.99
    -2 -3 -6 97.99
    -2 -3 -6 101.29
    2 -3 6 102.19
    -2 -3 -6 91.29
    -2 -3 -6 88.39
    -2 -3 -6 122.69
    2 -3 6 97.19
    2 -3 6 91.29
    -2 3 -7 1663.23
    2 3 7 1685.13
    -2 3 -7 1633.44
    -2 3 -7 1570.34
    2 3 7 1637.04
    -2 3 -7 1709.33
    2 3 7 1664.53
    2 3 7 1602.04
    -2 -3 -7 1606.04
    -2 -3 -7 1715.23
    -2 -3 -7 1576.84
    2 -3 7 1575.64
    -2 -3 -7 1646.34
    2 -3 7 1660.13
    -2 -3 -7 1705.03
    2 -3 7 1637.64
    -2 3 -8 74.99
    2 3 8 46.1
    2 3 8 51.39
    -2 3 -8 63.09
    2 3 8 59.49
    -2 3 -8 57.79
    -2 3 -8 76.09
    2 3 8 64.29
    2 -3 8 71.39
    2 -3 8 50.99
    -2 -3 -8 62.39
    2 -3 8 73.69
    2 -3 8 47.2
    -2 -3 -8 65.99
    -2 -3 -8 51.19
    -2 -3 -8 69.99
    -2 -3 -8 50.69
    -2 3 -9 76.59
    -2 3 -9 70.89
    -2 3 -9 68.19
    2 3 9 98.39
    2 3 9 87.69
    -2 3 -9 77.59
    2 3 9 66.09
    2 -3 9 83.79
    -2 -3 -9 54.69
    -2 -3 -9 78.29
    -2 -3 -9 94.89
    2 -3 9 84.29
    2 -3 9 66.99
    -2 -3 -9 91.79
    2 -3 9 86.29
    -2 -3 -9 68.49
    -2 3 -10 257.77
    -2 3 -10 206.28
    -2 3 -10 245.28
    2 3 10 210.08
    2 3 10 260.87
    2 -3 10 271.07
    -2 -3 -10 233.48
    -2 -3 -10 220.98
    2 -3 10 221.78
    -2 -3 -10 243.18
    -2 3 -11 12.6
    2 3 11 1.6
    2 -3 11 12.8
    -2 -3 -11 29.4
    -2 -3 -11 28.1
    -2 3 -12 137.39
    -2 -3 -12 112.39
    -2 -3 -12 131.69
    -2 4 11 27.7
    2 4 -11 27.6
    2 4 -11 14.1
    2 -4 -11 18.4
    -2 -4 11 28
    2 -4 -11 12.5
    -2 -4 11 21.6
    2 4 -10 328.17
    2 4 -10 292.47
    -2 4 10 286.37
    -2 4 10 321.27
    2 4 -10 320.77
    -2 -4 10 308.27
    -2 -4 10 290.37
    2 -4 -10 311.87
    2 -4 -10 282.07
    -2 -4 10 345.27
    -2 4 9 158.78
    -2 4 9 159.08
    -2 4 9 162.88
    2 4 -9 152.88
    2 4 -9 172.58
    2 4 -9 145.69
    2 4 -9 187.18
    -2 -4 9 156.18
    2 -4 -9 155.28
    -2 -4 9 150.78
    -2 -4 9 153.68
    2 -4 -9 168.08
    -2 -4 9 157.18
    -2 -4 9 163.68
    2 -4 -9 146.09
    -2 4 8 22.5
    -2 4 8 18.9
    2 4 -8 19.7
    -2 4 8 22.8
    -2 4 8 31.2
    2 4 -8 27.8
    2 4 -8 35.3
    2 4 -8 23.9
    -2 4 8 18.4
    -2 -4 8 22.6
    -2 -4 8 14.7
    2 -4 -8 29.7
    2 -4 -8 24.1
    2 -4 -8 19
    2 -4 -8 18.9
    -2 -4 8 20.2
    -2 -4 8 21
    -2 -4 8 21.7
    -2 -4 8 27.9
    2 4 -7 512.45
    2 4 -7 484.55
    -2 4 7 462.15
    -2 4 7 441.66
    -2 4 7 506.75
    2 4 -7 474.25
    -2 4 7 478.95
    2 4 -7 476.15
    2 -4 -7 501.45
    -2 -4 7 523.45
    -2 -4 7 495.55
    2 -4 -7 443.56
    -2 -4 7 525.55
    -2 -4 7 525.15
    -2 -4 7 480.05
    2 -4 -7 471.95
    2 -4 -7 501.95
    -2 -4 7 447.56
    -2 4 6 82.79
    -2 4 6 82.89
    2 4 -6 79.09
    -2 4 6 70.09
    2 4 -6 92.29
    2 4 -6 89.59
    2 4 -6 76.59
    -2 -4 6 81.39
    -2 -4 6 78.29
    2 -4 -6 85.89
    -2 -4 6 85.69
    2 -4 -6 80.79
    2 -4 -6 89.89
    2 -4 -6 93.39
    -2 -4 6 79.19
    -2 -4 6 87.79
    -2 -4 6 98.69
    2 4 -5 465.45
    2 4 -5 406.66
    -2 4 5 432.26
    -2 4 5 432.36
    -2 4 5 490.05
    -2 4 5 395.96
    2 4 -5 403.16
    2 4 -5 406.66
    2 -4 -5 403.06
    2 -4 -5 428.76
    -2 -4 5 425.76
    -2 -4 5 458.75
    -2 -4 5 465.25
    -2 -4 5 431.56
    2 -4 -5 454.65
    2 -4 -5 436.66
    -2 4 4 1468.05
    -2 4 4 1422.06
    2 4 -4 1501.25
    -2 4 4 1610.84
    2 4 -4 1463.15
    -2 4 4 1461.15
    2 4 -4 1439.96
    2 -4 -4 1480.55
    -2 -4 4 1481.55
    -2 -4 4 1512.25
    -2 -4 4 1582.54
    -2 -4 4 1403.16
    2 -4 -4 1476.95
    2 4 -3 73.99
    -2 4 3 68.19
    -2 4 3 68.59
    2 4 -3 58.69
    2 4 -3 62.29
    2 4 -3 65.19
    2 4 -3 68.29
    -2 4 3 62.69
    -2 -4 3 67.99
    2 -4 -3 69.39
    -2 -4 3 65.79
    -2 -4 3 65.19
    2 -4 -3 66.49
    2 -4 -3 66.69
    -2 -4 3 69.59
    2 4 -2 3246.48
    2 4 -2 3126.19
    -2 4 2 3390.06
    -2 4 2 3103.09
    2 4 -2 3460.85
    -2 4 2 3108.59
    2 4 -2 3291.37
    2 4 -2 3303.97
    -2 -4 2 3357.16
    -2 -4 2 3215.38
    2 -4 -2 3271.27
    -2 -4 2 3595.64
    2 -4 -2 3156.98
    -2 -4 2 3226.38
    2 4 -1 7964.2
    2 4 -1 7357.36
    -2 4 1 7423.96
    -2 4 1 7157.08
    2 4 -1 7449.65
    -2 4 1 7332.17
    2 4 -1 7046.9
    -2 4 1 7214.58
    2 4 -1 6697.83
    -2 4 1 6389.26
    -2 -4 1 7050.19
    -2 -4 1 6850.41
    2 -4 -1 7696.83
    -2 -4 1 7452.55
    -2 -4 1 7816.52
    2 -4 -1 7605.84
    2 -4 -1 6195.28
    -2 -4 1 6903.51
    -2 4 0 76.19
    -2 4 0 69.49
    -2 4 0 65.89
    2 4 0 71.29
    2 4 0 74.29
    2 4 0 69.89
    2 4 0 69.89
    -2 -4 0 74.79
    -2 -4 0 75.19
    -2 -4 0 67.49
    -2 -4 0 67.19
    -2 4 -1 2056.09
    2 4 1 2039.8
    -2 4 -1 2043.1
    2 4 1 1923.01
    2 4 1 1951.4
    -2 4 -1 2020.4
    2 4 1 2014.9
    -2 4 -1 2104.59
    -2 4 -1 2058.69
    -2 -4 -1 1816.12
    -2 -4 -1 2215.88
    -2 -4 -1 2045.1
    -2 -4 -1 2128.89
    2 -4 1 1961.8
    -2 -4 -1 2113.89
    2 -4 1 2043.9
    2 -4 1 2086.69
    2 4 2 3.2
    -2 4 -2 3.1
    2 4 2 0.1
    2 4 2 0.5
    -2 4 -2 -0.3
    -2 4 -2 1.6
    -2 4 -2 0.9
    2 4 2 0.9
    -2 4 -2 1.8
    2 4 2 0.3
    2 -4 2 5.8
    -2 -4 -2 2.2
    -2 -4 -2 2
    2 -4 2 1.6
    2 -4 2 1.2
    -2 -4 -2 0.8
    -2 -4 -2 0.6
    -2 -4 -2 -1
    2 4 3 2499.45
    2 4 3 2462.65
    -2 4 -3 2617.14
    -2 4 -3 2563.14
    -2 4 -3 2531.95
    2 4 3 2506.25
    2 4 3 2443.66
    -2 4 -3 2601.74
    2 4 3 2524.55
    -2 4 -3 2454.95
    2 -4 3 2509.05
    -2 -4 -3 2597.74
    -2 -4 -3 2350.96
    2 -4 3 2414.96
    -2 -4 -3 2542.75
    -2 -4 -3 2546.15
    2 -4 3 2428.26
    -2 -4 -3 2229.78
    2 -4 3 2622.74
    2 4 4 247.58
    -2 4 -4 276.47
    -2 4 -4 262.17
    2 4 4 254.67
    -2 4 -4 256.77
    2 4 4 268.07
    -2 4 -4 238.78
    2 4 4 247.18
    -2 4 -4 233.98
    2 -4 4 259.97
    2 -4 4 263.27
    -2 -4 -4 269.97
    2 -4 4 241.28
    -2 -4 -4 265.17
    2 -4 4 253.17
    -2 -4 -4 257.57
    2 -4 4 246.48
    -2 -4 -4 261.97
    2 4 5 242.88
    2 4 5 265.67
    -2 4 -5 264.67
    2 4 5 262.57
    2 4 5 269.47
    -2 4 -5 260.17
    -2 4 -5 279.97
    -2 4 -5 248.28
    -2 -4 -5 293.67
    2 -4 5 267.97
    -2 -4 -5 259.57
    2 -4 5 274.77
    -2 -4 -5 261.07
    -2 -4 -5 277.07
    2 -4 5 259.27
    2 -4 5 280.27
    -2 -4 -5 274.97
    -2 -4 -5 261.17
    2 -4 5 260.57
    -2 4 -6 319.97
    2 4 6 335.47
    -2 4 -6 309.57
    2 4 6 311.27
    -2 4 -6 287.47
    2 4 6 305.77
    2 4 6 306.87
    -2 4 -6 312.87
    2 -4 6 314.37
    -2 -4 -6 315.67
    -2 -4 -6 292.97
    -2 -4 -6 309.37
    -2 -4 -6 311.37
    2 -4 6 328.47
    -2 -4 -6 300.17
    2 -4 6 306.07
    2 -4 6 298.37
    2 -4 6 346.17
    -2 -4 -6 344.57
    -2 4 -7 16.5
    2 4 7 22.2
    2 4 7 28.4
    -2 4 -7 23.9
    -2 4 -7 21.1
    2 4 7 8.2
    2 4 7 14.4
    2 -4 7 27
    -2 -4 -7 20.2
    -2 -4 -7 18.6
    2 -4 7 18.4
    -2 -4 -7 20.1
    -2 -4 -7 18.6
    2 4 8 324.67
    2 4 8 330.77
    2 4 8 355.36
    -2 4 -8 356.66
    -2 4 -8 310.87
    2 4 8 390.36
    -2 4 -8 330.67
    -2 4 -8 370.46
    2 -4 8 324.77
    -2 -4 -8 354.36
    -2 -4 -8 367.76
    -2 -4 -8 336.57
    -2 -4 -8 359.76
    2 -4 8 336.07
    2 -4 8 323.37
    2 4 9 162.98
    2 4 9 189.18
    -2 4 -9 147.89
    -2 4 -9 179.28
    -2 4 -9 188.38
    -2 4 -9 185.68
    2 4 9 209.08
    -2 -4 -9 196.88
    2 -4 9 178.18
    2 -4 9 202.08
    -2 -4 -9 188.28
    -2 -4 -9 184.18
    -2 -4 -9 193.58
    2 -4 9 168.28
    -2 4 -10 112.29
    2 4 10 121.69
    2 4 10 79.19
    -2 4 -10 94.69
    -2 -4 -10 89.49
    -2 -4 -10 85.69
    -2 4 -11 139.69
    2 4 11 100.99
    -2 -4 -11 158.48
    -2 -4 -11 141.49
    2 -4 11 138.69
    2 5 -11 99.39
    -2 5 11 148.89
    2 -5 -11 134.79
    2 -5 -11 129.29
    -2 -5 11 138.39
    -2 -5 11 145.49
    -2 5 10 1.4
    2 5 -10 4
    2 5 -10 -1.3
    -2 5 10 9.7
    -2 -5 10 0.1
    2 -5 -10 3.4
    -2 -5 10 11.6
    2 5 -9 170.48
    2 5 -9 121.69
    -2 5 9 155.38
    -2 5 9 127.39
    2 5 -9 137.09
    2 5 -9 167.38
    -2 5 9 103.19
    -2 -5 9 126.49
    -2 -5 9 126.79
    -2 -5 9 155.78
    2 -5 -9 127.09
    2 -5 -9 132.79
    -2 -5 9 122.79
    -2 -5 9 136.79
    2 -5 -9 136.49
    -2 5 8 105.89
    2 5 -8 103.09
    2 5 -8 110.19
    -2 5 8 95.09
    2 5 -8 124.09
    -2 5 8 101.69
    2 5 -8 103.99
    -2 5 8 114.19
    -2 5 8 123.19
    -2 -5 8 93.49
    2 -5 -8 122.39
    -2 -5 8 122.29
    -2 -5 8 129.19
    -2 -5 8 109.29
    2 -5 -8 96.29
    -2 -5 8 96.69
    2 -5 -8 109.99
    -2 5 7 5.7
    -2 5 7 0.5
    2 5 -7 6.2
    -2 5 7 1.1
    2 5 -7 -3
    -2 5 7 4.5
    2 5 -7 6.5
    2 5 -7 1.8
    -2 -5 7 0.3
    -2 -5 7 -0.3
    -2 -5 7 3.7
    2 -5 -7 6.2
    2 -5 -7 4.7
    2 -5 -7 4.7
    -2 -5 7 -0.7
    2 5 -6 210.58
    2 5 -6 216.78
    -2 5 6 212.78
    -2 5 6 210.48
    -2 5 6 226.98
    -2 5 6 221.08
    2 5 -6 234.68
    2 5 -6 235.48
    -2 -5 6 236.08
    2 -5 -6 238.28
    2 -5 -6 218.78
    -2 -5 6 216.58
    2 -5 -6 227.78
    -2 -5 6 214.28
    -2 -5 6 246.28
    -2 -5 6 238.08
    -2 5 5 294.57
    2 5 -5 307.67
    2 5 -5 329.47
    2 5 -5 301.27
    -2 5 5 310.37
    -2 5 5 327.87
    2 5 -5 312.97
    -2 -5 5 302.67
    2 -5 -5 310.07
    -2 -5 5 320.77
    -2 -5 5 336.67
    -2 -5 5 292.07
    2 -5 -5 320.07
    -2 5 4 196.18
    2 5 -4 204.48
    -2 5 4 181.18
    2 5 -4 208.48
    2 5 -4 187.48
    -2 5 4 206.68
    -2 5 4 195.68
    2 5 -4 186.98
    2 -5 -4 193.38
    -2 -5 4 191.78
    -2 -5 4 194.18
    -2 -5 4 208.68
    2 -5 -4 190.98
    2 -5 -4 221.38
    -2 -5 4 187.28
    -2 5 3 1579.34
    -2 5 3 1642.64
    2 5 -3 1555.34
    2 5 -3 1582.44
    2 5 -3 1579.84
    2 5 -3 1569.34
    2 5 -3 1682.43
    -2 5 3 1602.44
    -2 5 3 1589.04
    -2 5 3 1403.36
    -2 5 3 1475.35
    -2 -5 3 1622.74
    2 -5 -3 1592.54
    -2 -5 3 1650.03
    -2 -5 3 1636.84
    -2 -5 3 1579.34
    2 -5 -3 1588.24
    2 -5 -3 1521.25
    2 5 -2 90.39
    2 5 -2 83.79
    -2 5 2 77.29
    2 5 -2 82.49
    -2 5 2 82.39
    -2 5 2 88.09
    -2 5 2 86.89
    2 5 -2 93.09
    -2 5 2 76.49
    2 5 -2 88.79
    -2 -5 2 82.09
    2 -5 -2 81.49
    -2 -5 2 98.69
    2 -5 -2 87.39
    -2 -5 2 76.79
    2 -5 -2 75.89
    -2 -5 2 81.89
    -2 5 1 235.38
    2 5 -1 242.88
    -2 5 1 223.78
    -2 5 1 248.48
    2 5 -1 244.48
    2 5 -1 274.27
    2 5 -1 221.78
    -2 5 1 259.27
    -2 -5 1 242.58
    -2 -5 1 254.67
    -2 -5 1 238.58
    2 -5 -1 227.98
    -2 -5 1 230.78
    2 -5 -1 237.38
    -2 5 0 144.99
    -2 5 0 143.99
    2 5 0 149.99
    2 5 0 137.19
    2 5 0 146.29
    2 5 0 154.68
    2 5 0 151.58
    -2 5 0 140.39
    -2 -5 0 150.58
    -2 -5 0 151.58
    -2 -5 0 136.69
    2 -5 0 141.79
    2 -5 0 145.49
    -2 -5 0 147.99
    -2 5 -1 1.5
    -2 5 -1 0
    -2 5 -1 0.6
    2 5 1 1.7
    2 5 1 1.8
    2 5 1 3.4
    -2 5 -1 1.4
    2 5 1 -0.1
    2 5 1 0.4
    2 -5 1 0.1
    2 -5 1 3.5
    2 -5 1 1
    -2 -5 -1 2.2
    -2 -5 -1 0.4
    -2 -5 -1 0.6
    -2 5 -2 324.07
    -2 5 -2 335.87
    2 5 2 322.17
    2 5 2 366.76
    -2 5 -2 350.86
    -2 5 -2 325.97
    -2 5 -2 349.27
    2 5 2 362.56
    2 5 2 354.46
    2 5 2 328.87
    -2 -5 -2 370.06
    2 -5 2 328.47
    2 -5 2 343.17
    -2 -5 -2 359.16
    -2 -5 -2 346.57
    -2 -5 -2 359.26
    2 -5 2 325.37
    -2 5 -3 60.09
    -2 5 -3 60.79
    2 5 3 54.79
    2 5 3 50.19
    2 5 3 61.89
    -2 5 -3 62.59
    2 5 3 52.39
    -2 5 -3 62.09
    2 5 3 54.69
    -2 -5 -3 57.29
    2 -5 3 57.89
    2 -5 3 58.09
    -2 -5 -3 62.39
    -2 -5 -3 62.79
    -2 -5 -3 59.29
    2 -5 3 59.19
    -2 5 -4 68.49
    -2 5 -4 72.89
    2 5 4 77.89
    -2 5 -4 73.09
    2 5 4 76.79
    2 5 4 64.99
    2 5 4 87.49
    -2 5 -4 77.19
    -2 -5 -4 75.99
    2 -5 4 68.99
    -2 -5 -4 68.29
    -2 -5 -4 72.89
    -2 -5 -4 73.49
    2 -5 4 88.29
    2 -5 4 68.59
    -2 5 -5 527.35
    2 5 5 538.15
    -2 5 -5 525.75
    -2 5 -5 524.65
    2 5 5 539.55
    2 5 5 573.34
    2 5 5 544.35
    -2 5 -5 568.14
    -2 -5 -5 582.24
    2 -5 5 549.54
    -2 -5 -5 547.35
    -2 -5 -5 466.65
    2 -5 5 534.05
    2 -5 5 573.64
    -2 -5 -5 560.54
    2 -5 5 581.34
    -2 -5 -5 559.54
    -2 -5 -5 511.45
    2 5 6 36.9
    2 5 6 24.6
    -2 5 -6 32.8
    2 5 6 28.6
    -2 5 -6 34.5
    -2 5 -6 30
    2 5 6 24.6
    -2 5 -6 37.1
    -2 -5 -6 34.2
    2 -5 6 29.7
    2 -5 6 32.2
    -2 -5 -6 27.1
    -2 -5 -6 32.3
    -2 -5 -6 24.4
    2 -5 6 31
    2 -5 6 45.2
    2 -5 6 25.5
    -2 -5 -6 30.4
    -2 -5 -6 32.2
    -2 5 -7 221.38
    2 5 7 186.98
    -2 5 -7 199.18
    -2 5 -7 195.48
    -2 5 -7 181.38
    2 5 7 205.38
    2 5 7 229.68
    2 5 7 192.68
    -2 -5 -7 237.98
    -2 -5 -7 218.28
    -2 -5 -7 219.78
    2 -5 7 192.78
    -2 -5 -7 204.58
    2 -5 7 202.48
    2 -5 7 212.18
    2 -5 7 191.78
    -2 -5 -7 170.68
    2 -5 7 182.78
    -2 5 -8 76.29
    2 5 8 67.09
    -2 5 -8 66.09
    -2 5 -8 71.89
    2 5 8 70.09
    -2 5 -8 73.09
    2 5 8 87.29
    -2 -5 -8 91.29
    2 -5 8 66.19
    2 -5 8 72.69
    -2 -5 -8 62.89
    -2 -5 -8 72.19
    2 -5 8 66.39
    -2 5 -9 249.38
    2 5 9 223.68
    2 5 9 301.97
    -2 5 -9 268.37
    2 -5 9 246.68
    -2 -5 -9 255.87
    -2 -5 -9 220.18
    -2 -5 -9 255.97
    2 -5 9 254.17
    2 -5 9 296.77
    -2 5 -10 139.49
    2 5 10 185.18
    2 5 10 153.28
    -2 5 -10 141.49
    2 -5 10 147.29
    -2 -5 -10 168.48
    -2 -5 -10 156.28
    -2 5 -11 17
    2 5 11 -7.6
    2 -5 11 -8.7
    -2 -5 -11 3.7
    -2 -5 -11 -3.1
    2 6 -11 8.9
    -2 6 11 7.2
    -2 -6 11 -20.1
    2 -6 -11 4.3
    2 -6 -11 -18.8
    -2 -6 11 1.4
    -2 6 10 54.79
    2 6 -10 45.5
    2 6 -10 52.29
    2 -6 -10 37.8
    2 -6 -10 43.1
    -2 -6 10 61.39
    -2 -6 10 47.1
    -2 6 9 312.87
    -2 6 9 352.16
    2 6 -9 375.96
    -2 6 9 368.96
    2 6 -9 382.66
    -2 -6 9 370.86
    2 -6 -9 345.07
    2 -6 -9 306.27
    -2 -6 9 371.46
    2 -6 -9 359.96
    -2 -6 9 355.26
    -2 6 8 151.58
    -2 6 8 131.29
    2 6 -8 118.29
    2 6 -8 120.09
    -2 6 8 156.08
    2 6 -8 141.69
    2 6 -8 138.79
    2 -6 -8 141.09
    -2 -6 8 160.18
    2 -6 -8 136.79
    -2 -6 8 142.49
    -2 -6 8 140.19
    -2 -6 8 138.49
    -2 -6 8 126.79
    2 -6 -8 142.39
    2 6 -7 1120.39
    -2 6 7 1176.68
    -2 6 7 1077.49
    -2 6 7 1045.1
    -2 6 7 1012.6
    2 6 -7 1066.49
    2 6 -7 1044.6
    2 6 -7 1050.39
    -2 -6 7 1077.59
    2 -6 -7 1111.09
    -2 -6 7 1090.69
    -2 -6 7 1149.19
    -2 -6 7 1060.09
    2 -6 -7 1167.08
    2 -6 -7 963.9
    -2 -6 7 1152.28
    2 6 -6 6.9
    2 6 -6 -1
    -2 6 6 0.2
    -2 6 6 2
    2 6 -6 15.7
    -2 6 6 13
    -2 6 6 2.8
    -2 -6 6 1.9
    2 -6 -6 9
    -2 -6 6 7.2
    -2 -6 6 6.4
    -2 -6 6 7.3
    -2 -6 6 12
    2 -6 -6 2.8
    -2 6 5 899.91
    2 6 -5 982.5
    -2 6 5 984.5
    2 6 -5 939.01
    -2 6 5 870.31
    2 6 -5 933.11
    2 6 -5 943.41
    -2 6 5 962
    -2 -6 5 975.3
    -2 -6 5 960.1
    2 -6 -5 937.51
    2 -6 -5 799.32
    -2 -6 5 917.11
    2 -6 -5 890.81
    -2 -6 5 973.8
    2 6 -4 151.08
    -2 6 4 156.78
    2 6 -4 151.58
    2 6 -4 152.18
    2 6 -4 153.08
    -2 6 4 157.68
    2 6 -4 154.08
    -2 6 4 152.78
    -2 6 4 148.69
    2 -6 -4 143.19
    2 -6 -4 162.48
    -2 -6 4 142.49
    -2 -6 4 159.98
    -2 -6 4 166.08
    2 -6 -4 156.08
    -2 -6 4 169.98
    -2 6 3 96.39
    2 6 -3 100.49
    -2 6 3 98.59
    -2 6 3 93.09
    -2 6 3 93.99
    2 6 -3 108.09
    2 6 -3 104.59
    2 6 -3 96.89
    2 6 -3 107.39
    2 6 -3 92.19
    -2 -6 3 104.39
    -2 -6 3 99.39
    2 -6 -3 100.79
    2 -6 -3 103.59
    -2 -6 3 101.09
    2 -6 -3 101.79
    -2 -6 3 116.29
    -2 6 2 16.9
    2 6 -2 17.2
    2 6 -2 18
    2 6 -2 21.6
    2 6 -2 15.7
    -2 6 2 21.3
    -2 6 2 22.3
    -2 6 2 20.1
    -2 6 2 16.7
    -2 -6 2 14.4
    -2 -6 2 17.7
    -2 -6 2 17.8
    2 -6 -2 19.9
    2 -6 -2 20.6
    -2 -6 2 13.4
    2 -6 -2 14.6
    2 6 -1 866.11
    -2 6 1 891.91
    -2 6 1 882.01
    -2 6 1 898.11
    2 6 -1 859.91
    -2 6 1 827.92
    -2 6 1 858.01
    2 6 -1 947.21
    2 6 -1 949.71
    -2 -6 1 866.81
    2 -6 -1 872.81
    -2 -6 1 861.21
    -2 -6 1 825.82
    2 -6 -1 884.41
    -2 -6 1 901.01
    2 -6 -1 869.51
    -2 6 0 1349.96
    -2 6 0 1322.07
    2 6 0 1224.28
    2 6 0 1447.96
    2 6 0 1445.26
    2 6 0 1370.86
    -2 6 0 1328.07
    2 -6 0 1357.46
    -2 -6 0 1391.66
    -2 -6 0 1309.47
    2 -6 0 1371.06
    2 -6 0 1349.66
    -2 -6 0 1356.26
    -2 -6 0 1406.86
    2 6 1 1412.06
    2 6 1 1464.55
    -2 6 -1 1370.46
    2 6 1 1281.87
    2 6 1 1274.87
    2 6 1 1295.27
    -2 6 -1 1437.66
    -2 6 -1 1425.76
    2 -6 1 1409.56
    2 -6 1 1278.17
    -2 -6 -1 1277.77
    -2 -6 -1 1421.66
    -2 -6 -1 1325.27
    -2 -6 -1 1378.56
    -2 6 -2 107.69
    2 6 2 115.19
    -2 6 -2 107.99
    2 6 2 92.89
    -2 6 -2 116.49
    2 6 2 105.39
    2 6 2 108.69
    -2 6 -2 109.39
    2 6 2 101.69
    -2 6 -2 118.49
    -2 -6 -2 116.29
    2 -6 2 105.09
    2 -6 2 116.69
    -2 -6 -2 130.39
    2 -6 2 111.39
    -2 -6 -2 117.99
    2 6 3 1249.97
    -2 6 -3 1275.07
    -2 6 -3 1309.57
    2 6 3 1319.37
    -2 6 -3 1318.97
    -2 6 -3 1331.57
    -2 6 -3 1328.47
    2 6 3 1083.69
    -2 6 -3 1397.36
    2 6 3 1228.68
    2 6 3 1299.77
    -2 -6 -3 1231.58
    2 -6 3 1351.46
    2 -6 3 1294.97
    -2 -6 -3 1433.86
    2 -6 3 1244.18
    -2 -6 -3 1326.27
    -2 -6 -3 1263.67
    -2 -6 -3 1349.07
    -2 6 -4 322.97
    2 6 4 337.67
    -2 6 -4 337.37
    2 6 4 311.37
    -2 6 -4 325.67
    2 6 4 334.27
    2 6 4 308.77
    -2 6 -4 335.47
    -2 -6 -4 340.07
    -2 -6 -4 318.47
    -2 -6 -4 346.37
    -2 -6 -4 315.47
    2 -6 4 329.87
    2 -6 4 353.46
    -2 -6 -4 347.97
    -2 6 -5 443.96
    2 6 5 443.36
    -2 6 -5 448.36
    -2 6 -5 418.36
    2 6 5 435.96
    -2 6 -5 416.46
    2 6 5 419.96
    2 6 5 451.95
    -2 -6 -5 472.65
    2 -6 5 457.75
    -2 -6 -5 410.26
    -2 -6 -5 433.46
    2 -6 5 445.76
    2 -6 5 431.86
    -2 -6 -5 433.46
    2 -6 5 464.65
    -2 -6 -5 422.76
    -2 -6 -5 421.36
    -2 6 -6 109.09
    2 6 6 130.69
    -2 6 -6 113.89
    2 6 6 111.49
    2 6 6 119.39
    2 6 6 119.09
    -2 6 -6 128.49
    -2 6 -6 126.79
    -2 -6 -6 111.49
    2 -6 6 116.09
    2 -6 6 117.79
    -2 -6 -6 119.99
    2 -6 6 118.49
    -2 -6 -6 133.79
    2 -6 6 136.19
    -2 -6 -6 113.19
    -2 6 -7 -1.5
    2 6 7 -1
    -2 6 -7 4.1
    2 6 7 5.7
    -2 6 -7 5.1
    -2 6 -7 10.8
    2 6 7 9.8
    2 -6 7 0.4
    2 -6 7 2.5
    -2 -6 -7 5.9
    -2 -6 -7 5.1
    2 -6 7 9
    2 -6 7 11.8
    -2 -6 -7 8.3
    -2 6 -8 37.4
    2 6 8 51.29
    2 6 8 38.6
    -2 6 -8 50.69
    2 6 8 39.1
    -2 6 -8 34.1
    -2 -6 -8 40
    -2 -6 -8 47.5
    -2 -6 -8 48.8
    2 -6 8 43.6
    -2 6 -9 107.09
    -2 6 -9 121.49
    2 6 9 140.59
    2 6 9 103.99
    -2 -6 -9 118.09
    -2 -6 -9 116.19
    2 -6 9 97.89
    -2 -6 -9 122.59
    2 6 10 9.8
    2 6 10 8.4
    -2 6 -10 18.1
    2 -6 10 13.3
    -2 -6 -10 15.5
    -2 -6 -10 9.3
    2 6 11 192.68
    -2 6 -11 203.88
    -2 -6 -11 192.58
    -2 -6 -11 189.48
    2 -6 11 180.38
    -2 7 11 97.59
    2 7 -11 105.09
    2 -7 -11 129.99
    -2 -7 11 95.29
    -2 -7 11 93.99
    2 -7 -11 128.99
    -2 7 10 39.1
    2 7 -10 34.6
    2 7 -10 39.8
    2 -7 -10 18.1
    -2 -7 10 42.6
    2 -7 -10 28
    -2 -7 10 22.5
    -2 7 9 176.48
    2 7 -9 153.68
    2 7 -9 221.08
    -2 7 9 169.38
    -2 -7 9 172.88
    2 -7 -9 172.08
    -2 -7 9 186.88
    -2 -7 9 182.68
    2 -7 -9 198.38
    2 -7 -9 170.58
    2 7 -8 1.3
    2 7 -8 6.8
    -2 7 8 5
    -2 7 8 5.8
    -2 7 8 10.5
    2 7 -8 3.7
    2 -7 -8 3.5
    2 -7 -8 -4.4
    2 -7 -8 0.4
    -2 -7 8 12.5
    -2 -7 8 0.7
    -2 -7 8 1
    2 7 -7 16
    -2 7 7 4.7
    2 7 -7 7
    -2 7 7 9
    2 7 -7 6.4
    -2 7 7 -10.5
    -2 7 7 -5.9
    2 7 -7 5.4
    -2 -7 7 2.5
    -2 -7 7 7
    2 -7 -7 4.5
    2 -7 -7 10.1
    -2 -7 7 6.2
    2 7 -6 41.4
    2 7 -6 35.5
    -2 7 6 32.3
    2 7 -6 52.19
    -2 7 6 52.39
    -2 7 6 48.3
    -2 7 6 36.5
    2 7 -6 42
    -2 -7 6 35.4
    2 -7 -6 44.5
    2 -7 -6 28.4
    -2 -7 6 31.1
    2 -7 -6 43.4
    -2 -7 6 43.8
    -2 7 5 601.44
    -2 7 5 579.94
    -2 7 5 610.64
    2 7 -5 587.94
    2 7 -5 589.64
    2 7 -5 613.44
    -2 7 5 613.34
    2 7 -5 577.54
    -2 -7 5 595.24
    2 -7 -5 595.24
    -2 -7 5 652.13
    2 -7 -5 569.44
    -2 -7 5 588.14
    -2 -7 5 625.24
    2 -7 -5 586.54
    2 7 -4 58.39
    -2 7 4 62.59
    2 7 -4 52.19
    2 7 -4 70.79
    -2 7 4 62.99
    -2 7 4 60.29
    2 7 -4 60.99
    2 7 -4 70.09
    -2 7 4 62.19
    -2 -7 4 60.09
    -2 -7 4 66.19
    -2 -7 4 72.29
    2 -7 -4 63.89
    2 -7 -4 64.39
    -2 -7 4 62.69
    2 -7 -4 62.39
    -2 7 3 1232.08
    2 7 -3 1168.58
    -2 7 3 1175.28
    -2 7 3 1202.58
    2 7 -3 1199.78
    2 7 -3 1194.58
    -2 7 3 1137.09
    2 7 -3 1192.78
    -2 7 3 1155.38
    -2 7 3 1095.99
    2 7 -3 1202.28
    -2 -7 3 1148.69
    -2 -7 3 1238.08
    -2 -7 3 1191.18
    -2 -7 3 1264.87
    2 -7 -3 1146.19
    2 -7 -3 1117.29
    2 -7 -3 1116.09
    -2 7 2 2.1
    -2 7 2 4
    -2 7 2 2.9
    2 7 -2 4.9
    -2 7 2 4.3
    2 7 -2 0
    -2 7 2 -0.1
    2 7 -2 2.7
    -2 -7 2 -0.4
    2 -7 -2 0.4
    2 -7 -2 2
    2 -7 -2 2.1
    -2 -7 2 -0.7
    -2 -7 2 1.6
    2 7 -1 1128.29
    -2 7 1 1167.58
    2 7 -1 1068.49
    -2 7 1 1151.98
    2 7 -1 1076.89
    -2 7 1 1078.79
    2 7 -1 1130.59
    2 7 -1 1113.59
    -2 7 1 1171.28
    -2 7 1 1137.79
    2 -7 -1 1108.49
    2 -7 -1 1135.69
    -2 -7 1 1093.09
    -2 -7 1 1096.29
    -2 -7 1 1164.58
    -2 -7 1 1141.69
    -2 7 0 41.4
    2 7 0 37.4
    2 7 0 33.7
    2 7 0 38.7
    -2 7 0 41.6
    2 7 0 41.1
    -2 7 0 41.2
    2 7 0 41.8
    -2 -7 0 35.3
    -2 -7 0 42.3
    2 -7 0 42.4
    -2 -7 0 39
    2 -7 0 41.7
    2 -7 0 36.9
    -2 -7 0 36.1
    -2 -7 0 35.1
    2 7 1 156.58
    2 7 1 133.19
    2 7 1 160.38
    -2 7 -1 155.98
    -2 7 -1 148.79
    -2 7 -1 161.28
    -2 7 -1 160.48
    -2 7 -1 164.88
    2 7 1 165.48
    -2 7 -1 162.68
    -2 -7 -1 153.58
    2 -7 1 160.48
    -2 -7 -1 164.08
    -2 -7 -1 156.48
    2 -7 1 146.89
    2 -7 1 156.98
    -2 -7 -1 150.98
    -2 7 -2 535.55
    2 7 2 540.35
    2 7 2 557.34
    -2 7 -2 525.45
    -2 7 -2 534.35
    2 7 2 505.55
    -2 7 -2 525.85
    -2 7 -2 548.75
    -2 7 -2 522.15
    2 7 2 442.06
    2 7 2 526.15
    2 -7 2 526.85
    -2 -7 -2 510.55
    -2 -7 -2 544.25
    2 -7 2 566.14
    -2 -7 -2 549.85
    2 -7 2 512.45
    -2 -7 -2 550.34
    2 7 3 429.66
    2 7 3 418.96
    -2 7 -3 448.56
    -2 7 -3 406.96
    -2 7 -3 411.66
    -2 7 -3 413.66
    2 7 3 438.46
    -2 7 -3 412.96
    -2 7 -3 435.46
    2 7 3 457.85
    2 7 3 451.45
    -2 -7 -3 429.76
    -2 -7 -3 418.36
    -2 -7 -3 426.46
    -2 -7 -3 452.45
    2 -7 3 403.06
    2 -7 3 430.96
    2 -7 3 426.16
    2 7 4 279.17
    2 7 4 288.17
    -2 7 -4 269.97
    2 7 4 277.47
    -2 7 -4 263.07
    2 7 4 251.37
    -2 7 -4 236.58
    -2 7 -4 280.27
    2 7 4 261.67
    2 -7 4 266.47
    -2 -7 -4 242.48
    2 -7 4 282.87
    -2 -7 -4 289.37
    2 -7 4 265.47
    -2 -7 -4 284.47
    -2 -7 -4 289.27
    -2 -7 -4 255.97
    -2 7 -5 475.75
    -2 7 -5 464.55
    2 7 5 442.66
    2 7 5 443.56
    2 7 5 460.45
    -2 7 -5 520.65
    2 7 5 465.75
    -2 7 -5 469.65
    -2 -7 -5 497.65
    2 -7 5 493.75
    -2 -7 -5 526.75
    2 -7 5 507.85
    -2 -7 -5 447.26
    -2 -7 -5 433.26
    2 7 6 2.8
    -2 7 -6 6.7
    -2 7 -6 3.6
    -2 7 -6 2.8
    2 7 6 1.2
    2 7 6 5.2
    -2 7 -6 1.2
    2 7 6 -1.9
    2 -7 6 3.9
    -2 -7 -6 -0.3
    -2 -7 -6 1.2
    2 -7 6 -0.9
    -2 -7 -6 9.5
    -2 -7 -6 0.2
    2 -7 6 4
    -2 7 -7 705.73
    -2 7 -7 802.92
    2 7 7 744.73
    -2 7 -7 799.72
    2 7 7 745.33
    2 7 7 810.22
    -2 7 -7 720.63
    2 7 7 728.83
    2 -7 7 733.33
    2 -7 7 818.42
    -2 -7 -7 696.13
    2 -7 7 844.72
    -2 -7 -7 793.12
    -2 -7 -7 756.62
    -2 7 -8 -0.4
    -2 7 -8 -4.9
    -2 -7 -8 3.8
    2 -7 8 -7.3
    -2 -7 -8 2.8
    -2 -7 -8 10.5
    2 7 9 65.39
    -2 7 -9 82.19
    2 7 9 73.09
    2 -7 9 80.09
    -2 -7 -9 55.59
    -2 -7 -9 67.39
    2 7 10 12.9
    -2 7 -10 32.1
    -2 -7 -10 10.4
    -2 -7 -10 11.9
    2 -7 10 25.3
    2 7 11 -8.2
    -2 7 -11 4.9
    -2 -7 -11 2.4
    -2 -7 -11 -6.6
    2 -7 11 13.9
    -2 8 11 -8.1
    2 8 -11 2
    -2 -8 11 6.6
    -2 -8 11 -1.4
    2 -8 -11 -2.1
    2 -8 -11 -5.9
    -2 8 10 125.59
    2 8 -10 132.89
    2 -8 -10 135.39
    -2 -8 10 174.98
    2 -8 -10 138.19
    -2 -8 10 105.79
    2 8 -9 454.95
    -2 8 9 355.56
    2 8 -9 358.86
    -2 -8 9 435.66
    -2 -8 9 415.96
    2 -8 -9 411.26
    2 -8 -9 387.96
    -2 8 8 10.4
    -2 8 8 11.9
    -2 8 8 26.3
    2 8 -8 11.2
    2 8 -8 22.1
    2 -8 -8 19.5
    -2 -8 8 16.2
    2 -8 -8 24.2
    -2 -8 8 7.6
    -2 8 7 578.74
    -2 8 7 584.74
    2 8 -7 588.94
    2 8 -7 568.24
    2 8 -7 541.85
    -2 8 7 597.64
    2 -8 -7 581.44
    2 -8 -7 584.84
    -2 -8 7 635.44
    -2 -8 7 555.44
    -2 -8 7 608.64
    2 8 -6 -0.5
    2 8 -6 13.9
    -2 8 6 0.4
    2 8 -6 -3.8
    2 8 -6 2.5
    -2 8 6 0.8
    -2 8 6 4.1
    -2 8 6 1.4
    -2 -8 6 5
    2 -8 -6 1.4
    -2 -8 6 5.3
    2 -8 -6 6.3
    -2 -8 6 -1.5
    2 -8 -6 4.1
    -2 8 5 1272.47
    2 8 -5 1282.87
    -2 8 5 1202.08
    2 8 -5 1200.78
    -2 8 5 1243.78
    2 8 -5 1256.57
    -2 8 5 1168.98
    2 8 -5 1282.27
    -2 -8 5 1277.17
    -2 -8 5 1276.97
    2 -8 -5 1228.58
    2 -8 -5 1317.17
    2 -8 -5 1179.58
    -2 -8 5 1252.67
    -2 8 4 171.38
    -2 8 4 187.28
    2 8 -4 182.38
    -2 8 4 171.38
    2 8 -4 181.38
    2 8 -4 173.38
    2 8 -4 184.38
    2 8 -4 172.58
    2 8 -4 188.58
    -2 8 4 204.08
    -2 -8 4 194.78
    2 -8 -4 179.38
    2 -8 -4 175.28
    -2 -8 4 181.38
    -2 -8 4 174.28
    -2 -8 4 200.18
    2 -8 -4 180.28
    2 8 -3 42.2
    2 8 -3 40
    2 8 -3 40.6
    -2 8 3 42.9
    -2 8 3 35
    2 8 -3 41.1
    -2 8 3 47.8
    2 8 -3 43.2
    -2 8 3 42.2
    -2 8 3 38.1
    -2 8 3 38
    -2 -8 3 35.8
    -2 -8 3 39.7
    2 -8 -3 37
    2 -8 -3 40.8
    -2 -8 3 45.2
    2 -8 -3 39.2
    2 8 -2 56.19
    -2 8 2 39.7
    -2 8 2 59.79
    2 8 -2 73.09
    2 8 -2 53.29
    2 8 -2 48.2
    -2 8 2 54.09
    -2 8 2 55.59
    2 8 -2 57.49
    -2 8 2 53.29
    -2 -8 2 60.79
    -2 -8 2 53.59
    2 -8 -2 53.09
    -2 -8 2 56.39
    2 -8 -2 57.49
    2 -8 -2 55.99
    2 8 -1 2.2
    -2 8 1 4.9
    2 8 -1 2.7
    2 8 -1 0.7
    2 8 -1 3.6
    2 8 -1 2.2
    -2 8 1 4.8
    -2 -8 1 0.4
    -2 -8 1 1.1
    2 -8 -1 5.4
    -2 -8 1 4.6
    2 -8 -1 4.7
    2 -8 -1 3.7
    -2 -8 1 2
    -2 -8 1 1.8
    2 8 0 32.5
    2 8 0 38.4
    2 8 0 29.8
    2 8 0 35.4
    2 8 0 31.7
    -2 8 0 27.6
    -2 8 0 28.1
    2 -8 0 32.6
    -2 -8 0 32.4
    -2 -8 0 31.6
    -2 -8 0 35.3
    -2 -8 0 27.5
    -2 -8 0 34.4
    2 -8 0 29.3
    2 -8 0 31.9
    -2 8 -1 2063.99
    -2 8 -1 2171.48
    2 8 1 2097.19
    2 8 1 2129.59
    2 8 1 2157.58
    -2 8 -1 2062.29
    -2 8 -1 2309.77
    -2 8 -1 2224.08
    2 8 1 2321.17
    -2 8 -1 2108.79
    2 8 1 2156.48
    2 -8 1 2117.79
    -2 -8 -1 2216.78
    -2 -8 -1 2003.4
    -2 -8 -1 2164.28
    2 -8 1 2235.08
    -2 -8 -1 2067.09
    2 -8 1 2265.77
    2 8 2 31.8
    -2 8 -2 36.6
    2 8 2 29.1
    -2 8 -2 28.8
    2 8 2 36.4
    -2 8 -2 35
    -2 8 -2 42.1
    -2 8 -2 32.6
    2 8 2 31.8
    2 -8 2 31.3
    2 -8 2 32.2
    -2 -8 -2 37.4
    2 -8 2 32
    -2 -8 -2 37.6
    -2 -8 -2 32.4
    -2 -8 -2 34.5
    -2 -8 -2 29.3
    2 8 3 2178.88
    2 8 3 2240.48
    -2 8 -3 2069.59
    -2 8 -3 2157.48
    -2 8 -3 2067.39
    2 8 3 2131.29
    -2 8 -3 2094.09
    -2 8 -3 2110.29
    2 8 3 2082.19
    2 8 3 2351.06
    -2 8 -3 2115.59
    -2 -8 -3 2194.58
    2 -8 3 2070.69
    2 -8 3 2054.99
    -2 -8 -3 2190.38
    2 -8 3 2178.38
    -2 -8 -3 2150.38
    2 8 4 22.4
    -2 8 -4 21.9
    -2 8 -4 20.9
    -2 8 -4 20.3
    2 8 4 24.7
    -2 8 -4 23.4
    2 8 4 27.8
    2 8 4 22.5
    2 8 4 20.5
    2 -8 4 20.3
    2 -8 4 22.2
    -2 -8 -4 21.7
    -2 -8 -4 21.2
    -2 -8 -4 24.3
    -2 -8 -4 25.1
    2 -8 4 19.7
    2 8 5 365.56
    2 8 5 358.36
    2 8 5 365.36
    2 8 5 386.26
    -2 8 -5 340.17
    -2 8 -5 352.56
    -2 8 -5 370.76
    -2 8 -5 358.66
    -2 -8 -5 383.56
    2 -8 5 398.46
    2 -8 5 355.26
    -2 -8 -5 360.06
    2 -8 5 390.96
    -2 -8 -5 403.96
    2 8 6 7.8
    2 8 6 12.3
    2 8 6 12.5
    2 8 6 13
    -2 8 -6 15.6
    -2 8 -6 13.5
    -2 8 -6 8.5
    -2 8 -6 16.2
    -2 -8 -6 20.3
    -2 -8 -6 10
    -2 -8 -6 13.3
    -2 -8 -6 7.1
    2 -8 6 29
    2 -8 6 14.4
    -2 8 -7 66.89
    2 8 7 77.29
    2 8 7 81.29
    2 8 7 88.69
    2 8 7 60.29
    -2 8 -7 63.49
    -2 -8 -7 66.29
    2 -8 7 81.59
    2 -8 7 85.59
    2 -8 7 70.69
    -2 -8 -7 70.19
    -2 -8 -7 58.49
    2 8 8 -5.6
    -2 8 -8 7.2
    2 8 8 -1.3
    -2 8 -8 3.7
    -2 -8 -8 3.8
    -2 -8 -8 0.8
    2 -8 8 -8.1
    2 -8 8 -9.3
    -2 -8 -8 -8.5
    -2 8 -9 159.98
    2 8 9 237.58
    2 8 9 175.78
    -2 8 -9 210.38
    -2 -8 -9 196.28
    -2 -8 -9 208.68
    2 8 10 0
    -2 8 -10 9.7
    -2 -8 -10 -4.8
    -2 -8 -10 2.5
    2 -8 10 2.7
    -2 8 -11 277.87
    2 8 11 235.78
    -2 -8 -11 279.47
    2 -8 11 308.07
    -2 -8 -11 215.08
    2 9 -11 107.79
    -2 9 11 109.49
    -2 -9 11 137.19
    -2 -9 11 113.89
    2 -9 -11 158.58
    2 -9 -11 161.48
    -2 9 10 -9.8
    2 9 -10 -15.1
    -2 -9 10 8
    -2 -9 10 -5.3
    2 -9 -10 13.1
    2 -9 -10 7.5
    2 9 -9 27.2
    2 9 -9 28.1
    -2 9 9 25.1
    2 -9 -9 42.5
    -2 -9 9 14.9
    -2 -9 9 39.8
    2 -9 -9 31.9
    2 9 -8 34.4
    2 9 -8 56.09
    -2 9 8 49.3
    -2 9 8 34.9
    -2 9 8 38.1
    -2 -9 8 51.99
    2 -9 -8 46.8
    -2 -9 8 59.79
    2 -9 -8 20.5
    2 -9 -8 37.8
    -2 -9 8 38.7
    2 9 -7 -11.8
    2 9 -7 15
    -2 9 7 -2.2
    2 9 -7 5.6
    -2 9 7 3.9
    2 -9 -7 5.2
    -2 -9 7 11.3
    -2 -9 7 6.4
    -2 -9 7 5.3
    2 -9 -7 5.4
    2 -9 -7 9.5
    2 9 -6 33.4
    -2 9 6 45.7
    2 9 -6 45.1
    -2 9 6 32.6
    2 9 -6 32.4
    -2 9 6 38.7
    2 9 -6 52.29
    -2 9 6 45.1
    2 -9 -6 44.4
    -2 -9 6 48.8
    2 -9 -6 34.4
    2 -9 -6 32.9
    -2 -9 6 40.5
    -2 -9 6 32.2
    2 9 -5 323.97
    -2 9 5 317.77
    2 9 -5 331.87
    -2 9 5 349.96
    2 9 -5 337.27
    2 9 -5 326.67
    -2 9 5 333.27
    2 9 -5 348.77
    -2 9 5 323.77
    2 -9 -5 318.57
    -2 -9 5 341.47
    -2 -9 5 334.07
    -2 -9 5 360.86
    2 -9 -5 329.07
    2 -9 -5 285.47
    -2 9 4 94.19
    2 9 -4 96.99
    -2 9 4 112.99
    2 9 -4 85.99
    2 9 -4 96.29
    2 9 -4 94.19
    2 9 -4 103.39
    -2 9 4 102.89
    -2 9 4 85.29
    -2 9 4 101.89
    2 9 -4 105.19
    -2 9 4 110.79
    2 -9 -4 95.89
    -2 -9 4 99.19
    -2 -9 4 97.19
    2 -9 -4 93.29
    -2 -9 4 103.49
    -2 -9 4 102.79
    2 -9 -4 97.69
    -2 9 3 1522.55
    2 9 -3 1528.05
    2 9 -3 1419.66
    -2 9 3 1606.84
    -2 9 3 1484.25
    -2 9 3 1518.45
    2 9 -3 1438.46
    -2 9 3 1617.44
    2 9 -3 1579.84
    2 -9 -3 1530.25
    2 -9 -3 1464.75
    -2 -9 3 1478.45
    -2 -9 3 1543.45
    -2 -9 3 1528.15
    2 -9 -3 1507.45
    -2 9 2 3.9
    2 9 -2 0.6
    -2 9 2 0.3
    -2 9 2 -0.1
    2 9 -2 0.7
    -2 9 2 -2.3
    2 9 -2 1.4
    2 9 -2 1
    2 9 -2 0.4
    -2 9 2 1.8
    -2 -9 2 -0.4
    2 -9 -2 2.7
    -2 -9 2 1.2
    2 -9 -2 -0.5
    -2 -9 2 -1.1
    2 -9 -2 2.1
    -2 -9 2 1.6
    2 9 -1 1482.65
    -2 9 1 1425.86
    -2 9 1 1452.75
    2 9 -1 1468.95
    2 9 -1 1516.25
    -2 9 1 1438.26
    2 9 -1 1441.46
    2 9 -1 1469.45
    -2 9 1 1505.05
    -2 9 1 1463.55
    -2 -9 1 1607.24
    2 -9 -1 1415.76
    -2 -9 1 1467.55
    -2 -9 1 1334.57
    2 -9 -1 1381.56
    2 -9 -1 1456.85
    -2 -9 1 1415.96
    -2 -9 1 1479.35
    2 9 0 37.7
    2 9 0 41.2
    2 9 0 50.89
    -2 9 0 35
    2 9 0 45.3
    2 9 0 44.6
    -2 9 0 49.99
    -2 9 0 50.19
    -2 -9 0 47.5
    2 -9 0 47.6
    -2 -9 0 50.99
    -2 -9 0 48.4
    -2 -9 0 55.09
    2 -9 0 46.3
    2 -9 0 46.9
    -2 -9 0 51.99
    2 9 1 480.05
    -2 9 -1 506.85
    -2 9 -1 421.96
    -2 9 -1 453.65
    2 9 1 455.35
    -2 9 -1 461.45
    -2 9 -1 454.55
    2 9 1 483.35
    -2 9 -1 481.85
    2 9 1 445.86
    2 9 1 468.15
    -2 -9 -1 458.15
    2 -9 1 444.96
    2 -9 1 468.75
    -2 -9 -1 455.75
    -2 -9 -1 435.66
    -2 -9 -1 453.85
    -2 -9 -1 471.05
    2 -9 1 439.66
    -2 9 -2 284.27
    -2 9 -2 296.97
    2 9 2 263.57
    2 9 2 238.38
    -2 9 -2 282.17
    -2 9 -2 285.87
    2 9 2 278.67
    -2 9 -2 268.47
    -2 9 -2 286.97
    -2 9 -2 277.57
    2 9 2 267.97
    2 9 2 284.57
    2 -9 2 266.17
    -2 -9 -2 277.97
    -2 -9 -2 285.67
    -2 -9 -2 275.77
    2 -9 2 266.57
    2 -9 2 261.77
    -2 -9 -2 277.07
    -2 -9 -2 273.37
    2 9 3 96.99
    -2 9 -3 95.19
    -2 9 -3 93.99
    -2 9 -3 97.79
    2 9 3 95.39
    -2 9 -3 94.59
    -2 9 -3 99.79
    2 9 3 93.79
    -2 9 -3 104.79
    2 9 3 94.39
    2 9 3 100.29
    -2 -9 -3 99.99
    2 -9 3 90.49
    -2 -9 -3 83.39
    2 -9 3 78.09
    -2 -9 -3 100.19
    -2 -9 -3 108.79
    2 -9 3 106.19
    -2 -9 -3 97.29
    -2 9 -4 138.79
    2 9 4 115.89
    -2 9 -4 125.09
    -2 9 -4 126.39
    2 9 4 120.39
    2 9 4 142.49
    2 9 4 134.39
    -2 9 -4 125.49
    2 9 4 143.09
    -2 -9 -4 133.99
    2 -9 4 124.89
    2 -9 4 129.39
    -2 -9 -4 155.28
    -2 -9 -4 136.89
    -2 -9 -4 133.19
    2 -9 4 133.89
    2 9 5 1007.3
    -2 9 -5 1039
    2 9 5 1055.59
    -2 9 -5 1023.5
    -2 9 -5 1028.6
    -2 9 -5 1068.99
    2 9 5 1122.79
    2 9 5 1005
    -2 -9 -5 1061.89
    -2 -9 -5 1084.09
    2 -9 5 1112.29
    2 -9 5 1120.19
    2 -9 5 1025.7
    -2 -9 -5 1123.09
    -2 9 -6 6.1
    -2 9 -6 -2
    2 9 6 1.1
    -2 9 -6 -2.4
    2 9 6 -5.5
    2 9 6 -3.9
    -2 9 -6 -4.1
    2 9 6 -0.2
    -2 -9 -6 -14.1
    2 -9 6 -1.7
    2 -9 6 3.1
    -2 -9 -6 2.8
    -2 -9 -6 4.7
    2 -9 6 -6.5
    -2 -9 -6 1.3
    -2 9 -7 382.26
    2 9 7 360.46
    -2 9 -7 372.76
    -2 -9 -7 387.16
    2 -9 7 374.76
    2 -9 7 446.86
    -2 -9 -7 346.27
    -2 -9 -7 399.86
    -2 9 -8 33.6
    -2 9 -8 26.2
    2 9 8 35.2
    2 9 8 43.1
    2 -9 8 27.4
    -2 -9 -8 42.3
    -2 -9 -8 40.8
    -2 -9 -8 25.9
    2 -9 8 25.1
    -2 9 -9 146.89
    2 9 9 166.38
    -2 -9 -9 207.28
    -2 -9 -9 185.68
    -2 9 -10 129.09
    2 9 10 143.39
    -2 -9 -10 120.79
    -2 -9 -10 135.59
    2 -9 10 128.39
    2 10 -10 38.2
    -2 10 10 44
    -2 -10 10 50.29
    -2 -10 10 68.59
    2 -10 -10 46
    2 -10 -10 58.59
    -2 10 9 0.1
    2 10 -9 2.8
    -2 -10 9 12.2
    2 -10 -9 4
    2 -10 -9 13.3
    -2 -10 9 4.1
    -2 10 8 8.4
    2 10 -8 1.8
    2 10 -8 -6.9
    -2 10 8 4.9
    2 -10 -8 4.8
    -2 -10 8 0.2
    2 -10 -8 -1.5
    2 -10 -8 4.5
    -2 -10 8 -10
    -2 -10 8 6.3
    -2 10 7 331.27
    2 10 -7 345.27
    -2 10 7 328.67
    2 10 -7 338.97
    -2 10 7 359.76
    2 -10 -7 334.17
    -2 -10 7 311.67
    -2 -10 7 377.16
    2 -10 -7 343.47
    -2 -10 7 342.97
    2 -10 -7 317.47
    2 10 -6 99.89
    2 10 -6 105.79
    -2 10 6 92.39
    2 10 -6 107.79
    -2 10 6 97.39
    2 10 -6 87.19
    -2 10 6 113.79
    2 -10 -6 98.39
    -2 -10 6 93.49
    -2 -10 6 106.39
    2 -10 -6 114.49
    -2 -10 6 101.29
    2 10 -5 59.09
    2 10 -5 74.59
    -2 10 5 70.49
    2 10 -5 64.69
    2 10 -5 55.19
    -2 10 5 65.79
    2 10 -5 58.49
    -2 10 5 53.49
    -2 10 5 80.89
    -2 -10 5 72.69
    2 -10 -5 61.79
    2 -10 -5 62.89
    -2 -10 5 63.39
    2 -10 -5 62.69
    -2 -10 5 64.89
    -2 10 4 101.39
    2 10 -4 118.69
    -2 10 4 107.79
    -2 10 4 115.79
    2 10 -4 103.99
    2 10 -4 127.49
    -2 10 4 128.39
    2 10 -4 99.09
    -2 10 4 104.39
    -2 10 4 131.09
    2 10 -4 104.29
    2 10 -4 123.69
    2 -10 -4 111.89
    2 -10 -4 114.79
    -2 -10 4 114.79
    2 -10 -4 108.59
    -2 -10 4 113.49
    -2 -10 4 113.19
    2 10 -3 32.3
    2 10 -3 34.7
    2 10 -3 38.8
    2 10 -3 40.6
    -2 10 3 33.9
    -2 10 3 30.6
    2 10 -3 35.1
    -2 10 3 39.1
    -2 10 3 37.8
    -2 10 3 35.6
    2 -10 -3 31.7
    -2 -10 3 37.6
    -2 -10 3 28.1
    2 -10 -3 28.5
    -2 -10 3 43.4
    -2 -10 3 29.1
    2 -10 -3 41.8
    2 10 -2 792.52
    2 10 -2 830.42
    -2 10 2 769.32
    -2 10 2 833.52
    2 10 -2 836.62
    2 10 -2 815.12
    -2 10 2 855.51
    2 10 -2 855.81
    -2 10 2 804.22
    -2 -10 2 776.92
    2 -10 -2 869.41
    -2 -10 2 890.01
    -2 -10 2 855.51
    2 -10 -2 848.82
    2 -10 -2 795.72
    -2 -10 2 838.62
    2 10 -1 778.82
    -2 10 1 730.03
    2 10 -1 816.02
    -2 10 1 805.12
    -2 10 1 778.72
    2 10 -1 754.02
    2 10 -1 774.82
    -2 10 1 734.53
    -2 10 1 757.62
    2 10 -1 806.02
    -2 -10 1 722.53
    2 -10 -1 775.42
    -2 -10 1 811.42
    2 -10 -1 774.62
    -2 -10 1 822.62
    -2 -10 1 755.52
    2 -10 -1 732.63
    -2 10 0 89.29
    2 10 0 102.99
    -2 10 0 92.19
    -2 10 0 99.99
    2 10 0 89.99
    -2 10 0 98.19
    -2 10 0 98.49
    2 10 0 110.19
    2 10 0 89.39
    2 10 0 93.39
    -2 -10 0 95.39
    -2 -10 0 96.79
    2 -10 0 99.79
    -2 -10 0 87.99
    -2 -10 0 107.59
    -2 -10 0 101.79
    2 -10 0 100.89
    2 -10 0 81.29
    -2 10 -1 1280.97
    -2 10 -1 1365.46
    -2 10 -1 1330.47
    2 10 1 1316.77
    -2 10 -1 1362.16
    -2 10 -1 1351.46
    -2 10 -1 1338.27
    2 10 1 1245.28
    2 10 1 1298.77
    2 10 1 1283.47
    -2 -10 -1 1332.17
    -2 -10 -1 1328.17
    2 -10 1 1222.58
    2 -10 1 1300.67
    -2 -10 -1 1269.97
    -2 -10 -1 1285.97
    -2 -10 -1 1424.46
    2 -10 1 1364.16
    -2 10 -2 23.6
    -2 10 -2 32.1
    2 10 2 21.4
    2 10 2 21.9
    -2 10 -2 22
    2 10 2 24
    -2 10 -2 30.2
    -2 10 -2 22.4
    2 10 2 20.5
    -2 10 -2 27.5
    2 10 2 18.2
    -2 -10 -2 18.6
    2 -10 2 23.2
    2 -10 2 24.9
    -2 -10 -2 22.6
    -2 -10 -2 23
    -2 -10 -2 28.1
    2 -10 2 13.2
    -2 -10 -2 25
    -2 10 -3 625.84
    2 10 3 632.34
    -2 10 -3 618.24
    -2 10 -3 658.03
    2 10 3 624.94
    -2 10 -3 676.33
    2 10 3 654.33
    -2 10 -3 654.53
    -2 10 -3 621.34
    2 10 3 576.94
    -2 10 -3 654.63
    2 10 3 648.64
    -2 -10 -3 685.53
    2 -10 3 654.43
    -2 -10 -3 627.04
    2 -10 3 668.93
    2 -10 3 648.74
    -2 -10 -3 588.04
    -2 -10 -3 615.54
    -2 -10 -3 647.84
    -2 10 -4 215.58
    2 10 4 242.88
    -2 10 -4 214.98
    2 10 4 226.48
    -2 10 -4 228.98
    2 10 4 208.78
    -2 10 -4 236.38
    2 10 4 213.28
    2 10 4 257.67
    2 -10 4 241.78
    -2 -10 -4 216.98
    -2 -10 -4 236.88
    -2 -10 -4 233.08
    2 -10 4 225.08
    -2 -10 -4 234.88
    2 10 5 115.29
    2 10 5 116.99
    2 10 5 115.79
    -2 10 -5 109.89
    -2 10 -5 118.09
    2 10 5 115.19
    -2 10 -5 115.99
    -2 10 -5 116.39
    2 -10 5 127.19
    2 -10 5 118.99
    2 -10 5 106.39
    -2 -10 -5 114.39
    -2 -10 -5 121.89
    -2 -10 -5 134.69
    -2 10 -6 207.58
    2 10 6 225.28
    2 10 6 228.88
    -2 10 -6 223.38
    2 10 6 220.78
    2 -10 6 252.97
    -2 -10 -6 232.98
    2 -10 6 221.78
    -2 -10 -6 255.07
    2 -10 6 204.08
    2 10 7 10.9
    -2 10 -7 -4.6
    2 10 7 1.1
    -2 10 -7 -2.1
    -2 -10 -7 7.5
    2 -10 7 6.6
    -2 -10 -7 10.4
    2 -10 7 2
    2 -10 7 0.5
    -2 10 -8 18.6
    -2 10 -8 26.9
    2 10 8 34.1
    2 10 8 34.3
    -2 -10 -8 39.9
    2 -10 8 35.7
    -2 -10 -8 21.8
    2 -10 8 21
    -2 -10 -8 42
    2 10 9 180.38
    -2 10 -9 183.78
    -2 -10 -9 203.88
    -2 -10 -9 208.38
    2 10 10 2.2
    -2 10 -10 -2
    2 -10 10 -7.7
    -2 -10 -10 -5.8
    -2 -10 -10 -2
    2 11 -10 17.7
    -2 11 10 37.3
    2 -11 -10 10.2
    -2 -11 10 19.4
    2 -11 -10 16.8
    -2 -11 10 27.6
    -2 11 9 92.99
    2 11 -9 93.59
    -2 -11 9 147.69
    -2 -11 9 119.39
    2 -11 -9 98.09
    2 -11 -9 85.49
    2 11 -8 71.39
    2 11 -8 50.19
    -2 11 8 53.49
    2 -11 -8 39.7
    -2 -11 8 57.09
    -2 -11 8 60.39
    2 -11 -8 46.5
    2 11 -7 78.99
    -2 11 7 83.59
    -2 11 7 64.59
    -2 11 7 71.59
    2 11 -7 48.3
    2 -11 -7 72.89
    -2 -11 7 62.89
    2 -11 -7 66.59
    -2 -11 7 87.59
    -2 -11 7 61.89
    -2 11 6 245.88
    -2 11 6 287.67
    2 11 -6 255.77
    -2 11 6 263.27
    2 11 -6 254.47
    2 -11 -6 237.38
    2 -11 -6 281.17
    -2 -11 6 257.67
    -2 -11 6 275.67
    -2 -11 6 233.28
    2 -11 -6 236.58
    -2 11 5 321.87
    -2 11 5 314.17
    2 11 -5 283.37
    -2 11 5 264.37
    -2 11 5 276.97
    2 11 -5 230.28
    2 11 -5 243.88
    2 11 -5 257.37
    2 -11 -5 241.78
    2 -11 -5 269.87
    2 -11 -5 283.97
    -2 -11 5 269.67
    -2 -11 5 268.57
    -2 11 4 51.19
    -2 11 4 39.6
    2 11 -4 53.29
    -2 11 4 50.69
    -2 11 4 37.4
    2 11 -4 49.4
    -2 11 4 50.69
    2 11 -4 52.89
    2 11 -4 40.5
    2 11 -4 65.89
    -2 11 4 46.2
    2 11 -4 43.1
    -2 -11 4 42.6
    2 -11 -4 38.8
    2 -11 -4 54.99
    2 -11 -4 51.99
    -2 -11 4 42.8
    -2 -11 4 38.4
    2 11 -3 715.03
    2 11 -3 739.43
    -2 11 3 758.52
    -2 11 3 778.82
    -2 11 3 726.53
    2 11 -3 731.63
    -2 11 3 683.53
    2 11 -3 790.92
    2 11 -3 778.12
    -2 -11 3 696.03
    -2 -11 3 729.33
    -2 -11 3 767.62
    -2 -11 3 762.62
    2 -11 -3 706.13
    2 -11 -3 754.92
    2 -11 -3 749.62
    -2 11 2 10.3
    -2 11 2 5.1
    2 11 -2 9.1
    2 11 -2 10.7
    -2 11 2 10.8
    2 11 -2 14.8
    2 11 -2 7
    -2 11 2 14.5
    2 11 -2 3.6
    -2 11 2 6.9
    -2 -11 2 9.5
    2 -11 -2 12.5
    -2 -11 2 7.5
    -2 -11 2 9.7
    2 -11 -2 10.7
    -2 -11 2 8
    2 -11 -2 8.4
    -2 11 1 1153.28
    2 11 -1 1199.98
    2 11 -1 1200.68
    -2 11 1 1172.88
    -2 11 1 1167.78
    2 11 -1 1131.29
    -2 11 1 1186.88
    2 11 -1 1171.98
    2 11 -1 1233.38
    -2 11 1 1219.58
    -2 -11 1 1173.98
    -2 -11 1 1216.18
    2 -11 -1 1176.48
    -2 -11 1 1142.09
    2 -11 -1 1111.79
    -2 -11 1 1180.08
    2 11 0 612.14
    -2 11 0 620.04
    -2 11 0 609.04
    2 11 0 696.13
    2 11 0 600.14
    2 11 0 581.64
    2 11 0 573.04
    -2 11 0 612.44
    -2 -11 0 585.04
    -2 -11 0 611.44
    -2 -11 0 629.44
    2 -11 0 606.64
    2 -11 0 601.14
    -2 -11 0 600.94
    -2 -11 0 614.74
    2 -11 0 558.94
    -2 11 -1 243.68
    -2 11 -1 232.08
    2 11 1 262.27
    -2 11 -1 256.47
    -2 11 -1 261.87
    -2 11 -1 251.67
    2 11 1 253.77
    2 11 1 266.87
    2 11 1 225.78
    -2 11 -1 252.37
    2 11 1 230.48
    2 -11 1 242.68
    2 -11 1 243.58
    -2 -11 -1 264.57
    2 -11 1 248.98
    -2 -11 -1 258.47
    -2 -11 -1 243.08
    -2 -11 -1 261.67
    -2 -11 -1 247.48
    2 11 2 841.12
    -2 11 -2 890.91
    -2 11 -2 985.5
    2 11 2 941.31
    -2 11 -2 862.91
    -2 11 -2 851.71
    2 11 2 891.91
    2 11 2 824.52
    -2 11 -2 909.01
    -2 11 -2 922.01
    2 11 2 945.41
    -2 11 -2 907.71
    2 -11 2 813.82
    2 -11 2 912.11
    -2 -11 -2 977.7
    -2 -11 -2 844.42
    2 -11 2 940.31
    -2 -11 -2 951.2
    -2 -11 -2 903.21
    -2 -11 -2 885.91
    -2 11 -3 97.69
    -2 11 -3 101.39
    2 11 3 94.09
    -2 11 -3 93.09
    -2 11 -3 99.89
    2 11 3 87.99
    2 11 3 80.89
    -2 11 -3 97.29
    2 11 3 98.89
    2 11 3 91.29
    -2 11 -3 99.99
    2 -11 3 100.19
    2 -11 3 81.49
    -2 -11 -3 93.99
    -2 -11 -3 94.49
    -2 -11 -3 104.69
    -2 -11 -3 88.99
    -2 -11 -3 93.69
    2 -11 3 103.09
    -2 11 -4 432.16
    2 11 4 463.75
    -2 11 -4 400.26
    -2 11 -4 400.36
    2 11 4 424.06
    -2 11 -4 404.66
    2 11 4 411.16
    2 11 4 432.16
    -2 11 -4 392.46
    2 11 4 398.76
    2 -11 4 433.46
    -2 -11 -4 451.85
    -2 -11 -4 401.36
    2 -11 4 451.05
    -2 -11 -4 408.86
    -2 -11 -4 380.26
    -2 -11 -4 418.06
    2 -11 4 440.26
    2 11 5 313.77
    -2 11 -5 341.77
    2 11 5 340.87
    2 11 5 376.76
    2 11 5 366.26
    -2 11 -5 366.86
    2 -11 5 410.76
    2 -11 5 374.86
    -2 -11 -5 379.46
    -2 -11 -5 381.56
    2 11 6 43.3
    -2 11 -6 38.5
    2 11 6 27.3
    -2 11 -6 38.6
    -2 -11 -6 37
    -2 -11 -6 40.5
    2 -11 6 34.8
    2 -11 6 33.4
    2 -11 6 35.5
    2 11 7 596.64
    2 11 7 536.15
    -2 11 -7 519.35
    -2 11 -7 575.74
    -2 -11 -7 589.84
    -2 -11 -7 568.74
    2 -11 7 541.15
    2 -11 7 587.94
    2 -11 7 592.84
    -2 11 -8 43.1
    2 11 8 46.7
    -2 -11 -8 60.09
    2 -11 8 43.6
    -2 -11 -8 44.5
    2 11 9 58.99
    -2 11 -9 82.09
    -2 -11 -9 79.79
    -2 -11 -9 92.09
    -2 11 -10 0.8
    2 11 10 22.4
    -2 -11 -10 38.8
    -2 -11 -10 27.7
    -2 12 10 13.2
    2 12 -10 28.7
    2 -12 -10 12.6
    2 -12 -10 1.8
    -2 -12 10 -7.1
    -2 -12 10 12.1
    2 12 -9 32.8
    -2 12 9 42.3
    -2 -12 9 60.99
    2 -12 -9 55.79
    -2 -12 9 49.2
    -2 12 8 1.2
    2 12 -8 3.6
    2 -12 -8 0.8
    -2 -12 8 -1.3
    2 -12 -8 -5
    -2 -12 8 -4.5
    2 12 -7 200.68
    -2 12 7 214.28
    -2 12 7 193.08
    2 12 -7 207.28
    -2 -12 7 228.08
    -2 -12 7 205.88
    2 -12 -7 185.28
    2 -12 -7 162.28
    -2 -12 7 175.38
    2 -12 -7 188.08
    -2 12 6 5.4
    -2 12 6 -3.8
    2 12 -6 -8.2
    2 12 -6 1.2
    -2 12 6 4.9
    -2 -12 6 0
    -2 -12 6 -4.6
    2 -12 -6 10.2
    2 -12 -6 4.2
    2 -12 -6 -2.3
    -2 12 5 325.07
    2 12 -5 363.36
    2 12 -5 304.57
    -2 12 5 325.47
    -2 -12 5 360.86
    2 -12 -5 356.66
    2 -12 -5 305.17
    2 -12 -5 317.57
    2 12 -4 596.54
    -2 12 4 690.13
    2 12 -4 613.04
    2 12 -4 588.94
    -2 12 4 626.14
    -2 12 4 672.43
    2 12 -4 580.64
    -2 12 4 583.24
    -2 12 4 598.04
    -2 12 4 626.64
    2 12 -4 639.14
    -2 -12 4 671.13
    -2 -12 4 584.44
    -2 -12 4 646.54
    2 -12 -4 591.04
    2 -12 -4 664.33
    2 -12 -4 620.64
    -2 12 3 -8.9
    -2 12 3 7.7
    -2 12 3 6.4
    2 12 -3 3.9
    -2 12 3 1.2
    2 12 -3 -2.3
    2 12 -3 2.5
    2 12 -3 -0.2
    2 12 -3 1.1
    2 -12 -3 8.8
    -2 -12 3 -4.2
    -2 -12 3 2
    2 -12 -3 -0.2
    -2 -12 3 1.5
    2 -12 -3 2.9
    -2 12 2 528.25
    2 12 -2 509.95
    -2 12 2 507.55
    2 12 -2 479.25
    2 12 -2 455.95
    -2 12 2 541.25
    2 12 -2 540.15
    2 12 -2 532.05
    -2 12 2 524.65
    -2 12 2 509.55
    -2 -12 2 496.65
    2 -12 -2 508.85
    2 -12 -2 470.75
    2 -12 -2 514.05
    -2 -12 2 544.95
    -2 -12 2 501.75
    -2 -12 2 526.95
    -2 12 1 31.7
    -2 12 1 22.1
    -2 12 1 22
    2 12 -1 24.8
    2 12 -1 27
    2 12 -1 20.5
    2 12 -1 23.4
    2 12 -1 26.8
    -2 -12 1 22.2
    -2 -12 1 23.9
    -2 -12 1 19.1
    -2 -12 1 41.1
    2 -12 -1 23.1
    2 -12 -1 22.7
    -2 12 0 448.16
    -2 12 0 439.66
    2 12 0 442.96
    2 12 0 412.36
    2 12 0 466.25
    -2 12 0 408.96
    2 12 0 421.36
    2 12 0 485.95
    2 -12 0 448.56
    2 -12 0 408.36
    -2 -12 0 461.35
    2 -12 0 445.86
    -2 -12 0 434.36
    -2 -12 0 451.55
    -2 -12 0 485.35
    2 12 1 356.16
    -2 12 -1 322.17
    2 12 1 337.27
    -2 12 -1 356.56
    2 12 1 340.77
    -2 12 -1 333.37
    2 12 1 340.17
    -2 12 -1 331.57
    2 12 1 324.37
    -2 12 -1 330.07
    -2 12 -1 358.76
    -2 -12 -1 326.47
    -2 -12 -1 336.57
    -2 -12 -1 335.07
    2 -12 1 307.77
    2 -12 1 335.97
    2 -12 1 335.97
    -2 -12 -1 351.56
    2 12 2 80.19
    2 12 2 76.99
    -2 12 -2 75.89
    -2 12 -2 71.19
    -2 12 -2 72.69
    -2 12 -2 74.39
    2 12 2 85.49
    2 12 2 66.89
    -2 12 -2 70.79
    -2 12 -2 76.49
    2 12 2 66.69
    -2 12 -2 63.79
    2 -12 2 67.59
    -2 -12 -2 68.89
    -2 -12 -2 68.39
    -2 -12 -2 60.69
    2 -12 2 64.79
    -2 -12 -2 74.49
    2 -12 2 76.29
    -2 -12 -2 88.09
    -2 12 -3 301.47
    2 12 3 285.47
    2 12 3 347.87
    2 12 3 361.36
    -2 12 -3 338.77
    -2 12 -3 335.87
    -2 12 -3 319.67
    -2 12 -3 336.27
    2 12 3 314.27
    -2 12 -3 342.47
    2 12 3 312.97
    -2 -12 -3 335.87
    -2 -12 -3 314.27
    2 -12 3 338.37
    2 -12 3 351.86
    -2 -12 -3 350.36
    -2 -12 -3 328.77
    2 -12 3 333.27
    -2 -12 -3 338.37
    2 12 4 234.48
    2 12 4 264.37
    -2 12 -4 301.97
    2 12 4 299.67
    -2 12 -4 245.38
    -2 12 -4 284.77
    2 12 4 292.47
    2 12 4 281.37
    -2 12 -4 225.38
    -2 12 -4 297.37
    -2 -12 -4 270.17
    -2 -12 -4 242.58
    -2 -12 -4 265.87
    2 -12 4 281.87
    -2 -12 -4 254.67
    2 -12 4 263.87
    2 -12 4 280.07
    -2 -12 -4 304.87
    2 12 5 -0.1
    -2 12 -5 20.5
    2 -12 5 14.4
    -2 -12 -5 14.3
    -2 -12 -5 15.3
    2 12 6 506.25
    2 12 6 486.15
    -2 12 -6 478.65
    -2 12 -6 444.26
    -2 -12 -6 524.55
    -2 -12 -6 407.76
    2 -12 6 519.35
    2 -12 6 495.35
    -2 -12 -6 460.85
    -2 12 -7 -6.1
    -2 12 -7 3.2
    2 12 7 3.8
    2 12 7 0.9
    2 -12 7 7.2
    2 -12 7 1.4
    -2 -12 -7 12.1
    2 -12 7 6.8
    -2 -12 -7 6.9
    -2 -12 -7 6.1
    2 12 8 216.08
    -2 12 -8 188.18
    2 -12 8 252.87
    -2 -12 -8 207.28
    -2 -12 -8 239.28
    -2 12 -9 124.79
    2 12 9 88.49
    -2 -12 -9 128.09
    -2 -12 -9 73.59
    -2 13 9 47.8
    2 13 -9 23.3
    -2 -13 9 52.09
    2 -13 -9 48.2
    2 -13 -9 46.2
    -2 -13 9 40.8
    2 13 -8 255.77
    -2 13 8 261.57
    2 -13 -8 285.87
    2 -13 -8 255.77
    -2 -13 8 306.37
    -2 -13 8 306.87
    -2 13 7 0.8
    2 13 -7 1.3
    2 -13 -7 9.3
    2 -13 -7 -0.7
    2 -13 -7 0.8
    -2 -13 7 1.1
    -2 -13 7 10.3
    -2 13 6 535.45
    2 13 -6 497.65
    -2 13 6 545.15
    2 13 -6 577.44
    -2 -13 6 639.74
    2 -13 -6 589.44
    2 -13 -6 563.74
    -2 -13 6 587.74
    2 -13 -6 466.15
    -2 13 5 27.1
    2 13 -5 15.8
    2 13 -5 26
    -2 13 5 17.1
    -2 13 5 31.7
    -2 -13 5 23.4
    2 -13 -5 25.9
    2 -13 -5 23.7
    -2 -13 5 21.1
    -2 -13 5 27.6
    2 -13 -5 30.5
    -2 13 4 309.37
    2 13 -4 276.37
    -2 13 4 285.27
    2 13 -4 247.78
    -2 13 4 298.07
    -2 13 4 263.27
    -2 13 4 302.87
    -2 -13 4 280.57
    2 -13 -4 299.27
    2 -13 -4 285.57
    -2 -13 4 294.77
    -2 -13 4 299.67
    2 -13 -4 257.77
    -2 13 3 450.35
    -2 13 3 488.55
    -2 13 3 427.16
    -2 13 3 451.15
    2 13 -3 418.46
    2 13 -3 439.06
    2 13 -3 450.25
    -2 13 3 435.76
    2 13 -3 469.55
    2 -13 -3 454.35
    -2 -13 3 424.96
    -2 -13 3 453.35
    2 -13 -3 390.06
    2 -13 -3 451.35
    -2 -13 3 456.25
    -2 13 2 21.5
    2 13 -2 26.8
    -2 13 2 19.7
    2 13 -2 9.8
    2 13 -2 20.5
    -2 13 2 21.3
    2 13 -2 10.3
    -2 13 2 17.6
    -2 13 2 12.9
    2 13 -2 14.4
    2 -13 -2 16
    2 -13 -2 9.1
    -2 -13 2 18.8
    2 -13 -2 15.9
    -2 -13 2 19.3
    -2 -13 2 16.2
    2 13 -1 23
    2 13 -1 21
    2 13 -1 23.8
    2 13 -1 25.1
    -2 13 1 21.4
    -2 13 1 27.7
    -2 13 1 26
    2 13 -1 22.5
    -2 -13 1 14.9
    2 -13 -1 23.5
    -2 -13 1 21.6
    -2 -13 1 16.4
    -2 -13 1 24.7
    2 -13 -1 18.9
    2 13 0 395.96
    2 13 0 415.36
    2 13 0 351.56
    2 13 0 320.57
    -2 13 0 350.76
    -2 13 0 376.96
    2 13 0 359.96
    -2 13 0 380.16
    -2 -13 0 367.26
    2 -13 0 381.86
    -2 -13 0 373.86
    -2 -13 0 378.76
    -2 -13 0 394.36
    2 -13 0 361.56
    2 -13 0 356.86
    -2 -13 0 391.06
    2 13 1 13.4
    2 13 1 10.9
    -2 13 -1 -0.7
    2 13 1 7.4
    -2 13 -1 9.2
    -2 13 -1 7.7
    -2 13 -1 10.4
    -2 13 -1 7.4
    2 13 1 12.6
    2 13 1 3.9
    2 -13 1 10.3
    -2 -13 -1 10.7
    -2 -13 -1 7
    -2 -13 -1 10.6
    -2 -13 -1 9.1
    -2 -13 -1 13.7
    2 -13 1 3.8
    2 -13 1 13.3
    2 13 2 974.6
    -2 13 -2 905.61
    2 13 2 819.62
    -2 13 -2 991.2
    -2 13 -2 930.41
    -2 13 -2 878.01
    2 13 2 934.71
    -2 13 -2 977.3
    -2 13 -2 985.3
    -2 13 -2 981.5
    2 13 2 892.01
    -2 -13 -2 921.21
    2 -13 2 973.3
    -2 -13 -2 982.6
    2 -13 2 925.31
    -2 -13 -2 950.1
    2 -13 2 947.11
    -2 -13 -2 1000.1
    -2 -13 -2 848.62
    -2 13 -3 -6.1
    -2 13 -3 -3.2
    -2 13 -3 -4.9
    -2 13 -3 1.7
    -2 13 -3 3.2
    -2 13 -3 4.4
    2 13 3 1.9
    2 13 3 3.4
    -2 -13 -3 2.1
    2 -13 3 4.1
    2 -13 3 3.2
    -2 -13 -3 1
    -2 -13 -3 -8.3
    -2 -13 -3 2.7
    -2 -13 -3 7.7
    2 -13 3 0.1
    2 13 4 421.96
    2 13 4 412.56
    -2 13 -4 370.16
    2 13 4 397.16
    -2 -13 -4 392.96
    2 -13 4 386.66
    -2 -13 -4 387.56
    2 -13 4 399.06
    2 -13 4 356.06
    -2 -13 -4 343.67
    -2 13 -5 122.49
    2 13 5 131.69
    -2 13 -5 112.79
    2 13 5 128.39
    2 13 5 146.29
    -2 -13 -5 124.09
    2 -13 5 126.09
    2 -13 5 117.29
    2 -13 5 137.79
    -2 -13 -5 114.49
    -2 13 -6 24.4
    2 13 6 32.7
    -2 13 -6 18.3
    2 13 6 23.6
    2 -13 6 45.9
    2 -13 6 30.7
    2 -13 6 34.8
    -2 -13 -6 23.2
    -2 -13 -6 36.8
    -2 -13 -6 35.6
    -2 13 -7 11.9
    2 13 7 4.9
    -2 -13 -7 12.6
    2 -13 7 15.2
    2 -13 7 10.6
    -2 -13 -7 16.3
    2 13 8 35.9
    -2 13 -8 17.3
    -2 -13 -8 43.4
    -2 -13 -8 39.5
    2 -13 8 44.9
    -2 13 -9 49.9
    2 13 9 32.3
    -2 -13 -9 58.89
    -2 -13 -9 30
    -2 14 9 20
    2 14 -9 4.9
    -2 -14 9 47.7
    2 -14 -9 29.1
    -2 -14 9 17.4
    2 -14 -9 16
    2 14 -8 69.49
    -2 14 8 74.69
    -2 -14 8 77.09
    2 -14 -8 69.99
    -2 -14 8 73.39
    2 -14 -8 105.49
    -2 14 7 54.79
    2 14 -7 42.8
    -2 -14 7 63.79
    -2 -14 7 49.1
    2 -14 -7 49.5
    2 -14 -7 33.9
    2 -14 -7 41.5
    -2 14 6 115.59
    -2 14 6 76.39
    2 14 -6 77.29
    2 -14 -6 105.49
    -2 -14 6 79.09
    -2 -14 6 108.29
    2 -14 -6 107.99
    2 -14 -6 74.89
    -2 14 5 29.9
    -2 14 5 35.2
    2 14 -5 11.1
    2 14 -5 23.3
    2 -14 -5 20
    -2 -14 5 14.4
    2 -14 -5 25.6
    -2 -14 5 23
    2 -14 -5 21.8
    -2 -14 5 34.3
    -2 14 4 311.07
    2 14 -4 281.77
    -2 14 4 340.97
    -2 14 4 327.67
    -2 14 4 324.07
    2 14 -4 347.77
    2 14 -4 325.27
    -2 -14 4 329.17
    2 -14 -4 326.17
    -2 -14 4 326.87
    -2 -14 4 340.67
    2 -14 -4 298.17
    2 -14 -4 324.37
    2 14 -3 3
    2 14 -3 -6.6
    -2 14 3 2
    -2 14 3 1.1
    -2 14 3 6.9
    -2 14 3 4.9
    2 -14 -3 3.4
    -2 -14 3 -4.5
    2 -14 -3 -0.8
    2 -14 -3 2.7
    -2 14 2 408.86
    2 14 -2 393.66
    -2 14 2 396.66
    2 14 -2 408.26
    -2 14 2 403.66
    2 14 -2 376.56
    -2 -14 2 403.86
    2 -14 -2 390.56
    2 -14 -2 414.66
    -2 -14 2 410.96
    -2 -14 2 365.66
    2 -14 -2 368.26
    -2 14 1 9.9
    -2 14 1 9.7
    2 14 -1 6.2
    -2 14 1 9.3
    2 14 -1 6.1
    2 14 -1 8
    -2 -14 1 9.9
    2 -14 -1 8.2
    -2 -14 1 14.6
    -2 -14 1 12.9
    -2 -14 1 4.9
    -2 14 0 261.97
    -2 14 0 284.17
    -2 14 0 290.37
    -2 14 0 252.67
    2 14 0 288.27
    2 14 0 273.97
    -2 -14 0 296.67
    -2 -14 0 288.37
    2 -14 0 256.47
    -2 -14 0 262.37
    2 -14 0 280.07
    -2 -14 0 266.07
    -2 -14 0 290.47
    2 -14 0 270.07
    -2 14 -1 47.5
    -2 14 -1 48.1
    2 14 1 45.1
    -2 14 -1 43.3
    -2 14 -1 51.29
    2 14 1 42.3
    -2 14 -1 47.4
    -2 -14 -1 39.6
    2 -14 1 49.9
    2 -14 1 44.8
    -2 -14 -1 50.59
    -2 -14 -1 38.2
    -2 -14 -1 54.09
    -2 -14 -1 47
    2 -14 1 39.9
    -2 14 -2 -0.1
    -2 14 -2 -1.6
    -2 14 -2 1.2
    -2 14 -2 -9.6
    2 14 2 8.5
    -2 14 -2 0.9
    -2 14 -2 -0.4
    2 14 2 -2.6
    -2 -14 -2 -3
    2 -14 2 4.3
    -2 -14 -2 3.6
    -2 -14 -2 -8
    2 -14 2 -0.3
    -2 -14 -2 4.6
    2 -14 2 -4.4
    -2 -14 -2 -0.4
    -2 14 -3 3
    2 14 3 4.3
    -2 14 -3 4.4
    -2 14 -3 3.8
    2 14 3 -5.4
    2 14 3 5.1
    2 -14 3 -4.5
    2 -14 3 0.2
    -2 -14 -3 -1.8
    -2 -14 -3 -2.7
    2 14 4 157.08
    -2 14 -4 155.38
    2 14 4 113.79
    -2 14 -4 124.39
    2 14 4 159.28
    -2 -14 -4 116.99
    -2 -14 -4 145.79
    -2 -14 -4 120.79
    2 -14 4 149.79
    2 -14 4 143.49
    2 -14 4 132.89
    -2 -14 -4 151.78
    2 14 5 26.5
    2 14 5 29.8
    -2 14 -5 28.5
    2 14 5 30.3
    -2 14 -5 19.6
    2 -14 5 28.3
    2 -14 5 31.3
    -2 -14 -5 31.3
    2 -14 5 25.5
    -2 -14 -5 40.8
    -2 14 -6 240.48
    2 14 6 250.07
    2 -14 6 237.28
    2 -14 6 275.67
    2 -14 6 292.37
    -2 -14 -6 260.87
    -2 -14 -6 238.58
    -2 14 -7 -1.4
    2 14 7 -2.3
    -2 -14 -7 -1.4
    -2 -14 -7 -4.2
    2 -14 7 2.4
    2 -14 7 -7.3
    -2 14 -8 88.19
    2 14 8 118.09
    -2 -14 -8 109.39
    2 -14 8 136.29
    -2 -14 -8 137.59
    -2 14 -9 -21.6
    -2 -14 -9 -2.2
    -2 -14 -9 4.2
    2 15 -8 247.48
    -2 15 8 276.97
    2 -15 -8 290.57
    2 -15 -8 199.48
    -2 -15 8 242.48
    -2 -15 8 247.18
    -2 15 7 9
    2 15 -7 -2.8
    -2 -15 7 13.2
    2 -15 -7 12.4
    -2 -15 7 -5.6
    2 -15 -7 -5.6
    2 15 -6 239.78
    -2 15 6 303.17
    2 -15 -6 299.97
    -2 -15 6 266.97
    -2 -15 6 272.57
    2 -15 -6 303.17
    2 -15 -6 250.77
    -2 15 5 -2.3
    -2 15 5 0.1
    2 15 -5 -2.6
    -2 -15 5 4.3
    2 -15 -5 -4.3
    -2 -15 5 1.7
    2 -15 -5 6.4
    2 -15 -5 -1.5
    -2 -15 5 -0.7
    -2 15 4 65.69
    2 15 -4 84.89
    2 15 -4 74.89
    2 15 -4 47.3
    -2 15 4 83.99
    -2 15 4 71.39
    2 -15 -4 66.69
    2 -15 -4 59.09
    -2 -15 4 66.59
    2 -15 -4 74.79
    -2 -15 4 62.09
    -2 -15 4 66.49
    -2 15 3 2.1
    -2 15 3 -1.4
    2 15 -3 1.9
    -2 -15 3 -2.5
    -2 -15 3 -5
    -2 -15 3 -1.4
    2 -15 -3 1.9
    2 -15 -3 -0.8
    2 -15 -3 0.2
    2 15 -2 178.38
    2 15 -2 177.68
    -2 15 2 181.78
    -2 15 2 192.38
    2 -15 -2 180.48
    -2 -15 2 176.48
    2 -15 -2 181.98
    -2 -15 2 188.48
    -2 -15 2 178.98
    -2 15 1 3.8
    -2 15 1 -6.2
    2 15 -1 -2.1
    2 15 -1 -3.4
    2 15 -1 14.5
    2 -15 -1 3
    -2 -15 1 -1.4
    -2 -15 1 5.9
    -2 -15 1 -2
    2 15 0 381.26
    -2 15 0 373.46
    2 15 0 367.76
    2 15 0 331.87
    -2 15 0 355.76
    -2 15 0 349.47
    -2 -15 0 338.87
    2 -15 0 365.46
    -2 -15 0 359.26
    2 -15 0 351.76
    -2 -15 0 365.96
    2 15 1 -9.1
    2 15 1 10.3
    -2 15 -1 12
    -2 15 -1 1.7
    2 15 1 6.6
    -2 15 -1 1.8
    -2 -15 -1 3.5
    2 -15 1 2.4
    -2 -15 -1 9.2
    2 -15 1 2.6
    2 -15 1 8.4
    -2 -15 -1 10.8
    -2 -15 -1 4.4
    -2 15 -2 404.86
    2 15 2 411.46
    -2 15 -2 389.76
    -2 15 -2 373.86
    2 15 2 411.16
    -2 15 -2 368.26
    -2 -15 -2 390.86
    -2 -15 -2 390.66
    2 -15 2 406.16
    -2 -15 -2 397.26
    2 -15 2 386.26
    2 -15 2 395.86
    -2 -15 -2 388.76
    -2 15 -3 15.2
    2 15 3 18
    -2 15 -3 14.8
    -2 15 -3 19.5
    -2 15 -3 17.1
    2 15 3 14.7
    2 15 3 12.3
    2 -15 3 19
    2 -15 3 22.1
    2 -15 3 10.1
    -2 -15 -3 12.6
    -2 -15 -3 11.9
    -2 -15 -3 17.9
    -2 -15 -3 20
    2 15 4 233.38
    -2 15 -4 215.78
    -2 15 -4 160.98
    2 15 4 200.68
    2 15 4 203.38
    2 -15 4 231.08
    -2 -15 -4 185.28
    -2 -15 -4 218.08
    -2 -15 -4 196.38
    2 -15 4 211.98
    -2 -15 -4 216.38
    2 -15 4 189.68
    -2 15 -5 -5.7
    -2 15 -5 -0.6
    2 15 5 -0.3
    -2 -15 -5 -2.7
    -2 -15 -5 -0.9
    2 -15 5 -0.7
    2 -15 5 1.9
    2 -15 5 2
    -2 15 -6 -8.7
    2 15 6 -3.1
    2 -15 6 1.1
    -2 -15 -6 2.7
    2 -15 6 15.8
    -2 -15 -6 -4.6
    2 -15 6 -1.3
    -2 15 -7 -12.7
    2 15 7 -3
    -2 -15 -7 -6.1
    -2 -15 -7 -0.7
    2 -15 7 -10.9
    -2 15 -8 -18.2
    2 15 8 1.5
    -2 -15 -8 4.3
    -2 -15 -8 13.8
    2 16 -8 38.9
    2 -16 -8 9.7
    -2 16 7 42.3
    2 16 -7 18.8
    2 -16 -7 39.7
    -2 -16 7 44.1
    2 -16 -7 31.5
    -2 -16 7 18.3
    -2 16 6 43
    2 16 -6 6.9
    -2 -16 6 20.7
    2 -16 -6 21.1
    -2 -16 6 13.6
    2 -16 -6 25.7
    2 -16 -6 11.4
    2 16 -5 -4.3
    -2 16 5 0
    -2 16 5 4
    2 -16 -5 1.8
    2 -16 -5 10.8
    -2 -16 5 9
    -2 -16 5 -10.3
    2 -16 -5 -2.8
    2 16 -4 432.76
    -2 16 4 513.65
    2 16 -4 502.55
    -2 16 4 498.65
    -2 -16 4 468.65
    2 -16 -4 528.75
    2 -16 -4 480.95
    2 -16 -4 475.45
    -2 -16 4 490.15
    -2 -16 4 510.65
    2 16 -3 58.29
    -2 16 3 68.99
    -2 16 3 44.4
    2 -16 -3 54.59
    -2 -16 3 47.4
    2 -16 -3 50.69
    -2 -16 3 46.4
    -2 -16 3 36.3
    2 -16 -3 45.4
    2 16 -2 618.94
    -2 16 2 614.34
    2 16 -2 545.65
    -2 16 2 586.64
    -2 -16 2 602.14
    2 -16 -2 586.14
    -2 -16 2 611.24
    2 -16 -2 590.64
    -2 -16 2 572.04
    -2 16 1 -0.2
    -2 16 1 19.1
    -2 16 1 4.8
    2 16 -1 1.1
    2 16 -1 1.9
    -2 -16 1 -2.8
    -2 -16 1 -2.7
    2 -16 -1 4.4
    -2 -16 1 0.5
    -2 16 0 292.57
    2 16 0 332.07
    -2 16 0 319.27
    -2 16 0 295.87
    2 16 0 329.27
    2 16 0 307.87
    2 -16 0 308.07
    -2 -16 0 315.77
    -2 -16 0 311.07
    -2 -16 0 301.47
    2 -16 0 314.57
    2 16 1 -12.7
    2 16 1 6.5
    -2 16 -1 14.7
    -2 16 -1 7.3
    2 16 1 3.8
    -2 -16 -1 6
    -2 -16 -1 10.6
    2 -16 1 5.8
    -2 -16 -1 6.4
    2 -16 1 4.4
    2 -16 1 7
    -2 -16 -1 3.6
    2 16 2 14.9
    2 16 2 29.1
    -2 16 -2 33.6
    -2 16 -2 21.3
    -2 16 -2 17.2
    -2 -16 -2 15.5
    2 -16 2 32.5
    2 -16 2 28.8
    2 -16 2 28.1
    -2 -16 -2 26.3
    -2 -16 -2 16.4
    -2 -16 -2 21.9
    2 16 3 34.9
    -2 16 -3 25.9
    2 16 3 34.3
    -2 16 -3 34.6
    -2 16 -3 43.9
    2 16 3 21.5
    -2 16 -3 34.4
    2 -16 3 28
    -2 -16 -3 29.3
    -2 -16 -3 27.6
    -2 -16 -3 36.6
    2 -16 3 33.1
    -2 -16 -3 35.2
    2 -16 3 28
    -2 16 -4 207.78
    -2 16 -4 234.28
    2 16 4 261.07
    -2 -16 -4 194.18
    2 -16 4 266.67
    -2 -16 -4 250.47
    2 -16 4 253.57
    2 -16 4 235.18
    -2 -16 -4 244.98
    -2 -16 -4 224.58
    2 16 5 12.8
    -2 16 -5 -10.2
    2 -16 5 4.3
    -2 -16 -5 1.6
    -2 -16 -5 3
    2 -16 5 -1.5
    2 -16 5 -2.9
    -2 -16 -5 4.7
    2 16 6 147.19
    -2 16 -6 105.59
    2 -16 6 147.79
    2 -16 6 122.49
    -2 -16 -6 162.98
    -2 -16 -6 172.98
    2 16 7 17.5
    -2 16 -7 14.6
    -2 -16 -7 34.8
    2 -16 7 16
    -2 -16 -7 18.1
    -2 17 7 -3.9
    2 17 -7 10.9
    -2 -17 7 9.3
    -2 -17 7 -0.5
    2 -17 -7 12.2
    2 -17 -7 -10.2
    2 17 -6 104.59
    -2 17 6 151.98
    -2 -17 6 123.79
    2 -17 -6 146.99
    2 -17 -6 152.38
    -2 -17 6 117.69
    -2 17 5 49.3
    2 17 -5 45.8
    -2 -17 5 54.89
    2 -17 -5 62.49
    2 -17 -5 75.39
    -2 -17 5 41.9
    2 -17 -5 53.99
    -2 17 4 110.89
    -2 17 4 75.99
    2 17 -4 75.69
    -2 -17 4 84.89
    2 -17 -4 109.19
    -2 -17 4 80.09
    2 -17 -4 103.09
    2 -17 -4 78.59
    -2 17 3 219.38
    2 17 -3 235.48
    2 -17 -3 230.58
    -2 -17 3 231.58
    2 -17 -3 205.48
    -2 -17 3 177.38
    -2 -17 3 205.88
    2 17 -2 24.6
    -2 17 2 25.1
    -2 17 2 33.9
    2 17 -2 32
    -2 -17 2 18.2
    2 -17 -2 24.3
    -2 -17 2 8.5
    2 -17 -2 18.8
    -2 -17 2 29
    2 17 -1 52.29
    2 17 -1 49.7
    -2 17 1 63.69
    -2 17 1 36.2
    -2 -17 1 34.2
    2 -17 -1 52.09
    2 -17 -1 51.19
    -2 -17 1 62.19
    -2 -17 1 39.2
    -2 17 0 272.57
    2 17 0 294.27
    -2 17 0 294.87
    2 17 0 283.87
    2 -17 0 283.77
    -2 -17 0 273.67
    -2 -17 0 275.97
    -2 -17 0 298.57
    -2 17 -1 28.3
    2 17 1 11.6
    2 17 1 25.9
    -2 17 -1 33.2
    2 17 1 31.6
    -2 -17 -1 31
    2 -17 1 31.1
    2 -17 1 35.8
    -2 -17 -1 28.1
    -2 -17 -1 15.9
    -2 17 -2 594.54
    -2 17 -2 589.54
    -2 17 -2 550.74
    2 17 2 568.24
    2 17 2 609.54
    -2 -17 -2 560.54
    2 -17 2 619.54
    2 -17 2 614.74
    -2 -17 -2 574.74
    -2 -17 -2 576.94
    -2 -17 -2 577.64
    2 -17 2 579.74
    -2 17 -3 30.4
    -2 17 -3 21.2
    2 17 3 15
    -2 -17 -3 24.7
    -2 -17 -3 13.7
    -2 -17 -3 26.6
    2 -17 3 21.5
    2 -17 3 23.9
    2 -17 3 22.3
    -2 -17 -3 28.6
    -2 17 -4 182.08
    2 17 4 215.48
    -2 -17 -4 231.38
    2 -17 4 267.47
    2 -17 4 221.98
    -2 -17 -4 237.78
    2 -17 4 229.08
    -2 17 -5 20.8
    2 17 5 24
    2 -17 5 11.7
    -2 -17 -5 12.9
    -2 -17 -5 22.8
    2 -17 5 36.7
    2 -17 5 9.6
    -2 17 -6 -12.5
    2 17 6 -1.9
    2 -17 6 -1.7
    -2 -17 -6 4.2
    -2 -17 -6 14.4
    -2 -17 -7 75.29
    -2 -17 -7 50.49
    2 18 -6 -15.5
    -2 18 6 5.8
    2 -18 -6 20.8
    -2 -18 6 -12.8
    -2 -18 6 11.8
    2 -18 -6 -0.1
    -2 18 5 156.58
    2 18 -5 121.69
    2 -18 -5 166.88
    2 -18 -5 164.98
    -2 -18 5 128.69
    -2 -18 5 151.88
    2 18 -4 50.89
    -2 -18 4 85.69
    2 -18 -4 102.49
    2 -18 -4 77.69
    -2 -18 4 56.69
    -2 18 3 5.6
    2 18 -3 4.1
    2 18 -3 2
    2 -18 -3 5.1
    -2 -18 3 3.2
    -2 -18 3 -4.2
    -2 -18 3 -12.3
    -2 18 2 385.96
    2 18 -2 411.96
    -2 -18 2 344.77
    -2 -18 2 390.46
    2 -18 -2 389.76
    -2 -18 2 394.56
    2 -18 -2 386.56
    2 18 -1 66.79
    -2 18 1 59.49
    -2 -18 1 46.6
    -2 -18 1 74.99
    -2 -18 1 59.29
    -2 18 0 261.87
    2 18 0 266.17
    -2 -18 0 258.07
    -2 -18 0 246.48
    -2 -18 0 251.07
    2 18 1 178.08
    -2 18 -1 180.88
    2 -18 1 186.08
    -2 -18 -1 139.39
    -2 -18 -1 166.48
    -2 -18 -1 183.78
    -2 18 -2 -5.2
    -2 18 -2 -5
    -2 -18 -2 2.3
    -2 -18 -2 4.4
    2 -18 2 3.6
    2 -18 2 -1.4
    -2 -18 -2 -3.3
    -2 -18 -2 1.6
    -2 18 -3 259.17
    2 18 3 262.27
    -2 -18 -3 255.67
    2 -18 3 301.77
    -2 -18 -3 278.27
    -2 -18 -3 274.47
    -2 -18 -3 262.57
    2 -18 3 291.07
    2 18 4 43.2
    -2 18 -4 57.89
    -2 -18 -4 47.9
    2 -18 4 55.39
    2 -18 4 77.39
    -2 -18 -4 41
    -2 18 -5 5.5
    2 18 5 -9.1
    -2 -18 -5 16.1
    2 -18 5 20.4
    -2 -18 -5 14.8
    2 18 6 262.17
    -2 -18 -6 346.17
    2 -18 6 329.97
    -2 -18 -6 310.87
    -2 19 5 18.5
    2 19 -5 -6.9
    2 -19 -5 16.3
    -2 -19 5 11.8
    2 -19 -5 25.2
    -2 -19 5 -6.5
    2 -19 -5 15.2
    2 19 -4 27.1
    -2 19 4 40.5
    -2 -19 4 35.1
    2 -19 -4 57.79
    -2 -19 4 41.2
    2 -19 -4 41.6
    2 19 -3 100.39
    -2 19 3 133.99
    2 -19 -3 118.69
    -2 -19 3 105.99
    2 -19 -3 109.29
    -2 -19 3 102.69
    2 19 -2 10.7
    -2 19 2 4.9
    -2 -19 2 -4.1
    -2 -19 2 -4.6
    -2 19 1 85.69
    2 19 -1 96.59
    -2 -19 1 89.19
    -2 -19 1 73.99
    -2 -19 1 74.29
    -2 19 0 70.89
    2 19 0 76.99
    -2 -19 0 81.69
    -2 -19 0 82.99
    -2 -19 0 67.79
    -2 19 -1 20.9
    2 19 1 19.6
    -2 -19 -1 7.7
    -2 -19 -1 17.3
    -2 -19 -1 2.4
    -2 19 -2 118.19
    2 19 2 84.09
    -2 19 -2 98.89
    -2 -19 -2 126.99
    -2 -19 -2 87.39
    2 -19 2 130.69
    -2 -19 -2 87.49
    2 -19 2 106.79
    2 19 3 3.1
    -2 19 -3 26.2
    -2 -19 -3 21.6
    -2 -19 -3 25.3
    2 -19 3 30.4
    2 -19 3 30.5
    -2 19 -4 62.69
    2 19 4 67.39
    -2 -19 -4 86.49
    -2 -19 -4 81.79
    2 -19 4 83.99
    2 19 5 147.09
    -2 -19 -5 147.29
    2 -19 5 168.88
    -2 20 4 48.1
    2 -20 -4 54.69
    2 -20 -4 53.59
    2 20 -3 7.2
    -2 20 3 32.4
    -2 -20 3 8
    -2 -20 3 17
    -2 20 2 24.4
    -2 -20 2 41.1
    -2 -20 2 36.6
    2 20 -1 31.4
    -2 20 1 18
    -2 -20 1 23.6
    -2 -20 1 12.5
    -2 20 0 40.9
    2 20 0 63.69
    -2 -20 0 44.6
    -2 -20 0 43
    -2 20 -1 249.08
    2 20 1 199.08
    -2 20 -1 215.98
    -2 -20 -1 208.18
    -2 -20 -1 178.68
    2 20 2 6
    -2 20 -2 -20.4
    -2 -20 -2 8.1
    -2 -20 -2 8.5
    2 -20 2 1
    2 20 3 147.79
    -2 20 -3 213.08
    -2 -20 -3 205.98
    2 -20 3 186.08
    -2 -20 -3 165.28
    -2 21 1 107.89
    -2 -21 1 113.59
    -2 -21 1 100.39
    2 21 0 49.7
    -2 21 0 67.79
    -2 -21 0 48.9
    -2 -21 0 55.99
    -2 21 -1 20.1
    2 21 1 8.2
    -2 -21 -1 8
    -2 -21 -1 12.7
    3 0 -12 226.48
    3 0 -12 282.67
    3 0 -11 -2.1
    3 0 -11 -5.3
    -3 0 11 -6.7
    3 0 -10 116.29
    3 0 -10 128.19
    -3 0 10 111.79
    -3 0 10 146.59
    -3 0 10 163.28
    3 0 -10 141.49
    -3 0 10 162.98
    -3 0 10 160.48
    3 0 -10 159.58
    3 0 -9 -3.8
    -3 0 9 -0.6
    3 0 -9 -6.5
    -3 0 9 5.9
    3 0 -9 2
    -3 0 9 1.6
    3 0 -9 5.6
    -3 0 9 -12.4
    -3 0 9 -0.6
    -3 0 9 3.2
    -3 0 8 165.98
    3 0 -8 183.88
    3 0 -8 201.58
    -3 0 8 186.48
    3 0 -8 174.48
    -3 0 8 180.28
    -3 0 8 177.38
    -3 0 8 184.98
    -3 0 8 149.69
    3 0 -8 165.68
    3 0 -7 11.1
    -3 0 7 -1.9
    3 0 -7 0.4
    -3 0 7 1
    -3 0 7 0.5
    -3 0 7 -1.2
    -3 0 7 2.2
    3 0 -7 -2.6
    -3 0 7 1.8
    -3 0 6 690.13
    3 0 -6 668.23
    -3 0 6 661.73
    -3 0 6 732.03
    3 0 -6 662.53
    3 0 -6 627.14
    -3 0 6 637.84
    3 0 -6 662.63
    -3 0 6 616.74
    -3 0 6 646.24
    -3 0 5 0.2
    3 0 -5 -2.3
    3 0 -5 1
    3 0 -5 -1.4
    -3 0 5 -1
    -3 0 5 -0.7
    3 0 -5 0.7
    -3 0 5 -1
    -3 0 5 1.5
    -3 0 4 3736.83
    -3 0 4 3789.22
    3 0 -4 3573.94
    3 0 -4 3319.07
    -3 0 4 3900.81
    -3 0 4 3666.53
    -3 0 4 4117.59
    3 0 -4 3591.54
    3 0 -4 3805.32
    -3 0 3 -1.4
    -3 0 3 -1.4
    3 0 -3 -0.5
    -3 0 3 -0.9
    3 0 -3 -0.3
    3 0 -3 -2.9
    3 0 -3 1.5
    3 0 -3 0.9
    -3 0 3 0.4
    -3 0 3 0.6
    3 0 -2 3534.15
    3 0 -2 3190.38
    -3 0 2 3285.67
    -3 0 2 3290.17
    3 0 -2 3165.28
    -3 0 2 3447.16
    3 0 -2 3244.88
    3 0 -2 3471.45
    3 0 -1 2.7
    3 0 -1 2.8
    -3 0 1 -0.3
    -3 0 1 0.7
    3 0 -1 1.4
    3 0 -1 2.2
    -3 0 1 3.4
    3 0 -1 3.7
    3 0 0 190.78
    -3 0 0 186.18
    3 0 0 208.68
    -3 0 0 195.58
    -3 0 0 192.18
    -3 0 0 193.38
    3 0 0 197.68
    -3 0 0 191.78
    3 0 0 190.98
    3 0 1 2.2
    3 0 1 -0.2
    -3 0 -1 2.7
    3 0 1 0.1
    -3 0 -1 0.2
    -3 0 -1 0.1
    3 0 1 0.8
    3 0 1 -0.9
    -3 0 -1 -0.5
    -3 0 -2 898.01
    -3 0 -2 932.91
    -3 0 -2 961.7
    3 0 2 939.41
    -3 0 -2 862.81
    -3 0 -2 897.01
    3 0 2 947.81
    -3 0 -3 1.2
    -3 0 -3 1.8
    -3 0 -3 2
    -3 0 -3 2.4
    3 0 3 -0.1
    3 0 3 1.5
    -3 0 -4 2107.69
    -3 0 -4 2184.78
    -3 0 -4 2271.77
    3 0 4 2201.78
    3 0 4 2164.78
    -3 0 -4 2161.18
    -3 0 -4 2096.19
    3 0 4 2091.69
    -3 0 -4 2063.79
    3 0 4 2072.89
    3 0 5 -0.1
    3 0 5 0.6
    3 0 5 2.3
    -3 0 -5 -5.2
    -3 0 -5 0.8
    -3 0 -5 0.6
    -3 0 -5 0.9
    3 0 5 -1.2
    -3 0 -5 3.2
    3 0 6 404.86
    3 0 6 398.06
    -3 0 -6 405.36
    -3 0 -6 409.46
    -3 0 -6 361.06
    -3 0 -6 333.57
    -3 0 -6 359.86
    3 0 6 399.36
    3 0 6 376.66
    -3 0 -7 -0.3
    3 0 7 1.6
    -3 0 -7 -7.4
    -3 0 -7 4.3
    3 0 7 0.5
    3 0 7 3.2
    -3 0 -7 5.8
    3 0 7 5.6
    -3 0 -7 4
    3 0 8 308.87
    3 0 8 293.97
    3 0 8 281.77
    -3 0 -8 265.57
    -3 0 -8 269.17
    -3 0 -8 276.77
    -3 0 -8 289.57
    3 0 8 277.17
    -3 0 -8 256.87
    3 0 9 6.6
    -3 0 -9 4.9
    -3 0 -9 0
    3 0 9 -3.7
    -3 0 -9 -6.4
    -3 0 -9 -6.9
    3 0 9 2
    -3 0 -9 -0.8
    3 0 10 1.5
    3 0 10 3.3
    3 0 10 9.7
    -3 0 -10 -2.7
    -3 0 -10 -0.9
    -3 0 -10 5.4
    -3 0 -10 8.4
    -3 0 -11 13.6
    3 0 11 -3.1
    -3 0 -11 -2
    3 0 11 5.5
    -3 0 -11 -7.5
    -3 0 -12 83.79
    3 1 -12 20
    3 1 -12 33.1
    3 -1 -12 19.2
    3 -1 -12 14
    3 1 -11 27.4
    3 1 -11 42.8
    3 -1 -11 27.3
    3 -1 -11 28.6
    -3 -1 11 23.9
    3 1 -10 182.58
    -3 1 10 225.48
    -3 1 10 235.88
    3 1 -10 243.58
    3 1 -10 214.98
    3 1 -10 237.78
    -3 -1 10 205.58
    -3 -1 10 244.38
    3 -1 -10 251.07
    -3 -1 10 240.28
    3 -1 -10 241.28
    -3 -1 10 205.08
    -3 -1 10 224.18
    3 1 -9 10.7
    3 1 -9 4.2
    -3 1 9 12.3
    -3 1 9 -1.8
    3 1 -9 1.9
    -3 1 9 4.4
    -3 1 9 -3.2
    -3 1 9 1.5
    3 1 -9 9.8
    -3 1 9 4.5
    3 -1 -9 3.6
    -3 -1 9 7.5
    -3 -1 9 7.6
    3 -1 -9 8.6
    -3 -1 9 0.3
    3 -1 -9 1.6
    -3 -1 9 -3.9
    3 -1 -9 -1.9
    -3 -1 9 5.4
    -3 -1 9 12.5
    -3 1 8 812.12
    3 1 -8 856.21
    3 1 -8 827.42
    -3 1 8 780.92
    -3 1 8 858.31
    3 1 -8 858.81
    -3 1 8 816.92
    -3 1 8 942.31
    -3 1 8 889.61
    3 1 -8 909.01
    -3 -1 8 894.01
    3 -1 -8 884.31
    -3 -1 8 948.71
    3 -1 -8 829.02
    -3 -1 8 822.62
    3 -1 -8 864.01
    -3 -1 8 956.8
    -3 -1 8 838.82
    -3 -1 8 787.02
    -3 1 7 26.3
    -3 1 7 21.7
    -3 1 7 13.1
    -3 1 7 29.5
    -3 1 7 19
    3 1 -7 22
    -3 1 7 22.4
    3 1 -7 20.9
    3 1 -7 22.4
    3 1 -7 24.5
    -3 -1 7 15.3
    3 -1 -7 24.7
    3 -1 -7 32.5
    -3 -1 7 18.7
    3 -1 -7 17.3
    -3 -1 7 26.1
    -3 -1 7 22.3
    -3 -1 7 21.2
    -3 -1 7 26.3
    3 -1 -7 25.1
    3 1 -6 408.96
    -3 1 6 382.36
    -3 1 6 388.66
    3 1 -6 360.36
    -3 1 6 379.96
    -3 1 6 384.56
    -3 1 6 433.36
    3 1 -6 388.46
    -3 -1 6 412.56
    3 -1 -6 386.56
    3 -1 -6 367.96
    3 -1 -6 385.66
    -3 -1 6 443.36
    -3 -1 6 407.86
    -3 -1 6 355.56
    3 -1 -6 411.06
    -3 -1 6 374.46
    -3 1 5 3
    3 1 -5 -0.9
    -3 1 5 2.4
    3 1 -5 0.9
    -3 1 5 1.5
    -3 1 5 2.5
    3 1 -5 3.6
    3 1 -5 1.1
    3 -1 -5 5.3
    -3 -1 5 12.2
    -3 -1 5 5.5
    -3 -1 5 -0.3
    3 -1 -5 -0.9
    3 -1 -5 4.2
    -3 -1 5 2.6
    3 -1 -5 2.1
    -3 -1 5 2.8
    3 1 -4 17
    -3 1 4 28.6
    -3 1 4 20
    3 1 -4 22.9
    3 1 -4 18.4
    -3 1 4 22.3
    -3 1 4 14.9
    3 1 -4 23.4
    -3 -1 4 29.3
    3 -1 -4 14
    -3 -1 4 24.8
    -3 -1 4 18.5
    -3 -1 4 25.9
    -3 -1 4 19.3
    3 -1 -4 20.6
    3 -1 -4 18.1
    3 -1 -4 22.2
    3 1 -3 45.4
    -3 1 3 39.2
    -3 1 3 39.8
    3 1 -3 42.4
    -3 1 3 43.7
    3 1 -3 37.5
    3 1 -3 42.5
    3 1 -3 43.2
    -3 1 3 43.5
    -3 -1 3 42.5
    -3 -1 3 40.4
    -3 -1 3 41.2
    3 -1 -3 41.6
    3 -1 -3 42.4
    -3 -1 3 47
    3 -1 -3 40
    3 -1 -3 46.6
    -3 -1 3 41
    -3 1 2 1034.4
    -3 1 2 1037.9
    3 1 -2 1002.8
    -3 1 2 1016.8
    3 1 -2 1006.8
    3 1 -2 844.52
    -3 1 2 974.2
    3 1 -2 972.1
    3 -1 -2 1006.5
    -3 -1 2 948.91
    3 -1 -2 991.7
    -3 -1 2 1037.2
    3 -1 -2 1059.39
    -3 -1 2 1063.29
    3 -1 -2 1016.3
    -3 -1 2 995.4
    -3 1 1 298.27
    -3 1 1 298.87
    3 1 -1 283.57
    3 1 -1 306.57
    3 1 -1 291.07
    3 1 -1 271.17
    3 1 -1 300.77
    -3 1 1 297.67
    -3 1 1 311.47
    3 -1 -1 316.87
    -3 -1 1 290.97
    -3 -1 1 290.87
    -3 -1 1 302.57
    -3 -1 1 304.67
    -3 1 0 1779.12
    -3 1 0 2086.89
    -3 1 0 1974
    3 1 0 2058.49
    3 1 0 2017.3
    3 1 0 2023.6
    3 1 0 2002.9
    -3 1 0 2010.2
    -3 1 0 2198.38
    3 1 0 2195.38
    3 -1 0 2059.39
    -3 -1 0 2065.69
    -3 -1 0 2154.78
    3 -1 0 2177.68
    -3 -1 0 2003.9
    3 -1 0 1912.21
    -3 -1 0 2137.19
    -3 -1 0 2139.79
    3 -1 0 1980.2
    -3 1 -1 31.1
    3 1 1 31.9
    3 1 1 32.3
    3 1 1 26.8
    -3 1 -1 30.7
    -3 1 -1 32.7
    -3 1 -1 35.2
    3 1 1 33.1
    -3 -1 -1 31.5
    3 -1 1 34.2
    -3 -1 -1 36
    -3 -1 -1 42.9
    -3 -1 -1 35.1
    -3 -1 -1 32.9
    3 -1 1 33
    3 1 2 2738.43
    -3 1 -2 2526.05
    -3 1 -2 2587.44
    3 1 2 2640.94
    3 1 2 2591.64
    -3 1 -2 2604.04
    3 1 2 2621.04
    -3 1 -2 2705.13
    -3 1 -2 2595.54
    3 1 2 2624.94
    -3 -1 -2 2684.23
    3 -1 2 2464.55
    -3 -1 -2 2721.63
    3 -1 2 2722.13
    3 -1 2 2638.34
    3 -1 2 2681.23
    -3 -1 -2 2671.03
    -3 -1 -2 2601.84
    3 1 3 18.6
    -3 1 -3 18.1
    3 1 3 13.7
    -3 1 -3 13.4
    3 1 3 11.2
    3 1 3 20.5
    -3 1 -3 18.4
    -3 1 -3 14.9
    -3 1 -3 18.6
    3 -1 3 17.5
    3 -1 3 18.2
    -3 -1 -3 17.6
    -3 -1 -3 16.7
    3 -1 3 21.9
    -3 -1 -3 18
    -3 -1 -3 20.6
    -3 -1 -3 14.2
    3 -1 3 20.1
    3 1 4 40.3
    -3 1 -4 46.5
    3 1 4 47
    -3 1 -4 40.1
    3 1 4 38
    -3 1 -4 48.2
    3 1 4 39
    -3 1 -4 44.7
    -3 -1 -4 39.4
    3 -1 4 44.9
    3 -1 4 48
    -3 -1 -4 47.2
    3 -1 4 39.1
    3 -1 4 38.4
    -3 -1 -4 46.9
    -3 -1 -4 34.9
    -3 -1 -4 46.6
    3 1 5 64.09
    3 1 5 49.8
    3 1 5 54.09
    -3 1 -5 59.99
    -3 1 -5 55.09
    3 1 5 55.09
    -3 1 -5 60.79
    -3 1 -5 58.29
    -3 1 -5 55.29
    3 -1 5 58.79
    -3 -1 -5 57.09
    3 -1 5 57.09
    -3 -1 -5 55.69
    -3 -1 -5 57.19
    3 -1 5 58.89
    -3 -1 -5 61.39
    -3 -1 -5 53.99
    -3 -1 -5 61.09
    3 -1 5 49.8
    3 1 6 43.8
    -3 1 -6 39.2
    -3 1 -6 51.09
    -3 1 -6 56.09
    -3 1 -6 54.19
    3 1 6 42.6
    3 1 6 60.89
    3 1 6 41.4
    -3 1 -6 45.7
    -3 -1 -6 48
    -3 -1 -6 44.2
    -3 -1 -6 45.5
    3 -1 6 39.4
    -3 -1 -6 48
    3 -1 6 40.8
    3 -1 6 38.9
    3 -1 6 43.7
    -3 -1 -6 46.4
    -3 -1 -6 38.7
    3 1 7 70.79
    -3 1 -7 62.29
    -3 1 -7 67.29
    -3 1 -7 74.19
    -3 1 -7 75.49
    -3 1 -7 66.29
    3 1 7 79.49
    3 1 7 85.99
    3 1 7 76.29
    -3 -1 -7 68.09
    -3 -1 -7 90.69
    -3 -1 -7 71.39
    3 -1 7 74.49
    -3 -1 -7 75.49
    3 -1 7 78.69
    3 -1 7 64.59
    -3 -1 -7 68.99
    3 -1 7 77.19
    3 1 8 579.84
    3 1 8 524.85
    3 1 8 535.05
    3 1 8 541.35
    -3 1 -8 529.45
    -3 1 -8 568.64
    -3 1 -8 548.75
    -3 1 -8 538.55
    -3 -1 -8 555.84
    3 -1 8 530.35
    -3 -1 -8 588.74
    -3 -1 -8 515.15
    3 -1 8 610.04
    -3 -1 -8 619.64
    -3 -1 -8 517.65
    3 -1 8 546.05
    -3 1 -9 43.9
    -3 1 -9 33.4
    -3 1 -9 41.3
    3 1 9 52.39
    3 1 9 46.1
    -3 1 -9 36.8
    3 1 9 61.09
    -3 -1 -9 43.4
    -3 -1 -9 38.9
    3 -1 9 47.5
    3 -1 9 51.09
    3 -1 9 49
    -3 -1 -9 54.19
    -3 -1 -9 63.59
    -3 -1 -9 52.99
    3 1 10 272.57
    -3 1 -10 263.97
    -3 1 -10 268.57
    -3 1 -10 296.47
    -3 1 -10 275.37
    -3 1 -10 308.27
    3 1 10 248.28
    3 1 10 318.77
    3 -1 10 271.57
    -3 -1 -10 315.57
    -3 -1 -10 273.67
    -3 -1 -10 309.07
    3 -1 10 299.27
    -3 -1 -10 245.98
    3 1 11 33.2
    -3 1 -11 38.9
    -3 1 -11 12.7
    3 1 11 26
    -3 1 -11 32.3
    -3 -1 -11 27.6
    3 -1 11 37.6
    3 -1 11 22.5
    -3 -1 -11 35.7
    -3 1 -12 71.49
    -3 -1 -12 64.19
    -3 2 12 193.18
    3 2 -12 255.77
    3 -2 -12 208.08
    3 -2 -12 238.08
    3 2 -11 43.1
    -3 2 11 57.79
    3 2 -11 41.9
    3 -2 -11 51.59
    -3 -2 11 39.1
    -3 -2 11 49.6
    -3 -2 11 41.3
    3 -2 -11 40.9
    3 2 -10 71.69
    -3 2 10 65.09
    3 2 -10 62.89
    3 2 -10 66.29
    3 2 -10 60.79
    -3 2 10 61.59
    3 -2 -10 95.69
    -3 -2 10 55.29
    -3 -2 10 73.79
    -3 -2 10 74.49
    -3 -2 10 58.19
    -3 -2 10 60.09
    3 2 -9 150.18
    -3 2 9 110.99
    3 2 -9 109.09
    -3 2 9 125.49
    -3 2 9 155.98
    3 2 -9 124.29
    3 2 -9 148.49
    -3 2 9 163.08
    -3 2 9 133.69
    -3 -2 9 144.69
    -3 -2 9 162.98
    3 -2 -9 164.08
    -3 -2 9 142.09
    -3 -2 9 133.89
    3 -2 -9 146.09
    3 -2 -9 143.19
    -3 -2 9 148.59
    3 -2 -9 163.78
    -3 -2 9 158.08
    -3 2 8 47.6
    3 2 -8 50.19
    -3 2 8 36.4
    -3 2 8 37.7
    -3 2 8 36.7
    -3 2 8 52.49
    3 2 -8 45.9
    -3 2 8 49.4
    3 2 -8 40.1
    3 2 -8 50.89
    -3 -2 8 49.1
    -3 -2 8 45.2
    3 -2 -8 47.4
    3 -2 -8 39.5
    -3 -2 8 51.49
    -3 -2 8 50.49
    -3 -2 8 55.39
    3 -2 -8 44.2
    -3 -2 8 56.69
    -3 2 7 77.49
    -3 2 7 76.09
    -3 2 7 85.69
    -3 2 7 66.99
    3 2 -7 80.99
    3 2 -7 79.89
    3 2 -7 72.69
    3 2 -7 93.79
    -3 2 7 91.99
    -3 -2 7 75.09
    3 -2 -7 73.89
    3 -2 -7 79.89
    -3 -2 7 87.29
    3 -2 -7 81.89
    3 -2 -7 78.89
    -3 -2 7 79.19
    -3 -2 7 83.29
    -3 -2 7 85.79
    -3 -2 7 89.59
    -3 2 6 634.84
    3 2 -6 694.93
    -3 2 6 756.22
    -3 2 6 688.83
    3 2 -6 667.13
    -3 2 6 679.93
    3 2 -6 687.93
    -3 2 6 626.84
    -3 2 6 687.83
    3 2 -6 656.93
    -3 -2 6 713.93
    -3 -2 6 698.63
    3 -2 -6 566.14
    -3 -2 6 665.83
    -3 -2 6 646.34
    3 -2 -6 664.63
    3 -2 -6 688.63
    3 -2 -6 631.04
    -3 -2 6 709.03
    3 2 -5 431.06
    3 2 -5 451.75
    -3 2 5 436.16
    3 2 -5 407.16
    3 2 -5 425.56
    -3 2 5 433.16
    -3 2 5 425.36
    -3 2 5 483.85
    -3 2 5 441.56
    3 -2 -5 425.26
    -3 -2 5 396.96
    3 -2 -5 459.15
    -3 -2 5 454.25
    -3 -2 5 455.75
    3 -2 -5 400.66
    -3 -2 5 419.86
    -3 -2 5 455.35
    3 -2 -5 421.46
    3 2 -4 2345.77
    -3 2 4 2498.65
    -3 2 4 2590.74
    -3 2 4 2516.15
    3 2 -4 2758.12
    3 2 -4 2480.55
    -3 2 4 2501.45
    3 2 -4 2584.24
    -3 -2 4 2530.85
    -3 -2 4 2715.03
    -3 -2 4 2709.13
    -3 -2 4 2524.05
    3 -2 -4 2498.45
    -3 -2 4 2667.93
    3 -2 -4 2604.34
    3 -2 -4 2446.86
    3 -2 -4 2625.04
    -3 2 3 4.3
    3 2 -3 2.6
    3 2 -3 2.5
    -3 2 3 5.4
    -3 2 3 5.1
    -3 2 3 4.9
    -3 2 3 2
    3 2 -3 2.9
    3 -2 -3 2.3
    -3 -2 3 1.9
    3 -2 -3 5.6
    -3 -2 3 4.1
    3 -2 -3 2
    -3 -2 3 4.8
    -3 -2 3 3.9
    3 2 -2 974.6
    3 2 -2 862.71
    -3 2 2 978.1
    3 2 -2 922.31
    -3 2 2 879.91
    -3 2 2 890.91
    -3 2 2 934.71
    3 2 -2 918.51
    -3 2 2 962
    -3 -2 2 973
    -3 -2 2 963.7
    -3 -2 2 898.41
    3 -2 -2 925.61
    -3 -2 2 911.71
    3 -2 -2 972.1
    3 -2 -2 928.61
    3 -2 -2 929.91
    3 2 -1 16.7
    -3 2 1 14.1
    -3 2 1 16.4
    3 2 -1 19.1
    3 2 -1 17.7
    3 2 -1 11
    -3 2 1 14.9
    3 2 -1 15.5
    -3 2 1 15.1
    -3 2 1 16.1
    3 -2 -1 17.1
    -3 -2 1 15.5
    -3 -2 1 13
    3 -2 -1 21.1
    3 -2 -1 13.3
    -3 -2 1 17.9
    -3 -2 1 18.9
    3 -2 -1 16
    3 2 0 1010.6
    -3 2 0 937.21
    3 2 0 972.3
    -3 2 0 912.51
    3 2 0 966.2
    -3 2 0 977.1
    3 2 0 948.11
    -3 2 0 1011.4
    -3 -2 0 927.11
    3 -2 0 988.7
    -3 -2 0 978.6
    3 -2 0 1030.4
    -3 -2 0 984.9
    3 -2 0 1044.4
    -3 -2 0 978.1
    3 -2 0 951.5
    3 2 1 2041.2
    -3 2 -1 2092.89
    -3 2 -1 1855.61
    3 2 1 2062.39
    -3 2 -1 2049.2
    -3 2 -1 1981.7
    3 2 1 1982.8
    3 2 1 2041.4
    3 2 1 2058.09
    3 -2 1 2036.4
    3 -2 1 2114.69
    3 -2 1 1962.6
    3 -2 1 2131.29
    -3 -2 -1 2104.09
    -3 -2 -1 2088.59
    -3 -2 -1 2050.29
    -3 -2 -1 2034.1
    -3 2 -2 592.94
    -3 2 -2 641.04
    -3 2 -2 644.74
    3 2 2 613.14
    3 2 2 644.04
    3 2 2 611.84
    3 2 2 633.24
    -3 2 -2 653.93
    3 2 2 660.33
    -3 -2 -2 624.74
    -3 -2 -2 613.74
    -3 -2 -2 620.34
    3 -2 2 656.73
    3 -2 2 614.14
    -3 -2 -2 610.54
    3 -2 2 614.24
    3 2 3 381.86
    -3 2 -3 396.66
    -3 2 -3 388.26
    -3 2 -3 380.56
    -3 2 -3 380.56
    3 2 3 382.86
    -3 2 -3 397.16
    3 2 3 359.96
    3 2 3 400.06
    -3 -2 -3 373.96
    3 -2 3 384.66
    -3 -2 -3 361.36
    -3 -2 -3 372.16
    -3 -2 -3 351.76
    3 -2 3 389.66
    -3 -2 -3 390.96
    3 -2 3 367.66
    3 -2 3 374.76
    -3 2 -4 2370.86
    3 2 4 2317.27
    -3 2 -4 2263.57
    3 2 4 2230.18
    3 2 4 2323.07
    -3 2 -4 2208.48
    -3 2 -4 2320.37
    3 2 4 2246.88
    -3 2 -4 2359.96
    3 -2 4 2273.47
    -3 -2 -4 2309.97
    3 -2 4 2250.77
    -3 -2 -4 2318.87
    -3 -2 -4 2354.96
    3 -2 4 2233.78
    3 -2 4 2235.48
    -3 -2 -4 2405.26
    3 2 5 29.8
    -3 2 -5 33.9
    -3 2 -5 34.7
    -3 2 -5 43.8
    3 2 5 40
    -3 2 -5 38.7
    -3 2 -5 36.5
    3 2 5 41.2
    3 2 5 26.8
    3 -2 5 28.7
    -3 -2 -5 26.7
    -3 -2 -5 37.6
    3 -2 5 31.7
    -3 -2 -5 33.2
    3 -2 5 35.7
    -3 -2 -5 38.1
    -3 -2 -5 34.5
    3 -2 5 38.1
    -3 -2 -5 37.9
    3 2 6 1345.87
    -3 2 -6 1336.17
    3 2 6 1434.16
    -3 2 -6 1297.27
    -3 2 -6 1466.55
    -3 2 -6 1354.66
    3 2 6 1391.86
    3 2 6 1346.77
    3 -2 6 1281.77
    3 -2 6 1439.46
    -3 -2 -6 1310.27
    3 -2 6 1369.76
    3 -2 6 1424.26
    -3 -2 -6 1347.57
    -3 -2 -6 1424.96
    -3 -2 -6 1328.37
    -3 -2 -6 1410.26
    -3 -2 -6 1371.36
    -3 2 -7 3.1
    3 2 7 3.5
    3 2 7 2.5
    -3 2 -7 9.6
    -3 2 -7 4.5
    -3 2 -7 2.3
    3 2 7 13.5
    3 2 7 5.2
    3 -2 7 -7.3
    3 -2 7 3.8
    -3 -2 -7 1
    -3 -2 -7 14.9
    3 -2 7 -1.2
    -3 -2 -7 5.4
    -3 -2 -7 0.9
    -3 -2 -7 1.9
    -3 -2 -7 6.8
    3 -2 7 0.7
    -3 2 -8 216.08
    3 2 8 283.57
    3 2 8 230.88
    -3 2 -8 223.58
    3 2 8 262.37
    -3 2 -8 240.98
    3 2 8 242.88
    -3 2 -8 242.58
    3 -2 8 240.88
    -3 -2 -8 220.98
    3 -2 8 249.18
    -3 -2 -8 235.68
    -3 -2 -8 240.48
    3 -2 8 281.37
    -3 -2 -8 280.17
    3 2 9 80.99
    -3 2 -9 78.49
    -3 2 -9 98.09
    3 2 9 96.89
    -3 2 -9 91.69
    -3 2 -9 89.09
    3 2 9 92.29
    3 -2 9 99.89
    -3 -2 -9 99.99
    3 -2 9 100.49
    -3 -2 -9 77.79
    -3 -2 -9 79.89
    -3 -2 -9 110.29
    3 -2 9 109.69
    -3 -2 -9 101.99
    3 2 10 8.3
    -3 2 -10 3.9
    3 2 10 13.8
    3 2 10 40.8
    -3 2 -10 1.7
    -3 2 -10 1.2
    -3 -2 -10 15.2
    3 -2 10 4.4
    -3 -2 -10 2.2
    -3 -2 -10 9.4
    -3 -2 -10 -1.1
    3 -2 10 4.6
    -3 2 -11 74.19
    -3 2 -11 70.09
    3 2 11 55.49
    3 2 11 92.89
    -3 -2 -11 77.89
    3 -2 11 54.69
    -3 -2 -11 57.99
    3 3 -12 13.4
    3 -3 -12 -3.8
    3 -3 -12 5.4
    3 3 -11 60.19
    -3 3 11 73.19
    3 3 -11 58.69
    -3 -3 11 70.49
    3 -3 -11 70.09
    3 -3 -11 67.29
    -3 -3 11 71.09
    3 3 -10 119.19
    3 3 -10 154.78
    -3 3 10 142.29
    -3 3 10 151.78
    3 3 -10 142.89
    3 3 -10 143.99
    3 -3 -10 154.78
    -3 -3 10 155.58
    -3 -3 10 147.29
    -3 -3 10 103.99
    -3 -3 10 177.68
    3 -3 -10 157.48
    -3 3 9 39.2
    -3 3 9 47.4
    3 3 -9 33.4
    -3 3 9 26.1
    3 3 -9 42
    3 3 -9 38.4
    3 3 -9 40.8
    -3 -3 9 29
    -3 -3 9 31.6
    -3 -3 9 42.3
    -3 -3 9 46.7
    3 -3 -9 41.7
    -3 -3 9 45.1
    3 -3 -9 40.6
    3 -3 -9 54.09
    3 -3 -9 43.2
    -3 -3 9 40.1
    -3 3 8 272.67
    3 3 -8 284.47
    -3 3 8 263.57
    -3 3 8 237.28
    -3 3 8 277.67
    -3 3 8 217.58
    3 3 -8 256.47
    3 3 -8 246.48
    3 3 -8 243.98
    3 -3 -8 228.78
    3 -3 -8 260.17
    -3 -3 8 250.17
    3 -3 -8 273.27
    -3 -3 8 262.27
    3 -3 -8 247.58
    -3 -3 8 247.58
    -3 -3 8 279.97
    -3 -3 8 269.37
    -3 -3 8 256.77
    3 3 -7 30.6
    -3 3 7 42.5
    -3 3 7 29.5
    -3 3 7 45.2
    -3 3 7 47.7
    -3 3 7 39.5
    3 3 -7 27.7
    3 3 -7 33.1
    -3 3 7 41.8
    3 3 -7 34.1
    3 -3 -7 22.2
    3 -3 -7 44.9
    -3 -3 7 31.2
    -3 -3 7 36.7
    -3 -3 7 36.5
    -3 -3 7 39
    3 -3 -7 34.5
    -3 -3 7 33.5
    -3 -3 7 38.8
    3 -3 -7 50.69
    -3 3 6 679.73
    3 3 -6 740.73
    3 3 -6 650.03
    3 3 -6 726.13
    -3 3 6 701.13
    -3 3 6 706.63
    -3 3 6 677.43
    3 3 -6 735.83
    -3 -3 6 669.03
    -3 -3 6 672.73
    3 -3 -6 692.53
    3 -3 -6 616.24
    -3 -3 6 742.43
    3 -3 -6 708.93
    -3 -3 6 782.72
    3 -3 -6 728.43
    -3 -3 6 703.93
    3 3 -5 783.42
    -3 3 5 806.02
    3 3 -5 800.82
    -3 3 5 754.62
    -3 3 5 777.62
    -3 3 5 795.62
    -3 3 5 817.52
    -3 3 5 866.81
    3 3 -5 835.62
    3 3 -5 841.42
    3 -3 -5 826.62
    -3 -3 5 841.82
    3 -3 -5 846.82
    3 -3 -5 762.92
    -3 -3 5 841.82
    3 -3 -5 804.72
    -3 -3 5 781.22
    -3 -3 5 845.72
    3 3 -4 72.99
    -3 3 4 66.39
    -3 3 4 73.19
    3 3 -4 63.09
    -3 3 4 57.49
    3 3 -4 65.19
    3 3 -4 63.69
    3 3 -4 64.09
    -3 3 4 62.79
    -3 3 4 55.39
    -3 -3 4 73.39
    3 -3 -4 64.19
    -3 -3 4 71.39
    -3 -3 4 68.59
    3 -3 -4 71.19
    -3 -3 4 60.49
    3 -3 -4 65.69
    -3 3 3 264.87
    3 3 -3 264.57
    -3 3 3 270.97
    3 3 -3 264.67
    3 3 -3 313.97
    -3 3 3 220.58
    -3 3 3 247.88
    3 3 -3 255.57
    -3 3 3 269.37
    -3 -3 3 254.87
    -3 -3 3 265.97
    -3 -3 3 284.27
    3 -3 -3 259.57
    3 -3 -3 259.87
    -3 -3 3 264.07
    3 -3 -3 261.37
    3 3 -2 456.15
    3 3 -2 454.15
    3 3 -2 467.75
    -3 3 2 468.55
    -3 3 2 454.95
    3 3 -2 480.45
    -3 3 2 487.45
    -3 3 2 468.45
    -3 3 2 494.45
    3 -3 -2 470.85
    3 -3 -2 442.26
    3 -3 -2 470.75
    -3 -3 2 475.65
    3 -3 -2 501.75
    -3 -3 2 440.16
    -3 -3 2 483.65
    -3 3 1 1257.47
    -3 3 1 1287.37
    -3 3 1 1331.87
    3 3 -1 1298.87
    -3 3 1 1280.17
    -3 3 1 1223.18
    3 3 -1 1224.18
    3 3 -1 1287.27
    3 3 -1 1087.89
    -3 -3 1 1381.66
    3 -3 -1 1243.78
    3 -3 -1 1343.27
    3 -3 -1 1293.57
    -3 -3 1 1276.97
    -3 -3 1 1330.57
    -3 -3 1 1229.28
    -3 -3 1 1236.28
    -3 3 0 5973.3
    3 3 0 5481.85
    -3 3 0 5963
    3 3 0 6077.29
    -3 3 0 5884.71
    -3 3 0 6285.37
    -3 3 0 6286.67
    3 3 0 5824.52
    3 3 0 6127.99
    3 -3 0 6025.7
    -3 -3 0 6579.24
    -3 -3 0 5271.57
    -3 -3 0 5808.42
    -3 -3 0 6077.49
    3 -3 0 6022.4
    3 3 1 232.58
    3 3 1 251.47
    -3 3 -1 239.18
    3 3 1 231.28
    3 3 1 250.37
    -3 3 -1 245.28
    -3 3 -1 246.98
    3 3 1 248.78
    3 -3 1 244.38
    3 -3 1 247.98
    3 -3 1 248.58
    3 -3 1 249.08
    -3 -3 -1 243.58
    -3 -3 -1 254.57
    -3 -3 -1 236.18
    -3 -3 -1 251.17
    3 3 2 1249.47
    3 3 2 1224.78
    -3 3 -2 1176.98
    -3 3 -2 1145.39
    3 3 2 1151.28
    3 3 2 1169.48
    -3 3 -2 1276.27
    -3 3 -2 1189.38
    -3 3 -2 1238.18
    3 3 2 1199.08
    -3 -3 -2 1162.28
    3 -3 2 1209.78
    3 -3 2 1164.08
    -3 -3 -2 1141.39
    3 -3 2 1162.98
    -3 -3 -2 1077.39
    -3 -3 -2 1180.88
    3 -3 2 1231.68
    -3 3 -3 545.55
    -3 3 -3 536.75
    3 3 3 530.15
    3 3 3 556.04
    3 3 3 533.95
    3 3 3 558.94
    -3 3 -3 526.05
    3 3 3 534.05
    -3 3 -3 547.95
    -3 3 -3 517.45
    -3 -3 -3 573.04
    -3 -3 -3 504.55
    -3 -3 -3 535.45
    3 -3 3 502.15
    3 -3 3 533.75
    3 -3 3 531.55
    -3 -3 -3 520.15
    3 3 4 932.71
    -3 3 -4 930.11
    3 3 4 867.11
    3 3 4 954.9
    -3 3 -4 972.1
    -3 3 -4 950
    3 -3 4 960.9
    -3 -3 -4 942.41
    -3 -3 -4 901.21
    3 -3 4 895.21
    3 -3 4 977.4
    3 -3 4 861.71
    -3 -3 -4 870.21
    -3 -3 -4 958.1
    -3 -3 -4 959.2
    -3 3 -5 337.17
    -3 3 -5 315.27
    3 3 5 306.37
    3 3 5 303.07
    3 3 5 321.07
    -3 3 -5 312.67
    3 3 5 312.77
    -3 3 -5 299.17
    -3 3 -5 335.97
    3 -3 5 322.67
    -3 -3 -5 298.87
    -3 -3 -5 328.97
    -3 -3 -5 307.87
    -3 -3 -5 308.57
    3 -3 5 308.67
    -3 -3 -5 304.07
    -3 -3 -5 322.77
    3 -3 5 305.57
    3 -3 5 305.17
    3 3 6 29.4
    -3 3 -6 55.29
    3 3 6 39.9
    -3 3 -6 61.89
    -3 3 -6 39.3
    3 3 6 40.3
    3 3 6 30.6
    -3 3 -6 48.1
    -3 3 -6 32
    -3 -3 -6 40.1
    3 -3 6 31
    -3 -3 -6 37.8
    -3 -3 -6 44.8
    -3 -3 -6 33.8
    3 -3 6 41.1
    -3 -3 -6 50.29
    3 -3 6 39
    -3 -3 -6 35.3
    3 -3 6 34.7
    3 3 7 473.05
    -3 3 -7 466.05
    3 3 7 480.95
    -3 3 -7 543.05
    -3 3 -7 527.25
    -3 3 -7 469.05
    3 3 7 460.15
    3 3 7 524.05
    -3 -3 -7 508.45
    -3 -3 -7 473.95
    -3 -3 -7 535.75
    3 -3 7 502.55
    -3 -3 -7 453.75
    -3 -3 -7 513.75
    3 -3 7 513.05
    -3 -3 -7 484.85
    3 -3 7 493.95
    3 -3 7 496.55
    -3 3 -8 275.27
    -3 3 -8 251.27
    3 3 8 282.07
    3 3 8 238.28
    3 3 8 284.17
    -3 3 -8 264.77
    -3 3 -8 239.88
    -3 -3 -8 272.57
    -3 -3 -8 248.08
    -3 -3 -8 271.17
    -3 -3 -8 238.98
    3 -3 8 255.97
    3 -3 8 297.47
    3 3 9 -4.9
    -3 3 -9 0.3
    -3 3 -9 0.3
    3 3 9 -8.5
    -3 3 -9 12.2
    3 3 9 11.4
    -3 3 -9 -5.9
    -3 -3 -9 8.1
    3 -3 9 2.4
    -3 -3 -9 5.6
    3 -3 9 -3.7
    -3 -3 -9 1.3
    -3 -3 -9 6.9
    -3 -3 -9 -4.3
    3 -3 9 7.6
    -3 3 -10 259.37
    3 3 10 196.58
    -3 3 -10 233.78
    3 3 10 251.87
    3 -3 10 225.48
    -3 -3 -10 233.28
    -3 -3 -10 261.77
    -3 -3 -10 235.98
    3 3 11 -2.2
    3 3 11 21.5
    -3 3 -11 2.1
    -3 -3 -11 9.2
    -3 -3 -11 2.8
    3 -3 11 -11.1
    3 4 -11 16.2
    3 4 -11 1.7
    -3 4 11 -2
    -3 -4 11 3.8
    3 -4 -11 11.6
    3 -4 -11 -15.9
    -3 -4 11 0
    -3 4 10 45.8
    3 4 -10 20.5
    3 4 -10 34.7
    3 4 -10 45.9
    -3 4 10 29
    3 -4 -10 44.9
    -3 -4 10 50.09
    3 -4 -10 43.1
    -3 -4 10 49.3
    -3 -4 10 44.6
    3 4 -9 29.2
    3 4 -9 59.09
    -3 4 9 49
    3 4 -9 46.4
    3 4 -9 41.7
    -3 4 9 42.9
    -3 -4 9 50.49
    3 -4 -9 55.39
    3 -4 -9 52.89
    -3 -4 9 57.39
    -3 -4 9 56.29
    3 -4 -9 54.89
    -3 -4 9 52.79
    3 4 -8 -0.9
    -3 4 8 2.1
    -3 4 8 -4.1
    -3 4 8 -3.5
    3 4 -8 -5
    -3 4 8 8.9
    3 4 -8 1.1
    3 4 -8 -7.2
    3 -4 -8 -1.7
    3 -4 -8 -0.2
    -3 -4 8 -2.8
    -3 -4 8 4.8
    3 -4 -8 2.9
    3 -4 -8 -0.4
    -3 -4 8 1.3
    -3 -4 8 2.3
    -3 -4 8 -2.2
    -3 4 7 457.65
    3 4 -7 483.65
    3 4 -7 492.35
    -3 4 7 456.85
    -3 4 7 548.65
    3 4 -7 470.35
    -3 4 7 488.85
    3 4 -7 477.25
    -3 4 7 488.05
    3 -4 -7 509.25
    3 -4 -7 481.15
    -3 -4 7 538.65
    3 -4 -7 511.75
    -3 -4 7 440.36
    -3 -4 7 468.85
    -3 -4 7 537.35
    3 -4 -7 468.05
    -3 4 6 93.89
    3 4 -6 80.29
    3 4 -6 97.49
    -3 4 6 86.79
    -3 4 6 77.69
    -3 4 6 97.09
    3 4 -6 89.39
    3 4 -6 83.39
    -3 4 6 67.39
    -3 4 6 93.29
    -3 -4 6 93.29
    3 -4 -6 79.99
    3 -4 -6 83.39
    -3 -4 6 79.49
    3 -4 -6 83.69
    -3 -4 6 94.89
    -3 -4 6 90.79
    3 -4 -6 78.19
    -3 4 5 142.19
    3 4 -5 131.99
    -3 4 5 160.58
    3 4 -5 153.98
    -3 4 5 131.59
    -3 4 5 150.08
    -3 4 5 155.38
    3 4 -5 140.69
    3 4 -5 135.19
    -3 4 5 139.89
    -3 -4 5 157.18
    -3 -4 5 147.09
    -3 -4 5 140.49
    -3 -4 5 144.29
    3 -4 -5 139.19
    3 -4 -5 153.98
    3 -4 -5 134.69
    3 4 -4 310.27
    3 4 -4 290.97
    -3 4 4 292.37
    -3 4 4 279.97
    3 4 -4 284.37
    -3 4 4 267.27
    3 4 -4 279.97
    -3 4 4 287.57
    -3 4 4 318.27
    3 -4 -4 296.47
    3 -4 -4 284.57
    -3 -4 4 288.47
    -3 -4 4 283.47
    -3 -4 4 295.87
    3 -4 -4 278.47
    -3 -4 4 286.87
    -3 4 3 130.99
    3 4 -3 147.39
    3 4 -3 154.48
    -3 4 3 133.99
    -3 4 3 134.99
    -3 4 3 147.39
    -3 4 3 150.08
    3 4 -3 151.58
    3 4 -3 141.29
    3 -4 -3 139.19
    3 -4 -3 145.59
    -3 -4 3 136.99
    3 -4 -3 148.99
    3 -4 -3 140.59
    -3 -4 3 156.08
    -3 -4 3 148.89
    -3 4 2 1037.9
    3 4 -2 1118.09
    -3 4 2 1016.9
    -3 4 2 1195.18
    3 4 -2 1110.59
    -3 4 2 1138.99
    3 4 -2 1108.29
    3 4 -2 1145.29
    -3 4 2 1098.39
    3 -4 -2 1157.38
    -3 -4 2 1199.28
    3 -4 -2 1080.29
    -3 -4 2 1215.88
    -3 -4 2 1153.48
    3 -4 -2 1093.29
    -3 -4 2 1119.79
    -3 4 1 693.43
    -3 4 1 731.53
    3 4 -1 641.24
    3 4 -1 746.63
    3 4 -1 664.63
    3 4 -1 711.63
    -3 4 1 760.92
    3 4 -1 723.43
    -3 4 1 741.13
    -3 -4 1 730.93
    3 -4 -1 726.63
    -3 -4 1 725.73
    -3 -4 1 771.32
    -3 -4 1 688.23
    -3 -4 1 708.23
    3 -4 -1 720.93
    -3 4 0 80.69
    3 4 0 81.69
    -3 4 0 87.29
    3 4 0 80.69
    3 4 0 80.99
    -3 4 0 82.09
    3 4 0 66.19
    3 4 0 84.09
    -3 -4 0 91.49
    -3 -4 0 90.19
    3 -4 0 81.19
    -3 -4 0 88.89
    3 -4 0 87.59
    -3 -4 0 88.29
    -3 -4 0 81.49
    -3 4 -1 1428.46
    -3 4 -1 1446.96
    -3 4 -1 1413.76
    3 4 1 1403.96
    3 4 1 1295.77
    -3 4 -1 1426.36
    3 4 1 1441.66
    -3 4 -1 1389.06
    3 4 1 1441.76
    3 4 1 1431.06
    -3 -4 -1 1260.57
    -3 -4 -1 1441.86
    -3 -4 -1 1433.86
    3 -4 1 1512.25
    -3 -4 -1 1326.37
    3 -4 1 1440.46
    3 -4 1 1352.76
    -3 -4 -1 1455.85
    3 4 2 4.7
    -3 4 -2 8.4
    3 4 2 5.9
    -3 4 -2 5.9
    3 4 2 7.3
    3 4 2 3.9
    -3 4 -2 5
    -3 4 -2 5.3
    -3 4 -2 4.6
    3 -4 2 4.8
    -3 -4 -2 12.1
    3 -4 2 3.6
    3 -4 2 6.6
    -3 -4 -2 4.9
    -3 -4 -2 7.5
    -3 -4 -2 6.1
    3 -4 2 6
    -3 4 -3 2709.33
    3 4 3 2671.33
    -3 4 -3 2603.34
    -3 4 -3 2618.34
    3 4 3 2427.76
    -3 4 -3 2622.64
    3 4 3 2620.04
    3 4 3 2664.73
    -3 4 -3 2554.04
    3 4 3 2618.24
    -3 -4 -3 2697.63
    -3 -4 -3 2759.12
    3 -4 3 2815.72
    -3 -4 -3 2665.13
    3 -4 3 2466.25
    -3 -4 -3 2709.03
    -3 4 -4 585.94
    -3 4 -4 565.74
    -3 4 -4 555.14
    3 4 4 546.15
    3 4 4 554.54
    -3 4 -4 556.94
    3 4 4 550.04
    -3 4 -4 559.34
    3 4 4 540.45
    -3 -4 -4 578.54
    -3 -4 -4 530.95
    -3 -4 -4 568.24
    3 -4 4 545.65
    3 -4 4 533.55
    -3 -4 -4 578.34
    -3 4 -5 5.7
    -3 4 -5 1.9
    3 4 5 -1.1
    3 4 5 9.3
    -3 4 -5 5.3
    -3 4 -5 1.8
    -3 4 -5 2.5
    3 4 5 2
    3 4 5 3.3
    -3 -4 -5 2.7
    -3 -4 -5 -0.1
    3 -4 5 3.1
    -3 -4 -5 0.9
    -3 -4 -5 -0.1
    3 -4 5 3
    -3 -4 -5 2.8
    3 -4 5 3.8
    -3 -4 -5 5.3
    -3 4 -6 701.23
    3 4 6 646.14
    3 4 6 692.53
    -3 4 -6 666.33
    3 4 6 674.83
    3 4 6 663.43
    -3 4 -6 645.44
    -3 4 -6 656.43
    -3 -4 -6 644.54
    -3 -4 -6 673.23
    -3 -4 -6 710.73
    -3 -4 -6 664.63
    -3 -4 -6 641.64
    3 -4 6 669.43
    3 -4 6 716.03
    -3 -4 -6 588.14
    3 -4 6 653.53
    3 4 7 142.09
    -3 4 -7 185.58
    3 4 7 156.88
    -3 4 -7 164.58
    -3 4 -7 157.08
    -3 4 -7 162.58
    3 4 7 159.78
    3 4 7 143.49
    3 -4 7 141.49
    3 -4 7 157.38
    -3 -4 -7 156.48
    -3 -4 -7 145.59
    -3 -4 -7 189.18
    3 -4 7 171.18
    -3 -4 -7 165.88
    -3 -4 -7 149.49
    -3 -4 -7 164.78
    3 -4 7 172.08
    -3 4 -8 125.79
    -3 4 -8 112.09
    -3 4 -8 126.59
    3 4 8 129.09
    3 4 8 113.69
    3 4 8 155.18
    -3 4 -8 138.39
    -3 -4 -8 117.59
    -3 -4 -8 149.29
    -3 -4 -8 121.89
    -3 -4 -8 143.49
    -3 -4 -8 131.99
    3 -4 8 135.89
    3 -4 8 149.09
    3 -4 8 133.59
    -3 4 -9 416.76
    3 4 9 456.35
    3 4 9 420.56
    -3 4 -9 350.06
    -3 4 -9 419.16
    3 4 9 360.66
    -3 -4 -9 410.36
    -3 -4 -9 440.66
    -3 -4 -9 415.66
    -3 -4 -9 470.55
    -3 -4 -9 372.66
    3 -4 9 388.86
    3 -4 9 364.56
    3 -4 9 469.35
    3 -4 9 398.66
    3 4 10 -1.8
    -3 4 -10 3.5
    -3 4 -10 -5.7
    3 4 10 -6.1
    -3 -4 -10 -2
    3 -4 10 -1.2
    -3 -4 -10 -9.9
    3 4 11 104.39
    -3 4 -11 124.79
    3 -4 11 113.59
    -3 -4 -11 96.19
    -3 -4 -11 123.79
    3 5 -11 15
    -3 5 11 19.7
    -3 -5 11 16.5
    3 -5 -11 15.9
    -3 -5 11 6.8
    3 -5 -11 15.2
    3 5 -10 48.5
    -3 5 10 46.3
    3 5 -10 61.49
    3 -5 -10 43.8
    -3 -5 10 52.59
    3 -5 -10 38.7
    -3 -5 10 60.69
    3 5 -9 -0.3
    3 5 -9 -1.2
    -3 5 9 1.2
    3 5 -9 4.4
    -3 5 9 2.4
    -3 -5 9 5.4
    -3 -5 9 6.9
    3 -5 -9 4.2
    3 -5 -9 -2.8
    -3 -5 9 -1.9
    3 -5 -9 -2.4
    -3 -5 9 -1.2
    3 5 -8 211.68
    -3 5 8 189.28
    -3 5 8 172.98
    -3 5 8 202.38
    3 5 -8 187.58
    3 5 -8 168.38
    3 5 -8 194.08
    -3 5 8 161.38
    -3 5 8 231.38
    3 -5 -8 196.58
    -3 -5 8 195.38
    -3 -5 8 209.88
    -3 -5 8 201.58
    3 -5 -8 183.58
    3 -5 -8 202.08
    -3 -5 8 185.68
    -3 -5 8 196.78
    -3 5 7 252.97
    3 5 -7 261.27
    3 5 -7 280.17
    3 5 -7 268.47
    -3 5 7 289.47
    -3 5 7 243.88
    3 5 -7 272.17
    -3 5 7 237.38
    3 -5 -7 271.47
    -3 -5 7 276.77
    3 -5 -7 285.37
    3 -5 -7 250.97
    -3 -5 7 301.17
    -3 -5 7 256.17
    -3 -5 7 254.37
    -3 -5 7 269.87
    -3 5 6 147.89
    -3 5 6 144.89
    3 5 -6 148.09
    3 5 -6 141.99
    3 5 -6 155.48
    -3 5 6 132.69
    3 5 -6 169.78
    -3 5 6 134.29
    3 -5 -6 133.39
    -3 -5 6 159.78
    -3 -5 6 161.18
    3 -5 -6 141.79
    -3 -5 6 133.29
    3 -5 -6 161.58
    -3 -5 6 164.48
    -3 5 5 913.11
    3 5 -5 845.72
    -3 5 5 824.72
    3 5 -5 833.12
    3 5 -5 860.51
    -3 5 5 840.72
    3 5 -5 868.31
    -3 5 5 829.02
    -3 5 5 822.22
    3 -5 -5 837.42
    -3 -5 5 865.91
    -3 -5 5 900.51
    -3 -5 5 849.72
    3 -5 -5 840.52
    -3 -5 5 886.61
    -3 5 4 101.89
    3 5 -4 94.19
    -3 5 4 97.29
    3 5 -4 101.79
    3 5 -4 99.99
    3 5 -4 91.99
    -3 5 4 108.69
    -3 5 4 100.79
    -3 5 4 104.49
    3 -5 -4 106.39
    3 -5 -4 100.39
    -3 -5 4 109.19
    3 -5 -4 105.79
    -3 -5 4 106.69
    -3 -5 4 105.59
    -3 -5 4 99.29
    3 5 -3 2415.56
    -3 5 3 2202.18
    -3 5 3 2276.17
    -3 5 3 2266.67
    -3 5 3 2383.36
    3 5 -3 2262.47
    3 5 -3 2318.97
    3 5 -3 2242.98
    3 5 -3 2339.57
    3 -5 -3 2290.97
    -3 -5 3 2326.87
    -3 -5 3 2375.36
    -3 -5 3 2230.98
    3 -5 -3 2383.86
    3 -5 -3 2266.87
    -3 -5 3 2446.36
    -3 5 2 85.59
    3 5 -2 103.79
    -3 5 2 90.09
    3 5 -2 106.69
    -3 5 2 99.59
    3 5 -2 99.69
    3 5 -2 96.59
    -3 5 2 89.39
    3 5 -2 103.49
    -3 -5 2 107.99
    -3 -5 2 97.19
    -3 -5 2 92.79
    3 -5 -2 104.39
    3 -5 -2 95.09
    -3 -5 2 94.19
    3 -5 -2 97.29
    -3 5 1 139.09
    3 5 -1 139.09
    -3 5 1 138.49
    -3 5 1 142.49
    -3 5 1 145.49
    3 5 -1 135.59
    3 5 -1 132.09
    -3 5 1 137.49
    3 5 -1 143.79
    -3 5 1 130.99
    3 5 -1 139.89
    3 -5 -1 142.49
    -3 -5 1 139.59
    -3 -5 1 137.29
    -3 -5 1 148.19
    -3 -5 1 140.79
    3 -5 -1 138.19
    -3 -5 1 136.19
    -3 5 0 257.57
    -3 5 0 260.67
    3 5 0 284.77
    3 5 0 237.28
    3 5 0 266.27
    3 5 0 285.07
    -3 5 0 295.07
    3 5 0 263.27
    -3 -5 0 262.87
    -3 -5 0 260.57
    -3 -5 0 275.37
    -3 -5 0 274.17
    -3 -5 0 269.87
    -3 5 -1 -0.2
    -3 5 -1 0.4
    -3 5 -1 6.5
    3 5 1 0
    -3 5 -1 1.2
    3 5 1 0.9
    3 5 1 -0.2
    3 5 1 -0.7
    3 5 1 2.2
    3 -5 1 2.7
    -3 -5 -1 2.6
    -3 -5 -1 2.1
    -3 -5 -1 0.3
    -3 -5 -1 3.2
    -3 -5 -1 0.3
    3 5 2 686.63
    3 5 2 626.74
    3 5 2 676.63
    -3 5 -2 638.14
    3 5 2 667.23
    3 5 2 643.24
    -3 5 -2 750.62
    -3 5 -2 684.23
    -3 5 -2 649.54
    -3 5 -2 643.14
    -3 -5 -2 683.33
    3 -5 2 651.83
    -3 -5 -2 633.94
    -3 -5 -2 679.13
    -3 -5 -2 628.94
    3 -5 2 677.73
    -3 -5 -2 656.93
    -3 5 -3 997.2
    3 5 3 1067.99
    -3 5 -3 1097.19
    -3 5 -3 1040.9
    3 5 3 1053.09
    3 5 3 1091.99
    3 5 3 1022.1
    3 5 3 1062.29
    -3 5 -3 1069.29
    -3 5 -3 1054.79
    -3 -5 -3 1044.5
    -3 -5 -3 1052.19
    3 -5 3 1042.8
    -3 -5 -3 946.31
    -3 -5 -3 1026.3
    3 -5 3 1035.3
    3 -5 3 1026.2
    3 5 4 67.39
    3 5 4 73.59
    3 5 4 67.09
    3 5 4 52.59
    -3 5 -4 69.09
    -3 5 -4 70.09
    -3 5 -4 75.69
    -3 5 -4 63.79
    -3 5 -4 72.09
    3 -5 4 70.29
    -3 -5 -4 68.59
    -3 -5 -4 74.79
    -3 -5 -4 78.69
    3 -5 4 67.29
    -3 -5 -4 69.39
    3 5 5 815.52
    -3 5 -5 942.01
    3 5 5 813.42
    -3 5 -5 831.12
    -3 5 -5 854.31
    -3 5 -5 809.32
    -3 5 -5 812.22
    3 5 5 872.31
    3 5 5 851.71
    3 -5 5 817.02
    -3 -5 -5 855.11
    3 -5 5 829.82
    -3 -5 -5 857.51
    -3 -5 -5 884.91
    3 -5 5 873.51
    -3 5 -6 12.4
    -3 5 -6 5.1
    3 5 6 8.1
    3 5 6 9.9
    3 5 6 2.9
    3 5 6 8
    -3 5 -6 14.3
    -3 5 -6 8.2
    3 -5 6 9
    3 -5 6 2.4
    3 -5 6 3.9
    -3 -5 -6 2.8
    -3 -5 -6 3.3
    -3 -5 -6 2.9
    -3 -5 -6 7.2
    -3 -5 -6 5.3
    3 5 7 514.15
    3 5 7 603.44
    -3 5 -7 530.75
    -3 5 -7 562.24
    3 5 7 552.54
    -3 5 -7 557.94
    -3 5 -7 518.45
    3 5 7 542.35
    -3 -5 -7 523.45
    -3 -5 -7 523.75
    3 -5 7 581.54
    -3 -5 -7 616.54
    -3 -5 -7 569.44
    3 -5 7 541.05
    3 -5 7 538.65
    3 -5 7 510.85
    -3 -5 -7 558.24
    3 5 8 92.19
    -3 5 -8 74.59
    -3 5 -8 70.49
    3 5 8 68.49
    3 5 8 68.59
    -3 -5 -8 72.59
    3 -5 8 65.29
    3 -5 8 67.69
    -3 -5 -8 69.49
    -3 -5 -8 75.49
    3 -5 8 71.89
    -3 -5 -8 82.89
    3 -5 8 54.09
    -3 -5 -8 67.59
    3 5 9 33.5
    3 5 9 35.4
    -3 5 -9 22
    -3 5 -9 38
    -3 -5 -9 35.9
    3 -5 9 34.7
    3 -5 9 17.8
    -3 -5 -9 49.2
    -3 -5 -9 38.3
    3 -5 9 20.8
    -3 -5 -9 28.7
    3 -5 9 27.1
    3 5 10 61.39
    3 5 10 50.19
    -3 5 -10 45.8
    -3 5 -10 47
    -3 -5 -10 60.69
    3 -5 10 64.49
    -3 -5 -10 64.69
    3 5 11 25.5
    -3 5 -11 39.9
    -3 -5 -11 25.2
    3 -5 11 33.9
    -3 -5 -11 12.2
    -3 6 11 156.58
    3 6 -11 159.78
    3 -6 -11 148.29
    -3 -6 11 150.38
    3 -6 -11 181.58
    -3 -6 11 161.08
    -3 6 10 11.6
    3 6 -10 11.5
    3 6 -10 4.1
    -3 -6 10 15.6
    3 -6 -10 -2.9
    -3 -6 10 4.8
    3 -6 -10 14.6
    3 6 -9 252.17
    -3 6 9 249.58
    3 6 -9 218.28
    -3 6 9 240.38
    3 6 -9 246.38
    -3 6 9 233.78
    3 -6 -9 248.38
    -3 -6 9 250.67
    -3 -6 9 229.68
    3 -6 -9 241.48
    -3 -6 9 261.47
    3 -6 -9 226.08
    3 6 -8 1.2
    3 6 -8 3.2
    3 6 -8 6.2
    3 6 -8 8.8
    -3 6 8 3.8
    -3 6 8 1.3
    -3 6 8 2.5
    -3 -6 8 3.1
    -3 -6 8 -2.2
    3 -6 -8 5.3
    3 -6 -8 2
    3 -6 -8 -3
    -3 -6 8 -2.2
    -3 -6 8 0.6
    -3 6 7 659.13
    3 6 -7 682.63
    -3 6 7 703.33
    3 6 -7 742.13
    -3 6 7 632.04
    3 6 -7 663.23
    -3 6 7 706.43
    3 6 -7 704.23
    -3 6 7 643.44
    3 -6 -7 706.13
    -3 -6 7 736.33
    -3 -6 7 662.93
    3 -6 -7 632.14
    3 -6 -7 696.83
    -3 -6 7 753.12
    -3 -6 7 700.93
    3 6 -6 13.6
    -3 6 6 20.1
    -3 6 6 17.4
    3 6 -6 15.7
    -3 6 6 17.1
    -3 6 6 11.7
    3 6 -6 15.1
    3 6 -6 25.3
    -3 6 6 13.2
    3 -6 -6 21.4
    -3 -6 6 13.3
    3 -6 -6 5.9
    3 -6 -6 23.7
    -3 -6 6 16.3
    -3 -6 6 15.2
    -3 -6 6 15.8
    3 6 -5 313.07
    -3 6 5 292.77
    -3 6 5 310.57
    3 6 -5 292.87
    -3 6 5 305.77
    -3 6 5 304.27
    3 6 -5 298.97
    -3 -6 5 327.27
    3 -6 -5 318.07
    -3 -6 5 283.07
    3 -6 -5 288.77
    -3 -6 5 320.47
    3 -6 -5 314.27
    -3 -6 5 304.77
    -3 6 4 179.58
    3 6 -4 186.08
    -3 6 4 183.28
    3 6 -4 193.18
    -3 6 4 182.48
    -3 6 4 189.28
    3 6 -4 180.58
    -3 6 4 170.48
    3 6 -4 187.18
    -3 6 4 188.38
    3 -6 -4 172.98
    -3 -6 4 194.68
    3 -6 -4 183.48
    3 -6 -4 187.18
    -3 -6 4 193.78
    -3 -6 4 194.68
    -3 -6 4 185.18
    3 6 -3 111.59
    3 6 -3 110.69
    -3 6 3 108.29
    -3 6 3 106.29
    -3 6 3 108.19
    -3 6 3 105.69
    3 6 -3 101.19
    -3 6 3 98.09
    3 6 -3 116.79
    -3 6 3 104.59
    -3 6 3 114.39
    3 6 -3 104.59
    -3 -6 3 113.29
    -3 -6 3 105.19
    3 -6 -3 112.79
    3 -6 -3 114.59
    -3 -6 3 104.69
    -3 -6 3 117.79
    3 -6 -3 105.99
    -3 6 2 983.2
    -3 6 2 962.7
    3 6 -2 974.1
    -3 6 2 898.01
    -3 6 2 887.61
    3 6 -2 953.6
    3 6 -2 1000.7
    -3 6 2 935.21
    -3 6 2 949.31
    3 6 -2 1020
    -3 -6 2 982.2
    3 -6 -2 994.6
    3 -6 -2 984.5
    -3 -6 2 998
    3 -6 -2 934.91
    -3 -6 2 902.21
    -3 -6 2 1005.6
    3 6 -1 1351.76
    3 6 -1 1439.86
    3 6 -1 1278.57
    -3 6 1 1354.66
    -3 6 1 1250.37
    3 6 -1 1426.56
    3 6 -1 1343.97
    -3 6 1 1304.97
    -3 -6 1 1299.87
    3 -6 -1 1344.27
    3 -6 -1 1347.97
    -3 -6 1 1269.57
    -3 -6 1 1427.66
    -3 -6 1 1316.97
    -3 -6 1 1334.67
    -3 6 0 480.75
    3 6 0 508.75
    3 6 0 492.45
    3 6 0 457.25
    -3 6 0 481.95
    3 6 0 473.05
    -3 6 0 492.85
    3 6 0 453.25
    -3 -6 0 467.05
    -3 -6 0 499.95
    -3 -6 0 489.55
    -3 -6 0 529.05
    -3 -6 0 487.45
    -3 6 -1 2915.61
    -3 6 -1 2910.31
    3 6 1 2716.83
    3 6 1 2809.72
    -3 6 -1 2946.81
    3 6 1 2772.92
    -3 6 -1 2873.61
    3 6 1 2880.61
    -3 6 -1 2843.32
    -3 -6 -1 2911.11
    -3 -6 -1 2931.71
    3 -6 1 2992.1
    -3 -6 -1 2881.61
    -3 -6 -1 2953.7
    -3 -6 -1 2746.93
    -3 6 -2 91.19
    -3 6 -2 92.99
    3 6 2 95.29
    -3 6 -2 96.99
    -3 6 -2 93.59
    3 6 2 106.39
    3 6 2 90.89
    3 6 2 93.19
    -3 6 -2 101.19
    3 6 2 86.69
    3 -6 2 93.79
    -3 -6 -2 98.59
    -3 -6 -2 96.09
    -3 -6 -2 94.29
    3 -6 2 97.29
    -3 -6 -2 97.29
    3 6 3 357.96
    -3 6 -3 433.96
    3 6 3 426.56
    -3 6 -3 415.26
    3 6 3 418.36
    -3 6 -3 403.26
    -3 6 -3 447.66
    3 6 3 441.96
    3 6 3 454.45
    -3 6 -3 449.56
    3 -6 3 416.06
    3 -6 3 444.76
    -3 -6 -3 423.66
    -3 -6 -3 441.16
    -3 -6 -3 411.56
    -3 -6 -3 431.16
    -3 -6 -3 400.86
    3 6 4 3.5
    -3 6 -4 7.5
    -3 6 -4 5.9
    -3 6 -4 2.8
    3 6 4 3.2
    -3 6 -4 1.9
    -3 6 -4 6
    3 6 4 -0.1
    3 6 4 7.1
    3 6 4 5
    3 -6 4 6.8
    3 -6 4 5.1
    -3 -6 -4 6.3
    -3 -6 -4 3.6
    -3 -6 -4 10.5
    3 -6 4 4.7
    -3 -6 -4 0.3
    -3 6 -5 38.8
    3 6 5 25.8
    3 6 5 22.8
    -3 6 -5 20.3
    3 6 5 31.7
    -3 6 -5 25.8
    -3 6 -5 22.9
    3 6 5 15.1
    -3 -6 -5 25.3
    -3 -6 -5 25.1
    -3 -6 -5 19.6
    3 -6 5 25.6
    -3 -6 -5 18.8
    -3 6 -6 128.79
    -3 6 -6 141.89
    -3 6 -6 154.08
    -3 6 -6 159.78
    3 6 6 139.69
    3 6 6 138.09
    3 6 6 140.19
    -3 -6 -6 127.09
    -3 -6 -6 154.88
    -3 -6 -6 161.38
    -3 -6 -6 138.89
    -3 -6 -6 144.29
    3 -6 6 149.79
    -3 -6 -6 149.39
    3 -6 6 141.89
    3 6 7 160.68
    -3 6 -7 179.68
    3 6 7 167.58
    3 6 7 157.98
    3 6 7 144.69
    -3 6 -7 166.78
    -3 6 -7 165.98
    -3 6 -7 169.48
    -3 -6 -7 167.58
    3 -6 7 164.58
    3 -6 7 167.78
    -3 -6 -7 160.78
    -3 -6 -7 182.58
    -3 -6 -7 160.18
    -3 -6 -7 168.78
    -3 -6 -7 172.18
    -3 6 -8 27
    3 6 8 33.2
    3 6 8 21.7
    3 6 8 24
    -3 6 -8 26.8
    -3 6 -8 28.7
    3 -6 8 36.7
    -3 -6 -8 30.2
    3 -6 8 18.8
    -3 -6 -8 35
    3 6 9 299.97
    3 6 9 312.27
    -3 6 -9 287.37
    -3 6 -9 320.57
    -3 -6 -9 314.37
    3 -6 9 258.77
    -3 -6 -9 286.77
    3 -6 9 326.27
    -3 -6 -9 284.07
    3 6 10 11.4
    3 6 10 16.3
    -3 6 -10 12.6
    -3 -6 -10 19.6
    -3 -6 -10 19.6
    3 -6 10 16.7
    3 6 11 110.29
    -3 6 -11 106.99
    3 -6 11 157.78
    -3 -6 -11 104.59
    -3 -6 -11 154.18
    -3 7 11 142.19
    3 7 -11 185.18
    3 -7 -11 148.49
    3 -7 -11 134.49
    -3 -7 11 150.28
    -3 -7 11 165.78
    3 7 -10 1.9
    -3 7 10 2.7
    3 7 -10 13.2
    3 -7 -10 -15.2
    -3 -7 10 -4.2
    -3 -7 10 18.8
    3 7 -9 112.89
    -3 7 9 117.99
    -3 7 9 99.29
    -3 7 9 82.39
    -3 -7 9 100.59
    -3 -7 9 84.79
    3 -7 -9 90.69
    -3 -7 9 77.79
    3 -7 -9 66.89
    3 -7 -9 94.19
    3 7 -8 35.2
    -3 7 8 34.6
    3 7 -8 35.2
    -3 7 8 29
    3 7 -8 31.4
    3 -7 -8 24.8
    -3 -7 8 33
    3 -7 -8 28.9
    3 -7 -8 27.9
    -3 -7 8 28
    -3 -7 8 35.1
    3 7 -7 77.39
    -3 7 7 79.39
    -3 7 7 59.99
    3 7 -7 87.09
    -3 7 7 61.79
    3 7 -7 76.59
    -3 7 7 82.39
    3 7 -7 89.79
    -3 7 7 73.89
    3 -7 -7 75.19
    3 -7 -7 80.19
    -3 -7 7 74.59
    -3 -7 7 80.99
    -3 -7 7 85.59
    -3 -7 7 69.49
    -3 -7 7 74.09
    -3 7 6 -3
    -3 7 6 4.4
    -3 7 6 -2.4
    -3 7 6 2.5
    3 7 -6 -2.3
    3 7 -6 5.3
    3 7 -6 -3.6
    -3 7 6 -4
    3 7 -6 -2.8
    -3 -7 6 0.8
    3 -7 -6 -0.4
    -3 -7 6 0.6
    -3 -7 6 -1.1
    3 -7 -6 -0.3
    -3 -7 6 1.7
    3 -7 -6 5.7
    3 7 -5 1257.47
    -3 7 5 1261.77
    3 7 -5 1295.17
    -3 7 5 1212.18
    -3 7 5 1243.48
    -3 7 5 1170.58
    -3 7 5 1309.37
    3 7 -5 1308.97
    3 7 -5 1237.58
    3 -7 -5 1319.97
    3 -7 -5 1169.28
    -3 -7 5 1243.18
    -3 -7 5 1212.98
    3 -7 -5 1184.58
    -3 -7 5 1346.97
    -3 -7 5 1289.17
    -3 7 4 79.09
    -3 7 4 82.19
    3 7 -4 94.39
    -3 7 4 98.29
    3 7 -4 92.29
    -3 7 4 82.19
    -3 7 4 93.19
    3 7 -4 91.39
    -3 7 4 95.49
    3 7 -4 97.49
    3 7 -4 86.39
    3 -7 -4 87.89
    3 -7 -4 85.89
    3 -7 -4 84.39
    -3 -7 4 93.39
    -3 -7 4 89.59
    -3 -7 4 86.69
    -3 -7 4 87.79
    -3 7 3 1100.09
    3 7 -3 1087.29
    3 7 -3 1026.4
    3 7 -3 1041.2
    3 7 -3 1085.29
    -3 7 3 961.4
    -3 7 3 1085.09
    -3 7 3 1090.79
    -3 7 3 1053.89
    3 7 -3 1117.99
    -3 7 3 982.8
    -3 7 3 1081.69
    3 -7 -3 1036.5
    3 -7 -3 1111.19
    -3 -7 3 1155.88
    -3 -7 3 1109.49
    -3 -7 3 1182.78
    -3 -7 3 1064.69
    3 -7 -3 1045.2
    -3 7 2 44.6
    -3 7 2 40.5
    3 7 -2 40.1
    3 7 -2 42.9
    -3 7 2 45.9
    -3 7 2 43.7
    3 7 -2 40.5
    -3 7 2 40.7
    3 7 -2 47.7
    -3 7 2 47.1
    3 7 -2 56.89
    -3 7 2 42.2
    3 -7 -2 41.3
    -3 -7 2 43.7
    3 -7 -2 46.5
    3 -7 -2 42.7
    -3 -7 2 40.2
    -3 -7 2 41.4
    -3 -7 2 43.2
    -3 7 1 2437.86
    3 7 -1 2289.57
    3 7 -1 2367.56
    -3 7 1 2457.45
    3 7 -1 2538.55
    -3 7 1 2557.74
    -3 -7 1 2127.49
    -3 -7 1 2528.95
    3 -7 -1 2475.95
    -3 -7 1 2601.24
    -3 -7 1 2622.24
    3 -7 -1 2522.85
    -3 -7 1 2479.15
    3 7 0 62.89
    3 7 0 56.99
    3 7 0 75.09
    -3 7 0 64.09
    -3 7 0 61.39
    -3 7 0 59.79
    3 7 0 61.29
    -3 -7 0 57.39
    -3 -7 0 62.89
    -3 -7 0 65.79
    -3 -7 0 73.69
    3 7 1 308.97
    3 7 1 270.67
    -3 7 -1 316.27
    -3 7 -1 334.67
    -3 7 -1 290.07
    3 7 1 321.17
    -3 7 -1 322.07
    3 7 1 342.17
    -3 7 -1 331.27
    -3 -7 -1 318.77
    -3 -7 -1 338.37
    -3 -7 -1 343.07
    -3 -7 -1 308.47
    3 -7 1 332.27
    3 7 2 44.3
    3 7 2 46.2
    -3 7 -2 40.5
    -3 7 -2 40.5
    -3 7 -2 38.6
    -3 7 -2 36.8
    3 7 2 35.2
    3 7 2 34.9
    -3 7 -2 35.8
    3 7 2 38.8
    -3 -7 -2 33.9
    -3 -7 -2 36.9
    3 -7 2 38.3
    -3 -7 -2 39.2
    -3 -7 -2 43.3
    -3 -7 -2 37.8
    3 -7 2 43.8
    -3 7 -3 606.74
    3 7 3 588.84
    -3 7 -3 600.04
    -3 7 -3 620.24
    3 7 3 587.14
    3 7 3 631.84
    3 7 3 597.24
    -3 7 -3 596.44
    -3 7 -3 589.24
    3 7 3 616.74
    3 -7 3 603.74
    3 -7 3 610.14
    -3 -7 -3 621.34
    -3 -7 -3 603.34
    -3 -7 -3 576.04
    3 -7 3 597.84
    -3 -7 -3 620.94
    -3 -7 -3 616.94
    -3 7 -4 5.1
    3 7 4 7.3
    3 7 4 10.4
    3 7 4 5.2
    -3 7 -4 9.3
    -3 7 -4 6.4
    3 7 4 9.4
    3 7 4 10.9
    -3 7 -4 6.6
    3 -7 4 7.3
    -3 -7 -4 13
    -3 -7 -4 12.4
    3 -7 4 6
    -3 -7 -4 8.7
    3 -7 4 9.2
    -3 -7 -4 12.1
    -3 7 -5 1552.84
    3 7 5 1408.46
    3 7 5 1461.95
    -3 7 -5 1413.66
    3 7 5 1316.07
    3 7 5 1426.76
    -3 7 -5 1410.66
    -3 7 -5 1376.36
    -3 -7 -5 1480.95
    3 -7 5 1491.35
    -3 -7 -5 1485.15
    -3 -7 -5 1564.24
    -3 -7 -5 1476.75
    3 -7 5 1372.16
    -3 7 -6 17.6
    -3 7 -6 28
    -3 7 -6 32.1
    3 7 6 34.7
    3 7 6 22.7
    3 7 6 27.7
    -3 7 -6 22.6
    3 7 6 28.4
    -3 -7 -6 28.3
    -3 -7 -6 26.2
    3 -7 6 21.3
    -3 -7 -6 36.4
    -3 -7 -6 20.2
    -3 -7 -6 27.4
    -3 -7 -6 26.9
    -3 7 -7 534.75
    -3 7 -7 540.45
    3 7 7 546.85
    -3 7 -7 483.75
    3 7 7 472.35
    3 7 7 490.75
    -3 7 -7 471.65
    -3 -7 -7 510.85
    -3 -7 -7 523.25
    -3 -7 -7 472.65
    3 -7 7 503.35
    -3 -7 -7 547.05
    3 7 8 10.3
    -3 7 -8 16.2
    -3 7 -8 -2.1
    3 -7 8 6.7
    3 -7 8 8.6
    -3 -7 -8 16.2
    -3 -7 -8 -5.7
    -3 -7 -8 10.7
    -3 7 -9 19.2
    3 7 9 12.9
    3 7 9 21.6
    -3 7 -9 -0.2
    -3 -7 -9 14.7
    3 -7 9 4.5
    -3 -7 -9 1.2
    3 7 10 4.9
    -3 7 -10 21.1
    3 -7 10 15
    -3 -7 -10 4.3
    -3 -7 -10 -3.9
    3 7 11 20.6
    -3 7 -11 14.9
    -3 -7 -11 20.9
    -3 -7 -11 -2.6
    3 -7 11 9
    3 8 -11 89.89
    -3 8 11 106.79
    3 -8 -11 152.48
    -3 -8 11 127.19
    -3 -8 11 114.99
    3 -8 -11 100.19
    3 8 -10 21.6
    -3 8 10 26.8
    3 -8 -10 20.5
    -3 -8 10 0.1
    3 -8 -10 6.1
    -3 -8 10 26.3
    3 8 -9 629.54
    -3 8 9 659.53
    -3 8 9 816.32
    3 8 -9 725.83
    -3 -8 9 702.73
    3 -8 -9 712.53
    3 -8 -9 708.83
    -3 -8 9 776.82
    -3 8 8 69.59
    3 8 -8 56.19
    3 8 -8 59.09
    -3 8 8 77.39
    -3 8 8 76.69
    3 -8 -8 70.09
    3 -8 -8 96.79
    -3 -8 8 73.99
    -3 -8 8 57.59
    -3 -8 8 76.89
    3 8 -7 559.24
    -3 8 7 584.24
    3 8 -7 595.94
    -3 8 7 581.74
    -3 8 7 573.14
    3 8 -7 640.14
    3 -8 -7 611.64
    3 -8 -7 506.85
    -3 -8 7 651.83
    -3 -8 7 552.44
    -3 -8 7 604.64
    3 8 -6 13.6
    -3 8 6 13.7
    -3 8 6 4.3
    -3 8 6 22.2
    3 8 -6 14
    -3 8 6 30
    3 8 -6 12.8
    -3 8 6 18.4
    3 8 -6 15
    -3 -8 6 13.5
    -3 -8 6 6.5
    3 -8 -6 10.8
    -3 -8 6 12.7
    3 -8 -6 10.7
    -3 -8 6 11.6
    3 -8 -6 13.8
    -3 8 5 323.57
    -3 8 5 285.17
    -3 8 5 292.87
    3 8 -5 322.67
    3 8 -5 328.57
    3 8 -5 316.57
    -3 8 5 317.67
    3 8 -5 327.37
    3 8 -5 307.07
    3 8 -5 333.07
    -3 -8 5 333.27
    -3 -8 5 309.47
    3 -8 -5 324.07
    -3 -8 5 320.37
    -3 -8 5 346.67
    3 -8 -5 319.97
    3 -8 -5 295.87
    -3 8 4 42.6
    3 8 -4 43.2
    -3 8 4 34.8
    3 8 -4 51.09
    3 8 -4 36.5
    -3 8 4 47.1
    -3 8 4 39.7
    -3 8 4 40
    3 8 -4 47.2
    -3 8 4 36.8
    3 8 -4 43.5
    -3 -8 4 49.3
    3 -8 -4 32.8
    -3 -8 4 33
    -3 -8 4 30.1
    3 -8 -4 38.2
    3 -8 -4 36.9
    -3 -8 4 40.2
    3 8 -3 108.39
    -3 8 3 89.39
    3 8 -3 112.49
    -3 8 3 86.29
    3 8 -3 100.09
    3 8 -3 100.09
    -3 8 3 99.69
    -3 8 3 105.39
    -3 8 3 112.89
    3 8 -3 113.39
    3 -8 -3 105.79
    -3 -8 3 105.79
    -3 -8 3 102.09
    -3 -8 3 107.69
    3 -8 -3 97.69
    -3 -8 3 106.19
    3 -8 -3 99.49
    3 8 -2 108.59
    -3 8 2 101.49
    -3 8 2 106.09
    3 8 -2 102.49
    3 8 -2 106.99
    -3 8 2 113.09
    -3 8 2 105.59
    -3 8 2 105.39
    3 8 -2 101.29
    3 8 -2 97.29
    -3 8 2 99.99
    3 -8 -2 103.09
    3 -8 -2 99.69
    -3 -8 2 90.19
    3 -8 -2 101.89
    -3 -8 2 95.89
    -3 -8 2 102.99
    -3 -8 2 108.79
    3 8 -1 2110.29
    3 8 -1 2141.09
    -3 8 1 2365.36
    -3 8 1 2074.99
    3 8 -1 2177.78
    3 8 -1 2107.49
    3 8 -1 2046.5
    -3 8 1 1937.71
    -3 8 1 1947.41
    -3 -8 1 2116.99
    -3 -8 1 2085.79
    3 -8 -1 2041.2
    -3 -8 1 2102.29
    3 -8 -1 2123.29
    -3 -8 1 2320.07
    3 8 0 653.73
    -3 8 0 695.03
    3 8 0 694.83
    3 8 0 688.73
    3 8 0 686.43
    -3 8 0 650.03
    -3 8 0 702.13
    -3 8 0 721.13
    3 8 0 695.33
    -3 -8 0 734.93
    -3 -8 0 708.63
    -3 -8 0 684.73
    -3 -8 0 696.03
    3 8 1 2233.68
    -3 8 -1 2717.63
    -3 8 -1 2602.74
    -3 8 -1 2673.63
    -3 8 -1 2756.02
    3 8 1 2366.96
    3 8 1 2557.74
    -3 8 -1 2756.92
    3 8 1 2603.44
    3 8 1 2804.22
    -3 -8 -1 2643.24
    3 -8 1 2751.92
    -3 -8 -1 2857.91
    -3 -8 -1 2725.33
    3 -8 1 2706.13
    -3 -8 -1 2819.72
    -3 8 -2 9.6
    -3 8 -2 9.1
    3 8 2 12.9
    -3 8 -2 9.3
    -3 8 -2 10.2
    3 8 2 14
    -3 8 -2 10.9
    3 8 2 7.8
    3 8 2 9.7
    3 8 2 9.5
    -3 8 -2 8.4
    -3 -8 -2 7.9
    3 -8 2 11.4
    -3 -8 -2 7.1
    -3 -8 -2 7.4
    3 -8 2 10.6
    -3 -8 -2 12.6
    3 -8 2 9.9
    3 8 3 669.33
    3 8 3 725.83
    -3 8 -3 662.33
    3 8 3 674.73
    -3 8 -3 680.73
    -3 8 -3 647.74
    3 8 3 670.23
    -3 8 -3 697.13
    -3 8 -3 723.13
    -3 8 -3 656.03
    3 8 3 680.03
    -3 -8 -3 693.53
    -3 -8 -3 681.03
    3 -8 3 684.13
    -3 -8 -3 702.43
    -3 -8 -3 705.13
    3 -8 3 696.73
    -3 -8 -3 614.14
    3 8 4 27.5
    3 8 4 31.3
    3 8 4 20
    3 8 4 23.7
    -3 8 -4 33.6
    -3 8 -4 15.5
    3 8 4 22.7
    -3 8 -4 31.9
    -3 8 -4 20
    -3 -8 -4 17.7
    3 -8 4 23.9
    -3 -8 -4 15.8
    3 -8 4 21.5
    3 -8 4 24.7
    -3 -8 -4 22.2
    -3 -8 -4 20.9
    3 8 5 9.9
    3 8 5 5.6
    3 8 5 -5.4
    -3 8 -5 4.5
    -3 8 -5 -4.8
    -3 8 -5 8.5
    3 8 5 5.2
    -3 8 -5 0.6
    3 -8 5 4
    -3 -8 -5 4.7
    -3 -8 -5 0.5
    -3 -8 -5 -1
    3 -8 5 0.9
    -3 -8 -5 1.6
    3 -8 5 -1.7
    -3 -8 -5 0.7
    3 8 6 19.9
    -3 8 -6 17.8
    3 8 6 21.8
    3 8 6 24
    -3 8 -6 22.3
    -3 8 -6 9.6
    3 8 6 14.9
    -3 8 -6 21.4
    3 -8 6 13.1
    -3 -8 -6 18.8
    -3 -8 -6 29.8
    3 -8 6 6.6
    -3 -8 -6 18.9
    -3 -8 -6 10.2
    3 8 7 307.57
    3 8 7 320.77
    3 8 7 251.97
    -3 8 -7 316.57
    -3 -8 -7 291.07
    -3 -8 -7 298.37
    -3 -8 -7 332.77
    3 -8 7 295.77
    3 8 8 19.2
    -3 8 -8 23.8
    3 8 8 30.5
    -3 8 -8 18.2
    -3 -8 -8 23.7
    -3 -8 -8 23.5
    3 -8 8 12
    -3 -8 -8 15.9
    -3 8 -9 230.08
    3 8 9 224.08
    3 8 9 236.48
    3 -8 9 257.77
    -3 -8 -9 240.18
    -3 -8 -9 240.98
    -3 8 -10 20.7
    3 8 10 11.3
    -3 -8 -10 14.5
    -3 -8 -10 1.7
    3 -8 10 3.2
    -3 8 -11 219.88
    3 8 11 164.28
    -3 -8 -11 218.68
    3 -8 11 260.97
    -3 -8 -11 188.68
    -3 9 10 8.3
    3 9 -10 -11.3
    3 -9 -10 -8.2
    -3 -9 10 -1.9
    3 -9 -10 5.6
    -3 -9 10 -21.6
    3 9 -9 3
    -3 9 9 0.5
    3 9 -9 7.8
    3 -9 -9 1.6
    -3 -9 9 -6.5
    -3 -9 9 -5.7
    3 -9 -9 -0.8
    -3 9 8 202.58
    -3 9 8 153.38
    -3 9 8 173.98
    3 9 -8 189.48
    3 -9 -8 174.28
    -3 -9 8 159.88
    3 -9 -8 148.69
    -3 -9 8 191.88
    3 -9 -8 162.98
    -3 -9 8 187.88
    3 9 -7 127.49
    -3 9 7 106.29
    -3 9 7 121.89
    -3 9 7 89.49
    3 9 -7 107.79
    3 -9 -7 114.69
    3 -9 -7 101.19
    -3 -9 7 106.09
    -3 -9 7 131.69
    -3 -9 7 114.99
    3 -9 -7 115.99
    3 9 -6 5.2
    3 9 -6 4.5
    3 9 -6 -0.9
    -3 9 6 -3.9
    3 9 -6 2.8
    -3 9 6 -4.1
    -3 9 6 -2.1
    -3 9 6 -1.9
    3 9 -6 1.5
    -3 9 6 -1.3
    3 -9 -6 -1.8
    3 -9 -6 0.4
    -3 -9 6 -1.9
    -3 -9 6 0.6
    -3 -9 6 1.7
    3 -9 -6 1.2
    -3 9 5 480.25
    3 9 -5 494.05
    -3 9 5 524.35
    3 9 -5 482.05
    3 9 -5 480.25
    3 9 -5 511.15
    -3 9 5 500.25
    3 9 -5 499.45
    3 9 -5 500.95
    -3 9 5 440.86
    3 -9 -5 482.65
    3 -9 -5 479.35
    -3 -9 5 491.65
    -3 -9 5 485.15
    3 -9 -5 493.15
    -3 -9 5 517.95
    -3 -9 5 510.85
    3 9 -4 36.1
    3 9 -4 44.7
    3 9 -4 38.2
    -3 9 4 33.6
    3 9 -4 46
    -3 9 4 44.9
    3 9 -4 30.3
    -3 9 4 44.9
    -3 9 4 42.3
    -3 9 4 39.2
    -3 9 4 39.2
    3 -9 -4 33.4
    3 -9 -4 41.8
    -3 -9 4 37.1
    -3 -9 4 41.9
    -3 -9 4 44.9
    3 -9 -4 35.9
    -3 -9 4 34.8
    -3 9 3 1273.27
    3 9 -3 1273.07
    3 9 -3 1202.48
    3 9 -3 1232.08
    -3 9 3 1265.17
    -3 9 3 1294.57
    3 9 -3 1235.18
    -3 9 3 1169.38
    3 9 -3 1168.78
    -3 9 3 1225.08
    -3 9 3 1179.78
    -3 -9 3 1170.28
    3 -9 -3 1192.78
    -3 -9 3 1250.27
    -3 -9 3 1277.17
    3 -9 -3 1159.18
    -3 -9 3 1190.48
    3 -9 -3 1181.38
    3 9 -2 40.6
    3 9 -2 40.4
    3 9 -2 34.3
    -3 9 2 27.4
    -3 9 2 32.4
    -3 9 2 38.8
    -3 9 2 32.3
    3 9 -2 35.7
    3 9 -2 33.3
    -3 9 2 36
    3 -9 -2 35.8
    -3 -9 2 35.1
    3 -9 -2 35.7
    3 -9 -2 34.7
    -3 -9 2 37.4
    -3 -9 2 40.9
    3 9 -1 23.4
    3 9 -1 25.6
    -3 9 1 27
    3 9 -1 21.2
    3 9 -1 19.8
    -3 9 1 20.2
    3 9 -1 15.2
    -3 9 1 18
    -3 9 1 14.4
    -3 -9 1 21.1
    -3 -9 1 22.3
    -3 -9 1 22.4
    -3 -9 1 22.1
    3 9 0 105.19
    3 9 0 113.29
    3 9 0 99.49
    3 9 0 116.29
    -3 9 0 118.09
    -3 9 0 107.19
    -3 9 0 100.69
    3 9 0 103.09
    -3 9 0 107.49
    -3 -9 0 109.29
    -3 -9 0 120.69
    -3 -9 0 84.09
    -3 -9 0 115.49
    -3 -9 0 120.49
    -3 9 -1 -3
    -3 9 -1 -0.2
    3 9 1 1.9
    3 9 1 -0.8
    3 9 1 -3.1
    -3 9 -1 -1.2
    3 9 1 6.5
    3 9 1 3.7
    -3 9 -1 -3.3
    3 -9 1 1.7
    -3 -9 -1 4.4
    -3 -9 -1 -1
    3 -9 1 0.2
    -3 -9 -1 5.2
    -3 -9 -1 1.3
    -3 -9 -1 -1.3
    -3 9 -2 57.69
    -3 9 -2 55.89
    3 9 2 65.39
    3 9 2 53.89
    -3 9 -2 53.79
    -3 9 -2 54.19
    3 9 2 53.09
    3 9 2 43.5
    3 9 2 55.39
    -3 9 -2 63.89
    -3 9 -2 50.89
    -3 9 -2 64.29
    3 -9 2 58.89
    -3 -9 -2 58.99
    3 -9 2 58.99
    -3 -9 -2 48.1
    -3 -9 -2 54.89
    -3 -9 -2 66.89
    3 -9 2 54.29
    -3 9 -3 799.32
    3 9 3 809.62
    3 9 3 822.62
    3 9 3 798.62
    3 9 3 769.12
    -3 9 -3 771.22
    -3 9 -3 763.52
    -3 9 -3 753.22
    -3 9 -3 799.22
    -3 9 -3 776.82
    3 9 3 777.42
    3 -9 3 717.43
    3 -9 3 780.82
    -3 -9 -3 749.73
    -3 -9 -3 749.53
    -3 -9 -3 814.22
    3 -9 3 841.62
    -3 -9 -3 818.52
    3 9 4 0.7
    3 9 4 1.8
    3 9 4 -3.1
    3 9 4 -1.8
    -3 9 -4 4.7
    3 9 4 2.3
    -3 9 -4 -0.8
    -3 9 -4 0.8
    -3 9 -4 6.8
    -3 -9 -4 4.9
    -3 -9 -4 2.3
    -3 -9 -4 3.4
    -3 -9 -4 3.8
    3 -9 4 -0.7
    3 -9 4 3.6
    -3 -9 -4 3.4
    3 9 5 1053.59
    3 9 5 995
    3 9 5 932.41
    -3 9 -5 1018.1
    -3 9 -5 946.11
    3 9 5 992.6
    -3 9 -5 976.5
    -3 9 -5 974.2
    3 -9 5 1043.5
    -3 -9 -5 1050.09
    -3 -9 -5 952
    -3 -9 -5 955.4
    3 -9 5 1017.8
    3 -9 5 983.2
    -3 -9 -5 1043.3
    -3 -9 -5 1031.6
    -3 9 -6 11.3
    3 9 6 10.5
    3 9 6 14.3
    3 9 6 24.1
    -3 9 -6 10.7
    3 9 6 10.6
    -3 9 -6 12.8
    -3 9 -6 8.5
    -3 -9 -6 18.8
    -3 -9 -6 5.3
    3 -9 6 10.7
    -3 -9 -6 16.8
    3 -9 6 1.1
    -3 9 -7 220.38
    -3 9 -7 191.98
    3 9 7 209.48
    3 9 7 199.18
    -3 -9 -7 186.08
    -3 -9 -7 231.18
    -3 9 -8 100.89
    -3 9 -8 104.59
    3 9 8 95.59
    3 9 8 91.19
    -3 -9 -8 102.29
    3 -9 8 97.09
    -3 -9 -8 88.19
    -3 -9 -8 60.89
    3 9 9 44.9
    -3 9 -9 30
    3 -9 9 49.2
    -3 -9 -9 60.49
    -3 -9 -9 48.2
    3 9 10 9.9
    -3 9 -10 0.9
    3 -9 10 0.8
    -3 -9 -10 17.8
    -3 -9 -10 22.3
    -3 10 10 4.7
    3 10 -10 1.3
    -3 -10 10 20.6
    3 -10 -10 31.2
    -3 -10 10 16.8
    3 -10 -10 -6
    -3 10 9 208.78
    3 10 -9 213.78
    3 -10 -9 218.38
    -3 -10 9 199.08
    3 -10 -9 221.98
    -3 -10 9 206.18
    -3 10 8 -0.1
    3 10 -8 -8.3
    -3 10 8 -5.8
    -3 10 8 24.8
    3 10 -8 8.5
    3 -10 -8 -7.3
    -3 -10 8 3.9
    3 -10 -8 2.6
    3 -10 -8 11.5
    -3 -10 8 -7.6
    -3 -10 8 1.6
    -3 10 7 242.58
    -3 10 7 230.68
    3 10 -7 275.27
    -3 10 7 249.68
    3 10 -7 263.87
    3 -10 -7 283.17
    3 -10 -7 260.17
    -3 -10 7 264.77
    -3 -10 7 273.67
    -3 -10 7 249.88
    3 10 -6 41.9
    3 10 -6 42.9
    -3 10 6 56.99
    -3 10 6 61.39
    -3 10 6 58.89
    3 10 -6 56.59
    3 10 -6 46.7
    3 -10 -6 49.9
    -3 -10 6 48
    3 -10 -6 45.5
    -3 -10 6 47.8
    -3 -10 6 56.29
    3 -10 -6 54.29
    3 10 -5 0.7
    3 10 -5 0.7
    3 10 -5 6.1
    3 10 -5 1.3
    -3 10 5 -0.4
    3 10 -5 1.5
    3 10 -5 -5.9
    -3 10 5 -0.8
    -3 10 5 7.7
    -3 -10 5 4.4
    3 -10 -5 -1
    -3 -10 5 4.1
    3 -10 -5 2.3
    -3 -10 5 3.7
    -3 -10 5 5.5
    3 -10 -5 6.7
    3 10 -4 220.78
    3 10 -4 218.58
    -3 10 4 198.28
    -3 10 4 227.08
    3 10 -4 214.28
    -3 10 4 218.08
    3 10 -4 200.68
    -3 10 4 243.48
    3 10 -4 201.38
    3 10 -4 215.68
    -3 10 4 214.58
    -3 -10 4 213.78
    -3 -10 4 201.68
    3 -10 -4 214.68
    -3 -10 4 193.98
    -3 -10 4 205.68
    3 -10 -4 212.78
    3 -10 -4 177.68
    -3 10 3 172.48
    3 10 -3 189.88
    3 10 -3 178.28
    -3 10 3 169.18
    -3 10 3 160.98
    -3 10 3 148.69
    -3 10 3 187.28
    -3 10 3 156.68
    3 10 -3 179.28
    3 10 -3 175.38
    3 10 -3 180.58
    -3 -10 3 173.48
    3 -10 -3 190.88
    -3 -10 3 182.88
    3 -10 -3 156.88
    3 -10 -3 180.18
    -3 -10 3 176.78
    3 10 -2 231.68
    3 10 -2 260.67
    -3 10 2 230.48
    3 10 -2 233.78
    -3 10 2 247.68
    3 10 -2 243.58
    -3 10 2 242.08
    3 10 -2 230.28
    -3 10 2 234.98
    -3 -10 2 237.48
    3 -10 -2 232.88
    -3 -10 2 234.78
    -3 -10 2 256.17
    3 -10 -2 237.38
    3 -10 -2 233.88
    -3 10 1 901.61
    -3 10 1 889.11
    3 10 -1 894.01
    -3 10 1 850.01
    -3 10 1 881.61
    3 10 -1 951.9
    3 10 -1 816.12
    3 10 -1 830.52
    3 10 -1 902.11
    -3 -10 1 871.01
    -3 -10 1 940.41
    -3 -10 1 736.63
    -3 -10 1 919.51
    3 -10 -1 937.01
    -3 -10 1 959.9
    3 -10 -1 884.81
    3 10 0 13.8
    3 10 0 24.5
    -3 10 0 21.2
    3 10 0 16.2
    -3 10 0 26.1
    3 10 0 31.1
    3 10 0 9.7
    -3 10 0 22.9
    -3 10 0 21.3
    -3 -10 0 25.6
    -3 -10 0 32.4
    -3 -10 0 19
    -3 -10 0 25.3
    -3 -10 0 19.3
    3 10 1 698.33
    3 10 1 674.73
    3 10 1 647.54
    -3 10 -1 682.93
    -3 10 -1 692.43
    -3 10 -1 721.33
    -3 10 -1 704.73
    3 10 1 732.83
    3 10 1 676.53
    3 -10 1 735.03
    -3 -10 -1 680.13
    -3 -10 -1 724.83
    3 -10 1 689.73
    -3 -10 -1 629.34
    -3 -10 -1 681.43
    -3 -10 -1 696.73
    3 10 2 20.2
    -3 10 -2 23
    3 10 2 14.5
    -3 10 -2 18.2
    -3 10 -2 20.6
    -3 10 -2 20.7
    3 10 2 33.9
    -3 10 -2 21.5
    -3 10 -2 20.1
    3 10 2 18.2
    3 10 2 18.8
    -3 -10 -2 19
    -3 -10 -2 15.5
    -3 -10 -2 31.3
    3 -10 2 22.8
    -3 -10 -2 19.2
    -3 -10 -2 20.7
    3 -10 2 17.8
    3 -10 2 25.1
    -3 10 -3 881.71
    3 10 3 753.12
    -3 10 -3 834.62
    3 10 3 858.51
    3 10 3 813.12
    3 10 3 881.01
    -3 10 -3 832.82
    3 10 3 888.11
    -3 10 -3 858.81
    -3 10 -3 861.81
    3 -10 3 792.52
    3 -10 3 847.42
    -3 -10 -3 861.31
    -3 -10 -3 840.72
    -3 -10 -3 890.11
    -3 -10 -3 910.51
    3 -10 3 870.91
    3 10 4 458.75
    -3 10 -4 379.56
    3 10 4 410.86
    -3 10 -4 422.86
    3 10 4 398.26
    3 10 4 438.46
    -3 10 -4 432.46
    3 10 4 416.36
    -3 10 -4 380.86
    -3 -10 -4 412.16
    -3 -10 -4 442.86
    -3 -10 -4 417.76
    -3 -10 -4 392.26
    3 -10 4 394.26
    3 -10 4 424.36
    3 -10 4 387.26
    3 10 5 3.2
    -3 10 -5 6.4
    3 10 5 0.7
    3 10 5 1.9
    3 10 5 4.2
    -3 10 -5 7.8
    -3 10 -5 6.1
    3 10 5 3.3
    -3 10 -5 5.9
    3 -10 5 5.7
    3 -10 5 4.7
    -3 -10 -5 12.3
    -3 -10 -5 3.9
    -3 -10 -5 13.8
    -3 -10 -5 3.7
    -3 -10 -5 3.3
    3 10 6 179.28
    3 10 6 179.48
    -3 10 -6 179.28
    -3 10 -6 196.18
    -3 -10 -6 154.98
    3 -10 6 179.48
    3 -10 6 190.88
    -3 -10 -6 201.78
    -3 -10 -6 189.18
    3 10 7 143.69
    -3 10 -7 135.19
    3 10 7 174.18
    -3 10 -7 157.28
    -3 -10 -7 161.68
    -3 -10 -7 117.19
    -3 -10 -7 150.48
    3 -10 7 147.29
    3 10 8 124.69
    3 10 8 95.49
    -3 10 -8 102.79
    -3 -10 -8 98.09
    -3 -10 -8 122.99
    3 10 9 286.07
    -3 10 -9 241.38
    3 -10 9 331.67
    -3 -10 -9 284.87
    -3 -10 -9 326.17
    3 10 10 6.8
    -3 10 -10 4.8
    3 -10 10 -8.3
    -3 -10 -10 7.6
    -3 -10 -10 8.5
    -3 11 10 140.59
    -3 -11 10 151.08
    -3 -11 10 140.69
    3 -11 -10 105.59
    3 -11 -10 111.39
    -3 11 9 35.3
    3 11 -9 14.8
    -3 -11 9 21.4
    3 -11 -9 20.1
    3 -11 -9 25.2
    -3 -11 9 -0.8
    -3 11 8 49.5
    3 11 -8 32.8
    3 -11 -8 49.5
    -3 -11 8 44.6
    -3 -11 8 34.3
    3 -11 -8 43.6
    -3 11 7 52.29
    3 11 -7 65.99
    3 11 -7 74.59
    -3 11 7 80.89
    -3 -11 7 55.19
    3 -11 -7 59.39
    -3 -11 7 82.49
    3 -11 -7 68.69
    3 -11 -7 65.49
    -3 -11 7 60.59
    3 11 -6 75.89
    -3 11 6 68.49
    -3 11 6 71.79
    3 11 -6 70.79
    -3 11 6 71.49
    -3 -11 6 55.79
    3 -11 -6 61.49
    3 -11 -6 64.59
    -3 -11 6 69.99
    -3 -11 6 61.09
    3 -11 -6 62.29
    3 11 -5 392.66
    3 11 -5 350.76
    -3 11 5 407.06
    -3 11 5 386.16
    3 11 -5 384.56
    3 11 -5 395.66
    3 11 -5 378.46
    -3 -11 5 377.36
    -3 -11 5 397.56
    3 -11 -5 396.06
    -3 -11 5 424.26
    3 -11 -5 400.76
    3 -11 -5 349.37
    -3 11 4 41.5
    -3 11 4 36.3
    3 11 -4 40.2
    -3 11 4 49.9
    3 11 -4 42.5
    3 11 -4 40.7
    -3 11 4 40
    -3 11 4 49.3
    3 11 -4 33.5
    3 11 -4 23.2
    -3 11 4 36.3
    3 11 -4 33.6
    -3 -11 4 38
    -3 -11 4 35.4
    -3 -11 4 61.59
    3 -11 -4 31.3
    3 -11 -4 38.4
    3 -11 -4 43.1
    -3 11 3 1152.28
    3 11 -3 991.8
    -3 11 3 1056.39
    -3 11 3 1060.49
    3 11 -3 1106.09
    3 11 -3 1046.8
    -3 11 3 1101.39
    3 11 -3 1088.59
    -3 11 3 1082.69
    -3 11 3 1111.79
    3 11 -3 1082.09
    3 -11 -3 1101.09
    -3 -11 3 1084.99
    -3 -11 3 1008.7
    3 -11 -3 1072.69
    -3 -11 3 1107.99
    3 -11 -3 1017.3
    -3 11 2 163.78
    3 11 -2 173.38
    -3 11 2 180.78
    3 11 -2 168.88
    -3 11 2 174.18
    3 11 -2 157.28
    3 11 -2 160.18
    3 11 -2 186.38
    -3 -11 2 165.18
    3 -11 -2 167.48
    3 -11 -2 162.48
    -3 -11 2 171.08
    -3 -11 2 167.18
    3 -11 -2 156.98
    -3 -11 2 141.69
    -3 11 1 480.15
    -3 11 1 466.35
    3 11 -1 507.85
    3 11 -1 507.55
    -3 11 1 474.15
    3 11 -1 491.15
    3 11 -1 477.95
    -3 11 1 479.45
    3 11 -1 465.15
    -3 -11 1 493.25
    -3 -11 1 471.95
    -3 -11 1 492.05
    -3 -11 1 490.25
    -3 -11 1 465.15
    -3 11 0 301.67
    3 11 0 319.87
    -3 11 0 308.07
    3 11 0 331.27
    3 11 0 333.47
    3 11 0 296.07
    3 11 0 338.27
    -3 11 0 339.57
    -3 11 0 328.57
    -3 -11 0 328.37
    -3 -11 0 327.27
    -3 -11 0 327.67
    -3 -11 0 306.57
    -3 -11 0 338.47
    3 11 1 23.8
    3 11 1 17.3
    -3 11 -1 24.5
    -3 11 -1 23.5
    -3 11 -1 21.9
    3 11 1 22
    3 11 1 23.2
    3 11 1 24.7
    -3 -11 -1 31.1
    3 -11 1 28
    -3 -11 -1 39.6
    -3 -11 -1 28.4
    -3 -11 -1 26.4
    3 -11 1 24.4
    -3 -11 -1 25.3
    3 11 2 315.47
    3 11 2 347.37
    -3 11 -2 328.37
    -3 11 -2 355.26
    -3 11 -2 321.77
    3 11 2 292.47
    -3 11 -2 316.77
    -3 11 -2 310.17
    3 11 2 304.47
    -3 11 -2 334.37
    3 11 2 268.27
    -3 -11 -2 324.77
    -3 -11 -2 325.77
    -3 -11 -2 327.27
    -3 -11 -2 309.17
    3 -11 2 300.67
    3 -11 2 336.37
    -3 -11 -2 329.27
    3 -11 2 331.87
    3 11 3 172.88
    3 11 3 181.98
    -3 11 -3 178.28
    -3 11 -3 192.28
    -3 11 -3 163.58
    -3 11 -3 184.98
    -3 11 -3 172.28
    3 11 3 201.98
    3 11 3 172.08
    -3 11 -3 203.18
    3 11 3 167.68
    -3 -11 -3 187.18
    3 -11 3 191.68
    3 -11 3 158.28
    -3 -11 -3 174.08
    -3 -11 -3 193.28
    -3 -11 -3 177.98
    3 -11 3 192.08
    -3 -11 -3 160.68
    -3 11 -4 75.59
    3 11 4 66.29
    3 11 4 64.79
    -3 11 -4 69.79
    3 11 4 70.29
    3 11 4 75.39
    -3 11 -4 60.49
    -3 11 -4 74.29
    3 11 4 59.49
    3 -11 4 71.69
    -3 -11 -4 46.7
    3 -11 4 57.59
    -3 -11 -4 70.99
    -3 -11 -4 68.39
    -3 -11 -4 66.39
    3 -11 4 64.79
    -3 -11 -4 82.79
    3 11 5 360.96
    -3 11 -5 391.96
    3 11 5 375.56
    3 11 5 366.16
    3 11 5 357.66
    -3 11 -5 354.46
    3 -11 5 348.37
    -3 -11 -5 341.07
    3 -11 5 384.86
    -3 -11 -5 375.96
    3 -11 5 339.07
    3 11 6 4.7
    -3 11 -6 3.3
    3 11 6 -6.1
    -3 11 -6 1.2
    3 -11 6 1
    -3 -11 -6 0.6
    -3 -11 -6 6.3
    -3 -11 -6 0.2
    -3 11 -7 292.57
    3 11 7 314.87
    -3 11 -7 326.77
    3 11 7 294.17
    -3 -11 -7 294.27
    -3 -11 -7 323.17
    3 -11 7 289.67
    -3 -11 -7 260.27
    3 11 8 58.79
    -3 11 -8 56.19
    -3 -11 -8 63.99
    -3 -11 -8 70.59
    3 11 9 15.6
    -3 11 -9 8.3
    3 -11 9 7.8
    -3 -11 -9 14.3
    -3 -11 -9 17.3
    -3 11 -10 24.6
    3 11 10 37.1
    -3 -11 -10 50.39
    3 -11 10 38.9
    -3 -11 -10 66.49
    3 12 -9 73.29
    -3 12 9 85.19
    -3 -12 9 68.29
    3 -12 -9 56.19
    -3 -12 9 64.19
    3 -12 -9 81.59
    -3 12 8 13.5
    3 12 -8 -1.7
    -3 -12 8 1.7
    -3 -12 8 1.9
    3 -12 -8 0.8
    3 -12 -8 -4.3
    -3 12 7 141.39
    -3 12 7 150.98
    3 12 -7 124.39
    3 12 -7 108.19
    3 -12 -7 113.99
    3 -12 -7 133.39
    -3 -12 7 121.09
    3 -12 -7 107.29
    -3 -12 7 129.29
    -3 -12 7 123.49
    3 12 -6 295.77
    -3 12 6 280.37
    -3 12 6 261.87
    -3 12 6 304.67
    3 12 -6 241.58
    -3 -12 6 269.87
    -3 -12 6 298.47
    -3 -12 6 255.17
    3 -12 -6 293.47
    3 -12 -6 301.37
    3 -12 -6 260.07
    3 12 -5 207.88
    -3 12 5 156.68
    3 12 -5 182.58
    -3 12 5 180.28
    3 -12 -5 172.18
    -3 -12 5 201.88
    -3 -12 5 196.98
    3 -12 -5 194.48
    -3 12 4 778.62
    -3 12 4 679.93
    3 12 -4 728.93
    3 12 -4 683.03
    3 12 -4 683.63
    3 12 -4 701.33
    3 12 -4 697.33
    -3 12 4 753.42
    -3 12 4 782.92
    -3 12 4 735.63
    -3 12 4 775.92
    -3 -12 4 737.73
    3 -12 -4 759.82
    3 -12 -4 797.22
    -3 -12 4 743.53
    -3 -12 4 740.83
    3 -12 -4 690.63
    -3 12 3 54.09
    3 12 -3 51.89
    -3 12 3 61.29
    -3 12 3 57.39
    -3 12 3 60.49
    3 12 -3 63.89
    3 12 -3 54.49
    -3 12 3 63.09
    3 12 -3 44
    3 12 -3 39.7
    -3 12 3 59.39
    -3 -12 3 62.69
    3 -12 -3 54.49
    3 -12 -3 50.09
    -3 -12 3 48.6
    -3 -12 3 60.99
    3 -12 -3 50.89
    -3 -12 3 42.8
    3 12 -2 414.66
    -3 12 2 401.56
    3 12 -2 410.56
    -3 12 2 395.96
    3 12 -2 419.36
    -3 12 2 401.16
    -3 12 2 409.36
    3 12 -2 378.66
    3 12 -2 427.06
    -3 -12 2 398.46
    3 -12 -2 396.46
    -3 -12 2 428.86
    3 -12 -2 394.66
    -3 -12 2 391.36
    -3 -12 2 421.76
    3 -12 -2 418.16
    -3 12 1 321.67
    3 12 -1 333.37
    3 12 -1 300.17
    3 12 -1 323.87
    -3 12 1 297.87
    3 12 -1 310.67
    -3 12 1 305.37
    3 12 -1 291.67
    -3 12 1 325.87
    -3 -12 1 308.57
    -3 -12 1 334.27
    -3 -12 1 285.47
    -3 -12 1 299.87
    3 12 0 44.3
    3 12 0 42.7
    3 12 0 39.8
    -3 12 0 43.2
    -3 12 0 44.8
    3 12 0 30.3
    -3 12 0 41.1
    -3 12 0 47.7
    3 12 0 34.6
    -3 -12 0 44.5
    -3 -12 0 39.9
    -3 -12 0 40.6
    -3 -12 0 48.6
    -3 -12 0 30
    -3 12 -1 389.26
    3 12 1 411.16
    3 12 1 356.16
    -3 12 -1 364.66
    -3 12 -1 381.86
    3 12 1 371.26
    3 12 1 355.96
    -3 12 -1 365.16
    3 12 1 382.26
    -3 -12 -1 382.46
    -3 -12 -1 385.16
    3 -12 1 389.96
    -3 -12 -1 407.46
    3 -12 1 372.56
    -3 -12 -1 384.06
    -3 -12 -1 367.76
    3 12 2 31.6
    -3 12 -2 29.9
    3 12 2 37.1
    3 12 2 28.4
    -3 12 -2 44.7
    3 12 2 32.5
    -3 12 -2 39.2
    -3 12 -2 33.2
    -3 12 -2 36.2
    -3 12 -2 33.2
    -3 12 -2 28.3
    3 12 2 37.9
    3 -12 2 32.4
    -3 -12 -2 32
    -3 -12 -2 30.1
    -3 -12 -2 40.4
    3 -12 2 31.3
    -3 -12 -2 32.7
    -3 -12 -2 34.5
    3 -12 2 37.4
    3 12 3 192.28
    3 12 3 172.18
    -3 12 -3 193.48
    -3 12 -3 200.18
    3 12 3 185.48
    3 12 3 192.78
    -3 12 -3 183.48
    -3 12 -3 190.98
    -3 12 -3 195.08
    -3 12 -3 175.68
    -3 12 -3 199.88
    -3 -12 -3 160.98
    -3 -12 -3 185.48
    3 -12 3 186.18
    -3 -12 -3 196.28
    3 -12 3 208.18
    -3 -12 -3 190.98
    3 -12 3 197.78
    -3 -12 -3 194.28
    -3 12 -4 671.93
    3 12 4 761.42
    3 12 4 671.33
    3 12 4 672.23
    -3 12 -4 645.74
    3 12 4 714.43
    -3 -12 -4 681.13
    -3 -12 -4 680.73
    3 -12 4 687.43
    -3 -12 -4 653.63
    -3 -12 -4 631.44
    3 -12 4 656.33
    3 -12 4 673.33
    3 12 5 59.59
    3 12 5 60.19
    -3 12 -5 46.6
    -3 12 -5 51.19
    3 12 5 44.9
    3 -12 5 65.89
    3 -12 5 64.29
    -3 -12 -5 54.99
    3 -12 5 50.69
    -3 -12 -5 41.5
    3 12 6 443.66
    3 12 6 470.85
    -3 12 -6 458.25
    -3 -12 -6 477.95
    3 -12 6 484.75
    3 -12 6 431.66
    -3 -12 -6 466.15
    3 12 7 38.1
    -3 12 -7 30.3
    3 12 7 30.5
    -3 -12 -7 29.3
    -3 -12 -7 30.6
    3 12 8 42.7
    -3 12 -8 40.9
    -3 -12 -8 62.09
    -3 -12 -8 64.59
    -3 12 -9 36.4
    3 12 9 33.9
    -3 -12 -9 45.6
    -3 -12 -9 53.29
    3 -12 9 41.9
    3 13 -9 -7.8
    -3 13 9 -1.3
    -3 -13 9 -12.3
    3 -13 -9 -6.1
    3 -13 -9 4.9
    -3 -13 9 -6.8
    3 13 -8 331.77
    -3 13 8 343.27
    3 -13 -8 376.36
    -3 -13 8 325.37
    -3 -13 8 385.46
    3 -13 -8 378.36
    3 13 -7 7.4
    -3 13 7 14.9
    3 -13 -7 7.1
    3 -13 -7 3.7
    -3 -13 7 5.8
    3 -13 -7 1.9
    -3 -13 7 7.8
    3 13 -6 208.98
    3 13 -6 260.77
    -3 13 6 250.57
    -3 13 6 246.68
    -3 -13 6 260.47
    3 -13 -6 263.27
    -3 -13 6 240.28
    3 -13 -6 285.87
    -3 -13 6 260.27
    3 -13 -6 222.38
    -3 13 5 49
    3 13 -5 49.5
    -3 13 5 47.5
    3 13 -5 41.2
    -3 13 5 61.59
    3 -13 -5 59.89
    3 -13 -5 53.09
    -3 -13 5 55.79
    -3 -13 5 63.69
    3 -13 -5 52.39
    3 13 -4 51.99
    3 13 -4 46.5
    3 13 -4 64.79
    -3 13 4 61.79
    -3 13 4 74.09
    -3 13 4 76.89
    -3 13 4 62.99
    -3 13 4 81.39
    3 -13 -4 52.49
    -3 -13 4 60.79
    3 -13 -4 78.59
    -3 -13 4 48.4
    3 -13 -4 63.69
    3 13 -3 155.18
    3 13 -3 143.89
    -3 13 3 176.68
    -3 13 3 153.28
    -3 13 3 144.29
    -3 13 3 156.18
    -3 13 3 168.88
    3 13 -3 144.89
    -3 13 3 158.18
    3 13 -3 169.88
    3 -13 -3 152.18
    -3 -13 3 161.38
    3 -13 -3 153.18
    -3 -13 3 152.28
    3 -13 -3 143.69
    -3 -13 3 159.28
    -3 -13 3 148.69
    -3 13 2 293.27
    -3 13 2 281.27
    3 13 -2 265.87
    3 13 -2 296.87
    -3 13 2 314.67
    3 13 -2 264.67
    3 13 -2 330.77
    3 13 -2 272.47
    -3 13 2 271.17
    -3 -13 2 269.87
    -3 -13 2 278.57
    -3 -13 2 286.27
    3 -13 -2 284.17
    -3 -13 2 291.07
    3 -13 -2 290.87
    -3 13 1 39.3
    3 13 -1 38.6
    3 13 -1 40.5
    -3 13 1 65.79
    -3 13 1 42.7
    3 13 -1 41.6
    3 13 -1 44.3
    3 13 -1 42.3
    -3 13 1 37.5
    -3 -13 1 42.3
    -3 -13 1 39.7
    -3 -13 1 40.2
    -3 -13 1 47.6
    3 13 0 984.9
    -3 13 0 1074.29
    3 13 0 1026
    3 13 0 1079.29
    3 13 0 1026.7
    3 13 0 1090.59
    -3 13 0 1030.5
    -3 13 0 1013.6
    -3 13 0 969.8
    -3 -13 0 944.91
    -3 -13 0 1039.8
    -3 -13 0 1065.59
    -3 -13 0 1073.69
    -3 -13 0 1077.99
    -3 13 -1 -0.5
    -3 13 -1 -0.4
    3 13 1 1.1
    3 13 1 -0.3
    -3 13 -1 -8.5
    3 13 1 -2.4
    3 13 1 -2.9
    3 13 1 -0.6
    -3 13 -1 4
    -3 -13 -1 8.2
    -3 -13 -1 -0.2
    3 -13 1 1.4
    -3 -13 -1 -7.7
    -3 -13 -1 -0.4
    -3 -13 -1 3.9
    3 -13 1 2.3
    -3 13 -2 735.53
    -3 13 -2 670.83
    3 13 2 732.23
    3 13 2 677.23
    -3 13 -2 678.23
    -3 13 -2 625.54
    -3 13 -2 657.23
    3 13 2 737.93
    3 13 2 633.74
    -3 13 -2 746.73
    3 -13 2 720.63
    -3 -13 -2 695.93
    -3 -13 -2 716.83
    -3 -13 -2 714.53
    -3 -13 -2 675.03
    -3 -13 -2 697.03
    3 -13 2 695.23
    -3 13 -3 125.39
    3 13 3 111.69
    -3 13 -3 123.99
    -3 13 -3 119.09
    -3 13 -3 115.89
    -3 13 -3 117.19
    3 13 3 131.89
    3 13 3 105.19
    -3 13 -3 120.49
    -3 -13 -3 136.19
    3 -13 3 112.39
    3 -13 3 125.29
    3 -13 3 115.79
    -3 -13 -3 131.59
    -3 -13 -3 140.09
    -3 -13 -3 96.29
    -3 -13 -3 102.79
    3 13 4 310.07
    -3 13 -4 315.37
    -3 -13 -4 279.67
    3 -13 4 305.67
    -3 -13 -4 275.97
    -3 13 -5 244.58
    -3 13 -5 237.28
    3 13 5 245.08
    3 13 5 249.08
    3 13 5 237.28
    3 -13 5 239.08
    3 -13 5 213.58
    -3 -13 -5 242.38
    -3 -13 -5 208.98
    -3 -13 -5 224.98
    3 13 6 18
    3 13 6 27.7
    -3 13 -6 28.8
    -3 -13 -6 24.8
    -3 -13 -6 22.9
    3 -13 6 27.3
    -3 -13 -6 40.8
    3 -13 6 32.7
    3 13 7 11
    -3 13 -7 18.4
    -3 -13 -7 6.9
    3 -13 7 1.7
    -3 -13 -7 20.4
    -3 13 -8 51.59
    3 13 8 74.49
    -3 -13 -8 75.79
    -3 -13 -8 60.69
    -3 13 -9 61.69
    3 13 9 43.3
    -3 -13 -9 22.4
    -3 -13 -9 41.2
    3 -13 9 27.5
    3 14 -9 -10.7
    -3 -14 9 -22.7
    3 -14 -9 4.5
    -3 -14 9 -20.9
    -3 14 8 18
    3 14 -8 32.4
    -3 -14 8 18.3
    3 -14 -8 9.2
    -3 -14 8 15.6
    3 -14 -8 25.5
    3 14 -7 -3.9
    -3 14 7 8.5
    -3 -14 7 -1.8
    3 -14 -7 -7.2
    3 -14 -7 0.8
    3 -14 -7 -7.5
    -3 -14 7 -6.3
    -3 14 6 92.49
    3 14 -6 111.99
    -3 14 6 133.29
    -3 -14 6 140.29
    3 -14 -6 106.99
    -3 -14 6 131.39
    3 -14 -6 149.09
    3 -14 -6 134.99
    3 14 -5 -3.9
    -3 14 5 4
    -3 14 5 3.9
    3 14 -5 9.2
    3 -14 -5 7.9
    3 -14 -5 2.2
    -3 -14 5 -1.9
    -3 -14 5 -5.3
    -3 -14 5 3.9
    3 -14 -5 2.2
    -3 14 4 583.14
    -3 14 4 533.95
    -3 14 4 587.14
    3 14 -4 552.94
    3 14 -4 527.65
    3 14 -4 508.95
    -3 14 4 566.24
    3 -14 -4 559.94
    -3 -14 4 527.15
    3 -14 -4 497.75
    3 -14 -4 567.54
    -3 -14 4 575.64
    -3 -14 4 584.84
    3 14 -3 2.2
    3 14 -3 -1.3
    -3 14 3 -7.4
    -3 14 3 3.7
    -3 14 3 3.3
    3 -14 -3 4.3
    3 -14 -3 6.3
    -3 -14 3 0.4
    3 -14 -3 2.3
    -3 -14 3 4.9
    -3 -14 3 9.4
    -3 14 2 696.43
    3 14 -2 704.93
    -3 14 2 733.73
    3 14 -2 783.92
    3 14 -2 750.52
    -3 14 2 717.13
    -3 14 2 726.43
    -3 -14 2 706.73
    -3 -14 2 757.72
    3 -14 -2 716.53
    -3 -14 2 726.03
    3 -14 -2 731.43
    -3 -14 2 669.13
    -3 14 1 -0.8
    3 14 -1 -8
    -3 14 1 -9
    -3 14 1 -8.7
    3 14 -1 6
    -3 14 1 6.7
    3 14 -1 -1
    -3 -14 1 10.8
    -3 -14 1 -1.8
    -3 -14 1 1.5
    -3 14 0 23.4
    3 14 0 19.8
    -3 14 0 26
    3 14 0 21.5
    -3 14 0 22.5
    3 14 0 7.2
    -3 14 0 24.5
    -3 -14 0 17.3
    -3 -14 0 20.1
    -3 -14 0 21.4
    -3 -14 0 18.9
    3 14 1 32.3
    -3 14 -1 24.1
    -3 14 -1 33.4
    3 14 1 38.4
    -3 14 -1 24
    3 14 1 26.2
    -3 14 -1 44
    -3 -14 -1 37.6
    3 -14 1 33
    3 -14 1 35
    -3 -14 -1 37
    -3 -14 -1 30
    -3 -14 -1 32.8
    -3 14 -2 240.08
    -3 14 -2 279.17
    3 14 2 287.77
    3 14 2 299.47
    -3 14 -2 238.88
    -3 14 -2 267.07
    -3 -14 -2 298.97
    -3 -14 -2 278.07
    -3 -14 -2 272.17
    -3 -14 -2 272.07
    3 -14 2 287.77
    3 -14 2 280.17
    -3 14 -3 20.9
    3 14 3 21.1
    -3 14 -3 18.2
    3 14 3 19.3
    -3 14 -3 23.9
    3 14 3 26.4
    -3 -14 -3 15.8
    -3 -14 -3 16
    -3 -14 -3 12.5
    3 -14 3 16.3
    -3 14 -4 332.07
    -3 14 -4 286.57
    3 14 4 313.87
    -3 14 -4 296.17
    3 14 4 311.97
    -3 -14 -4 270.17
    -3 -14 -4 309.27
    3 -14 4 281.27
    -3 -14 -4 303.47
    -3 -14 -4 275.77
    3 -14 4 323.47
    3 14 5 11.9
    -3 14 -5 14.9
    3 14 5 10.6
    3 14 5 9.9
    -3 14 -5 16.9
    3 -14 5 15.1
    -3 -14 -5 13.2
    3 -14 5 13.8
    -3 -14 -5 5.1
    -3 -14 -5 9.1
    -3 14 -6 264.07
    3 14 6 286.97
    3 -14 6 280.67
    -3 -14 -6 321.17
    3 -14 6 283.37
    -3 -14 -6 297.77
    3 14 7 -6
    -3 14 -7 4.7
    -3 -14 -7 3.1
    -3 -14 -7 12.8
    -3 14 -8 47
    3 14 8 39.2
    -3 -14 -8 57.89
    -3 -14 -8 39.4
    -3 15 8 157.48
    3 15 -8 112.29
    -3 -15 8 160.08
    -3 -15 8 137.19
    3 -15 -8 179.78
    3 -15 -8 155.48
    3 15 -7 3
    -3 15 7 22.3
    3 -15 -7 -8.9
    -3 -15 7 0.4
    3 -15 -7 1.2
    -3 -15 7 -3.3
    -3 15 6 129.19
    3 15 -6 100.09
    -3 -15 6 107.49
    3 -15 -6 125.79
    3 -15 -6 133.19
    -3 -15 6 105.99
    3 -15 -6 145.29
    -3 15 5 -5.2
    3 15 -5 -2.3
    -3 15 5 9.3
    3 -15 -5 -5.2
    -3 -15 5 5
    3 -15 -5 0.1
    3 -15 -5 4.6
    -3 -15 5 4.8
    -3 -15 5 -1
    -3 15 4 6.4
    3 15 -4 14
    -3 15 4 24.7
    3 15 -4 9.3
    -3 15 4 16.6
    -3 -15 4 3.6
    3 -15 -4 12.8
    3 -15 -4 11.1
    -3 -15 4 1
    -3 -15 4 10
    -3 15 3 24.9
    3 15 -3 5
    3 15 -3 12.7
    -3 15 3 25.2
    3 -15 -3 13.8
    3 -15 -3 15.6
    -3 -15 3 11.9
    -3 -15 3 13.1
    -3 15 2 330.47
    3 15 -2 319.67
    3 15 -2 342.57
    -3 15 2 318.37
    -3 -15 2 295.57
    -3 -15 2 324.37
    -3 -15 2 324.37
    -3 -15 2 295.47
    -3 15 1 24.7
    -3 15 1 43
    3 15 -1 30.8
    -3 15 1 18.2
    3 15 -1 30.1
    -3 -15 1 27.2
    -3 -15 1 27.1
    -3 -15 1 12.7
    -3 -15 1 19.4
    -3 15 0 458.85
    3 15 0 456.05
    3 15 0 471.95
    -3 15 0 489.95
    -3 15 0 520.85
    3 15 0 509.55
    -3 -15 0 488.05
    -3 -15 0 484.65
    -3 -15 0 510.05
    -3 -15 0 464.75
    -3 -15 0 456.05
    3 15 1 4.3
    -3 15 -1 2.2
    3 15 1 9.1
    3 15 1 3
    -3 15 -1 0.9
    -3 15 -1 -2.7
    -3 -15 -1 5.2
    3 -15 1 4.8
    -3 -15 -1 3.7
    -3 -15 -1 -5.2
    -3 -15 -1 -1
    -3 -15 -1 9.3
    3 15 2 526.15
    3 15 2 632.74
    -3 15 -2 578.84
    3 15 2 657.43
    -3 15 -2 602.44
    -3 15 -2 646.84
    3 -15 2 612.64
    -3 -15 -2 648.74
    -3 -15 -2 572.34
    -3 -15 -2 612.14
    -3 -15 -2 611.54
    -3 15 -3 8.1
    3 15 3 3.9
    3 15 3 6.5
    3 15 3 -2.1
    -3 15 -3 -1.1
    -3 15 -3 8.8
    -3 15 -3 -1.5
    -3 -15 -3 6.6
    -3 -15 -3 -3
    -3 -15 -3 -1.5
    3 -15 3 3.5
    -3 -15 -3 4.3
    3 -15 3 5.3
    3 15 4 33
    -3 15 -4 29.8
    3 15 4 33.9
    -3 15 -4 25.3
    -3 15 -4 15.3
    3 15 4 19
    3 -15 4 16.2
    -3 -15 -4 16.9
    -3 -15 -4 34.6
    -3 -15 -4 26.5
    3 -15 4 22.4
    -3 -15 -4 21.9
    -3 15 -5 11.4
    -3 15 -5 -3.8
    3 15 5 6.5
    3 -15 5 4.1
    -3 -15 -5 11.7
    3 -15 5 13.7
    -3 -15 -5 11.5
    3 15 6 70.29
    -3 15 -6 58.39
    3 -15 6 59.29
    -3 -15 -6 65.99
    -3 -15 -6 61.99
    -3 15 -7 2.1
    3 15 7 11.3
    -3 -15 -7 10
    -3 -15 -7 6.2
    -3 15 -8 200.78
    -3 -15 -8 254.57
    -3 -15 -8 256.17
    -3 16 7 12.1
    3 16 -7 4.8
    -3 -16 7 -1.4
    3 -16 -7 3.3
    3 -16 -7 6.1
    -3 -16 7 -1.7
    -3 16 6 206.58
    -3 -16 6 200.68
    3 -16 -6 208.48
    3 -16 -6 201.58
    -3 -16 6 178.68
    3 -16 -6 181.48
    -3 16 5 30.1
    3 16 -5 22.9
    3 -16 -5 26.9
    3 -16 -5 23
    3 -16 -5 18
    -3 -16 5 21.7
    -3 -16 5 15.8
    -3 16 4 252.07
    -3 16 4 269.27
    3 16 -4 208.58
    3 16 -4 282.37
    -3 -16 4 261.57
    3 -16 -4 268.37
    3 -16 -4 249.97
    3 -16 -4 252.57
    -3 -16 4 265.07
    -3 16 3 34.8
    3 16 -3 19.2
    -3 16 3 34.1
    -3 16 3 19
    3 -16 -3 18.7
    -3 -16 3 9.3
    -3 -16 3 19.4
    -3 -16 3 21.6
    3 -16 -3 27.2
    -3 16 2 438.66
    3 16 -2 416.76
    3 16 -2 436.66
    -3 -16 2 438.86
    -3 -16 2 440.96
    -3 -16 2 404.76
    -3 16 1 3.7
    3 16 -1 -1.4
    3 16 -1 -0.4
    -3 16 1 8.2
    -3 16 1 6.5
    -3 -16 1 1.6
    -3 -16 1 6.1
    -3 -16 1 -5.5
    -3 16 0 3.3
    -3 16 0 16.2
    3 16 0 5.3
    3 16 0 -8.8
    3 16 0 13.1
    -3 16 0 8
    -3 -16 0 2.6
    -3 -16 0 13.4
    -3 -16 0 4.1
    -3 -16 0 15.5
    -3 16 -1 26.8
    3 16 1 28.5
    3 16 1 30.5
    3 16 1 23.8
    -3 16 -1 17.4
    -3 -16 -1 28.3
    -3 -16 -1 23.7
    -3 -16 -1 26.8
    -3 -16 -1 24.3
    -3 16 -2 58.69
    -3 16 -2 76.49
    -3 16 -2 60.59
    3 16 2 66.39
    3 16 2 52.19
    3 16 2 70.19
    -3 -16 -2 64.49
    3 -16 2 77.09
    -3 -16 -2 78.39
    -3 -16 -2 64.09
    3 -16 2 75.19
    -3 -16 -2 84.49
    3 16 3 17.9
    -3 16 -3 0.9
    3 16 3 6.1
    3 16 3 -3.8
    -3 16 -3 -2.1
    -3 -16 -3 12.7
    3 -16 3 8.3
    -3 -16 -3 2.1
    -3 -16 -3 5.1
    -3 -16 -3 4.6
    3 -16 3 4.9
    3 16 4 260.27
    -3 16 -4 271.17
    -3 16 -4 276.07
    -3 -16 -4 234.28
    -3 -16 -4 215.08
    -3 -16 -4 268.67
    -3 -16 -4 255.97
    3 -16 4 290.27
    3 -16 4 256.17
    3 16 5 20
    -3 16 -5 10.4
    -3 -16 -5 13.7
    -3 -16 -5 18.1
    3 -16 5 5.4
    -3 16 -6 321.27
    3 16 6 333.37
    -3 -16 -6 352.76
    -3 -16 -6 332.57
    3 16 7 5.7
    -3 16 -7 -7
    -3 -16 -7 -1.3
    -3 -16 -7 11.7
    3 17 -7 14.6
    3 -17 -7 3.5
    -3 -17 7 7.3
    3 -17 -7 -2.1
    -3 17 6 204.38
    3 17 -6 149.29
    -3 -17 6 176.98
    3 -17 -6 222.78
    3 -17 -6 192.18
    3 -17 -6 187.58
    -3 -17 6 164.78
    -3 17 5 25.4
    3 17 -5 15.6
    -3 -17 5 24.4
    3 -17 -5 24.6
    -3 -17 5 20.2
    3 -17 -5 27.7
    3 -17 -5 25
    -3 17 4 -6.7
    -3 17 4 -0.7
    3 17 -4 -15.6
    -3 -17 4 -14.4
    3 -17 -4 1.4
    -3 -17 4 -7
    3 17 -3 19.1
    -3 17 3 14.1
    -3 17 3 28.3
    -3 -17 3 7.2
    -3 -17 3 9.8
    -3 -17 3 13.2
    -3 17 2 108.29
    3 17 -2 105.29
    -3 17 2 134.19
    -3 -17 2 107.79
    -3 -17 2 87.09
    -3 -17 2 101.19
    -3 17 1 29.1
    3 17 -1 32.7
    -3 17 1 40.5
    3 17 -1 44.8
    -3 -17 1 33.9
    -3 -17 1 34.5
    -3 -17 1 47.3
    -3 17 0 579.14
    3 17 0 635.14
    3 17 0 577.64
    -3 -17 0 563.54
    -3 -17 0 472.75
    -3 -17 0 595.14
    -3 17 -1 64.49
    3 17 1 49.6
    3 17 1 75.39
    -3 17 -1 55.69
    3 17 1 59.49
    -3 -17 -1 52.49
    -3 -17 -1 46.3
    -3 -17 -1 64.29
    -3 -17 -1 55.49
    3 17 2 320.97
    3 17 2 407.76
    -3 17 -2 380.46
    -3 17 -2 424.86
    -3 -17 -2 373.06
    -3 -17 -2 364.96
    -3 -17 -2 375.16
    3 -17 2 374.26
    -3 -17 -2 416.36
    3 17 3 4.1
    -3 17 -3 3.4
    -3 17 -3 3.4
    -3 -17 -3 6.3
    3 -17 3 12
    -3 -17 -3 10.7
    -3 -17 -3 -1.7
    -3 -17 -3 22.2
    3 17 4 183.48
    -3 17 -4 155.78
    -3 -17 -4 194.58
    -3 -17 -4 186.88
    -3 -17 -4 148.99
    3 -17 4 189.58
    3 17 5 162.38
    -3 17 -5 147.09
    -3 -17 -5 146.29
    3 -17 5 150.18
    -3 -17 -5 130.79
    -3 17 -6 4.5
    3 17 6 10.5
    -3 -17 -6 10.9
    -3 -17 -6 -3.3
    -3 -17 -7 34.5
    3 18 -6 89.39
    -3 18 6 97.79
    3 -18 -6 131.99
    -3 -18 6 138.59
    -3 -18 6 116.79
    -3 18 5 0.6
    3 18 -5 16.3
    -3 -18 5 20.7
    3 -18 -5 7.8
    3 -18 -5 -10.8
    -3 -18 5 10.6
    3 -18 -5 13.9
    -3 18 4 191.18
    3 18 -4 200.28
    3 -18 -4 219.48
    3 -18 -4 217.48
    -3 -18 4 219.78
    -3 -18 4 195.58
    -3 18 3 -9.5
    -3 18 3 -1.7
    3 18 -3 -3.2
    -3 -18 3 -3.9
    -3 -18 3 7
    3 18 -2 144.99
    -3 18 2 158.08
    -3 -18 2 143.19
    -3 -18 2 141.19
    -3 18 1 99.59
    3 18 -1 118.09
    -3 -18 1 98.19
    -3 -18 1 102.99
    -3 -18 1 101.29
    -3 18 0 34.2
    -3 -18 0 31.3
    -3 -18 0 43.1
    -3 -18 0 39.6
    3 18 1 102.99
    -3 18 -1 116.59
    -3 18 -1 101.99
    -3 -18 -1 84.69
    -3 -18 -1 97.49
    -3 18 -2 30.5
    3 18 2 29.9
    -3 18 -2 32
    -3 -18 -2 30.6
    -3 -18 -2 20
    -3 -18 -2 29
    -3 -18 -2 13.7
    3 18 3 138.59
    -3 18 -3 127.89
    -3 -18 -3 128.79
    3 -18 3 144.09
    -3 -18 -3 137.69
    -3 -18 -3 169.28
    3 18 4 182.38
    -3 18 -4 132.69
    -3 -18 -4 192.18
    -3 -18 -4 209.48
    -3 18 -5 29.6
    3 18 5 -0.7
    -3 -18 -5 27.6
    -3 -18 -5 21.9
    3 18 6 172.78
    -3 -18 -6 130.79
    -3 19 5 171.58
    3 19 -5 137.49
    3 -19 -5 155.38
    -3 -19 5 168.78
    3 -19 -5 174.58
    3 19 -4 4.4
    -3 19 4 14.3
    -3 -19 4 -16.3
    -3 -19 4 -14.2
    -3 19 3 235.28
    -3 -19 3 220.58
    -3 -19 3 221.08
    -3 19 2 24.4
    3 19 -2 38.2
    -3 -19 2 15.1
    -3 -19 2 15.1
    3 19 -1 60.69
    -3 19 1 39.6
    -3 -19 1 56.09
    -3 -19 1 49.7
    3 19 0 46.7
    -3 -19 0 54.79
    -3 -19 0 41.2
    3 19 1 22.8
    -3 19 -1 8.9
    -3 19 -1 8.4
    -3 -19 -1 14
    -3 -19 -1 2.2
    -3 19 -2 118.99
    3 19 2 161.08
    -3 -19 -2 142.39
    -3 -19 -2 170.28
    -3 -19 -2 99.79
    3 19 3 104.69
    -3 19 -3 89.29
    3 -19 3 90.29
    -3 -19 -3 84.79
    3 -19 3 84.89
    -3 -19 -3 88.49
    3 19 4 -4.8
    -3 19 -4 -0.3
    -3 -19 -4 9.7
    -3 -19 -4 8.7
    3 -19 4 19.7
    3 19 5 71.09
    3 -19 5 104.69
    -3 -19 -5 139.19
    3 20 -3 31.9
    -3 20 3 17.1
    -3 -20 3 24.9
    -3 -20 3 33.6
    -3 20 2 49.9
    -3 -20 2 35
    -3 -20 2 22.8
    -3 20 1 206.18
    3 20 -1 224.88
    -3 -20 1 175.88
    -3 -20 1 164.48
    -3 20 0 -2.2
    3 20 0 10.5
    -3 -20 0 12.9
    -3 -20 0 -6.9
    -3 20 -1 200.88
    -3 -20 -1 171.58
    -3 -20 -1 142.79
    3 20 2 1.6
    -3 20 -2 -14.7
    -3 -20 -2 3.6
    -3 20 -3 65.59
    3 20 3 42.8
    -3 -20 -3 24.7
    -3 -20 -3 45
    -3 21 0 2.4
    3 21 0 27.7
    4 0 -12 51.09
    4 0 -12 35.6
    4 0 -11 -0.7
    4 0 -11 -5.9
    -4 0 11 7.4
    -4 0 10 56.69
    -4 0 10 41.8
    -4 0 10 40.6
    -4 0 10 47.1
    4 0 -10 53.79
    4 0 -10 40.2
    -4 0 10 44.5
    -4 0 9 -8.4
    4 0 -9 4.1
    -4 0 9 1.4
    -4 0 9 12.6
    4 0 -9 -10.1
    -4 0 9 -1
    4 0 -9 3.4
    -4 0 9 -3.6
    -4 0 9 3.1
    4 0 -9 -1.9
    4 0 -8 91.79
    -4 0 8 110.39
    4 0 -8 101.69
    4 0 -8 102.19
    -4 0 8 117.09
    -4 0 8 105.39
    -4 0 8 82.89
    -4 0 8 119.09
    -4 0 8 101.69
    4 0 -8 98.59
    -4 0 7 4
    4 0 -7 0.3
    -4 0 7 -0.8
    4 0 -7 1.9
    -4 0 7 -8.8
    -4 0 7 -5.5
    -4 0 7 1.6
    4 0 -7 -0.1
    4 0 -7 2.4
    -4 0 7 1.3
    4 0 -6 975
    -4 0 6 977.2
    -4 0 6 1004.8
    4 0 -6 951.6
    -4 0 6 984.3
    -4 0 6 1037.6
    -4 0 6 1062.89
    4 0 -6 1018.3
    4 0 -5 -0.9
    -4 0 5 -3.2
    4 0 -5 -2.1
    4 0 -5 1.9
    -4 0 5 0.9
    4 0 -5 -0.6
    -4 0 5 1.7
    -4 0 5 3.1
    4 0 -4 2454.65
    -4 0 4 2645.84
    4 0 -4 2605.94
    4 0 -4 2217.38
    -4 0 4 2504.45
    -4 0 4 2529.55
    -4 0 4 2619.54
    -4 0 4 2474.95
    4 0 -4 2448.06
    4 0 -3 3.3
    -4 0 3 2.3
    -4 0 3 1.7
    4 0 -3 -0.4
    -4 0 3 1.4
    4 0 -3 0.6
    -4 0 3 -0.6
    4 0 -3 1.5
    4 0 -3 5.1
    4 0 -2 277.07
    4 0 -2 270.87
    -4 0 2 262.77
    4 0 -2 268.17
    4 0 -2 261.77
    -4 0 2 259.17
    4 0 -2 278.57
    -4 0 2 215.78
    -4 0 2 261.07
    -4 0 1 -1.6
    4 0 -1 -0.7
    -4 0 1 -0.4
    4 0 -1 -2.7
    -4 0 1 2.7
    -4 0 1 -0.4
    4 0 -1 -1.1
    4 0 -1 1.4
    4 0 -1 -1.3
    -4 0 1 0.3
    4 0 0 393.96
    -4 0 0 393.06
    4 0 0 383.36
    4 0 0 357.56
    4 0 0 380.46
    -4 0 0 390.66
    -4 0 0 401.36
    -4 0 0 390.96
    -4 0 0 382.66
    -4 0 -1 1.4
    -4 0 -1 -0.5
    4 0 1 0.4
    4 0 1 2.7
    4 0 1 0.1
    -4 0 -1 1.2
    4 0 1 0.7
    4 0 1 2.2
    -4 0 -2 2353.96
    4 0 2 2310.47
    -4 0 -2 2169.98
    -4 0 -2 2246.28
    -4 0 -2 2344.87
    4 0 2 2445.46
    4 0 2 2383.16
    4 0 2 2369.26
    -4 0 -2 2374.66
    4 0 2 2422.06
    -4 0 -3 -0.8
    4 0 3 -0.2
    4 0 3 1.6
    4 0 3 0.2
    -4 0 -3 6.1
    -4 0 -3 2.6
    -4 0 -3 0.8
    -4 0 -3 -1.7
    4 0 3 -0.9
    -4 0 -4 2895.31
    4 0 4 2833.52
    -4 0 -4 2766.02
    4 0 4 2759.72
    4 0 4 2733.43
    -4 0 -4 2701.13
    4 0 4 2799.42
    -4 0 -4 2840.42
    -4 0 -4 2779.72
    4 0 5 0.2
    4 0 5 3.2
    -4 0 -5 1.7
    4 0 5 2.3
    -4 0 -5 -0.9
    -4 0 -5 0.3
    -4 0 -5 -2.7
    -4 0 -5 -2.6
    4 0 5 2.6
    -4 0 -5 2
    4 0 6 4061.39
    -4 0 -6 3798.72
    -4 0 -6 3982.1
    -4 0 -6 3675.83
    4 0 6 3556.74
    -4 0 -6 4110.59
    -4 0 -6 3819.72
    -4 0 -6 3834.22
    4 0 6 4068.59
    4 0 6 3849.71
    4 0 7 0.4
    4 0 7 -3.1
    4 0 7 4.7
    -4 0 -7 4.8
    4 0 7 5.1
    -4 0 -7 -0.9
    -4 0 -7 -0.9
    -4 0 -7 3.6
    -4 0 -7 -1.8
    -4 0 -7 -2.2
    -4 0 -8 83.99
    -4 0 -8 84.69
    -4 0 -8 87.49
    4 0 8 86.59
    4 0 8 100.49
    -4 0 -8 93.19
    -4 0 -8 84.59
    -4 0 -8 90.09
    4 0 8 95.49
    -4 0 -9 1
    -4 0 -9 3.8
    4 0 9 2.3
    -4 0 -9 -4.6
    4 0 9 1.8
    4 0 9 4.5
    -4 0 -9 -7.6
    -4 0 -9 6.4
    -4 0 -10 23.4
    4 0 10 33.8
    -4 0 -10 35.4
    4 0 10 28.6
    -4 0 -10 17.5
    4 0 11 14.4
    -4 0 -11 7
    -4 0 -11 3.8
    4 0 11 7.1
    -4 0 -11 -3.5
    4 1 -12 78.49
    4 1 -12 58.89
    4 -1 -12 73.49
    -4 1 11 12.2
    4 1 -11 -20.9
    4 1 -11 2.1
    -4 -1 11 1.7
    4 -1 -11 19.6
    -4 -1 11 0.1
    -4 1 10 410.76
    -4 1 10 386.36
    4 1 -10 413.16
    4 1 -10 321.17
    4 1 -10 407.16
    -4 1 10 384.56
    -4 1 10 397.06
    -4 -1 10 369.26
    -4 -1 10 417.46
    4 -1 -10 386.16
    -4 -1 10 394.66
    -4 -1 10 354.66
    4 1 -9 20.8
    -4 1 9 24.6
    -4 1 9 28.9
    -4 1 9 15.5
    -4 1 9 16.3
    4 1 -9 24.8
    -4 1 9 9.1
    4 1 -9 27.2
    -4 1 9 24.6
    4 1 -9 26
    -4 -1 9 20.9
    -4 -1 9 18.3
    4 -1 -9 23.2
    -4 -1 9 15.5
    -4 -1 9 21.5
    4 -1 -9 34.8
    4 -1 -9 13.7
    -4 -1 9 20.8
    4 -1 -9 25
    -4 -1 9 12.1
    -4 1 8 505.65
    -4 1 8 482.85
    -4 1 8 582.14
    4 1 -8 476.05
    4 1 -8 525.75
    4 1 -8 496.95
    4 1 -8 561.14
    -4 1 8 577.04
    -4 1 8 471.65
    -4 1 8 553.14
    -4 -1 8 509.35
    -4 -1 8 546.65
    -4 -1 8 568.94
    -4 -1 8 501.25
    -4 -1 8 519.25
    4 -1 -8 453.25
    4 -1 -8 554.64
    4 -1 -8 552.84
    4 -1 -8 521.55
    -4 -1 8 600.94
    -4 1 7 -2.3
    -4 1 7 8.6
    4 1 -7 1
    4 1 -7 -0.7
    -4 1 7 -2.8
    4 1 -7 2.4
    -4 1 7 8.7
    4 1 -7 7.5
    -4 1 7 3.3
    -4 1 7 3.3
    -4 -1 7 7.9
    -4 -1 7 7.1
    4 -1 -7 7.1
    4 -1 -7 2.5
    -4 -1 7 4.3
    -4 -1 7 5.7
    -4 -1 7 4.9
    4 -1 -7 10.1
    4 -1 -7 4.4
    -4 -1 7 4.8
    -4 1 6 47.3
    -4 1 6 42.8
    4 1 -6 46.2
    4 1 -6 43.7
    -4 1 6 61.09
    -4 1 6 49.7
    4 1 -6 50.69
    4 1 -6 44.2
    -4 1 6 44.4
    4 -1 -6 48.3
    -4 -1 6 41.1
    4 -1 -6 53.69
    -4 -1 6 47
    4 -1 -6 44.8
    -4 -1 6 45
    4 -1 -6 41.2
    -4 -1 6 43
    -4 -1 6 43.6
    -4 1 5 14.6
    -4 1 5 11.6
    4 1 -5 9.9
    4 1 -5 10.4
    4 1 -5 13.4
    4 1 -5 4.1
    -4 1 5 13
    -4 1 5 10.8
    -4 1 5 11.5
    -4 -1 5 15.5
    -4 -1 5 10.2
    -4 -1 5 11
    -4 -1 5 13.9
    4 -1 -5 14.2
    4 -1 -5 11.6
    4 -1 -5 7
    -4 -1 5 15.2
    4 -1 -5 18.9
    -4 1 4 161.38
    4 1 -4 139.09
    -4 1 4 151.38
    4 1 -4 159.08
    4 1 -4 149.09
    -4 1 4 158.68
    4 1 -4 135.79
    -4 1 4 151.68
    -4 1 4 140.99
    4 1 -4 152.98
    -4 -1 4 157.08
    4 -1 -4 155.48
    -4 -1 4 161.28
    4 -1 -4 164.08
    4 -1 -4 145.29
    4 -1 -4 157.98
    4 1 -3 9
    -4 1 3 3.3
    -4 1 3 3.3
    4 1 -3 3.1
    4 1 -3 -0.3
    4 1 -3 0.9
    -4 1 3 2.6
    4 1 -3 3.7
    4 -1 -3 1.7
    -4 -1 3 4.1
    -4 -1 3 2.1
    4 -1 -3 1.9
    4 -1 -3 3.2
    -4 -1 3 3.7
    4 -1 -3 1.9
    -4 -1 3 3.7
    4 -1 -3 3.9
    4 1 -2 3792.32
    4 1 -2 3738.83
    -4 1 2 3979.8
    -4 1 2 4021.9
    -4 1 2 3756.92
    -4 1 2 3422.56
    4 1 -2 4166.08
    4 1 -2 4201.38
    4 1 -2 3516.45
    4 1 -2 4090.59
    -4 -1 2 3709.23
    -4 -1 2 3908.11
    4 -1 -2 4166.58
    -4 -1 2 4098.29
    4 -1 -2 4113.99
    4 -1 -2 3945.51
    -4 -1 2 4105.19
    4 1 -1 38.8
    4 1 -1 40.1
    -4 1 1 35.7
    -4 1 1 35.4
    -4 1 1 38.5
    4 1 -1 38.2
    -4 1 1 38.1
    -4 1 1 32.3
    4 1 -1 33.6
    4 -1 -1 38
    4 -1 -1 42.2
    4 -1 -1 35.8
    -4 -1 1 37.7
    -4 -1 1 31.3
    -4 -1 1 34.9
    -4 -1 1 38.4
    -4 -1 1 39.2
    4 1 0 3907.71
    -4 1 0 3700.73
    4 1 0 3809.42
    -4 1 0 3337.27
    4 1 0 3097.99
    -4 1 0 3462.05
    -4 1 0 3713.83
    4 1 0 3790.42
    -4 1 0 3845.12
    -4 -1 0 3746.53
    4 -1 0 3593.34
    -4 -1 0 3533.65
    -4 -1 0 3542.95
    4 -1 0 3669.93
    4 -1 0 3569.24
    -4 -1 0 3790.42
    4 -1 0 3421.56
    -4 -1 0 3658.63
    4 1 1 10.3
    4 1 1 8.7
    -4 1 -1 8.7
    -4 1 -1 5.9
    -4 1 -1 7.8
    4 1 1 8.3
    4 1 1 5
    -4 1 -1 5.6
    4 -1 1 9.1
    -4 -1 -1 14.8
    4 -1 1 7.1
    4 -1 1 8.5
    -4 -1 -1 12.4
    -4 -1 -1 7.6
    -4 -1 -1 9
    -4 -1 -1 4.8
    4 -1 1 8.6
    -4 1 -2 1119.59
    4 1 2 1140.59
    4 1 2 1158.08
    4 1 2 1168.08
    4 1 2 1172.68
    4 1 2 1167.38
    -4 1 -2 1127.59
    -4 1 -2 1159.98
    -4 1 -2 1167.38
    -4 1 -2 1085.29
    -4 -1 -2 1120.99
    -4 -1 -2 1141.69
    4 -1 2 1118.69
    4 -1 2 1120.79
    -4 -1 -2 1142.69
    4 -1 2 1101.29
    -4 -1 -2 1166.28
    -4 -1 -2 1186.08
    4 -1 2 1193.28
    4 1 3 105.09
    -4 1 -3 103.99
    -4 1 -3 109.59
    4 1 3 106.69
    4 1 3 103.79
    4 1 3 104.19
    -4 1 -3 105.89
    -4 1 -3 102.49
    4 -1 3 104.49
    -4 -1 -3 103.79
    -4 -1 -3 103.29
    4 -1 3 90.29
    -4 -1 -3 109.99
    4 -1 3 102.39
    4 -1 3 97.99
    -4 -1 -3 115.69
    -4 -1 -3 110.09
    4 1 4 2.8
    -4 1 -4 3.8
    4 1 4 -1.1
    -4 1 -4 2.9
    -4 1 -4 -0.7
    -4 1 -4 5.8
    -4 1 -4 6.1
    -4 1 -4 3.6
    4 1 4 -1.6
    4 1 4 4
    -4 -1 -4 1.2
    -4 -1 -4 1.8
    4 -1 4 7.4
    4 -1 4 3
    4 -1 4 3.9
    4 -1 4 2.3
    -4 -1 -4 2.7
    -4 1 -5 238.28
    -4 1 -5 256.57
    -4 1 -5 255.07
    4 1 5 273.87
    4 1 5 261.77
    -4 1 -5 270.37
    4 1 5 241.58
    -4 1 -5 282.47
    -4 1 -5 253.27
    4 1 5 242.48
    -4 -1 -5 249.97
    -4 -1 -5 277.27
    -4 -1 -5 242.18
    -4 -1 -5 256.07
    4 -1 5 245.68
    -4 -1 -5 260.07
    4 -1 5 256.97
    -4 -1 -5 247.78
    4 -1 5 258.97
    4 -1 5 258.47
    4 1 6 1114.29
    -4 1 -6 1112.79
    -4 1 -6 1119.49
    -4 1 -6 1087.39
    4 1 6 1215.18
    -4 1 -6 1220.18
    -4 1 -6 1094.79
    4 1 6 1125.99
    4 1 6 1217.08
    -4 1 -6 1141.89
    -4 -1 -6 1091.79
    4 -1 6 1143.19
    -4 -1 -6 1123.39
    4 -1 6 1168.58
    4 -1 6 1067.79
    -4 -1 -6 1208.88
    -4 -1 -6 1105.19
    4 -1 6 1190.38
    -4 -1 -6 1198.18
    -4 1 -7 66.39
    4 1 7 74.09
    -4 1 -7 63.89
    4 1 7 68.29
    -4 1 -7 73.29
    -4 1 -7 65.49
    4 1 7 65.39
    4 1 7 67.29
    -4 1 -7 65.49
    -4 1 -7 77.79
    4 -1 7 71.99
    -4 -1 -7 69.69
    -4 -1 -7 66.29
    -4 -1 -7 72.49
    4 -1 7 50.69
    4 -1 7 53.69
    -4 -1 -7 70.39
    -4 -1 -7 74.89
    -4 -1 -7 57.79
    4 -1 7 67.29
    4 1 8 839.52
    -4 1 -8 986.8
    -4 1 -8 888.31
    -4 1 -8 852.01
    4 1 8 838.12
    -4 1 -8 907.51
    4 1 8 934.21
    -4 1 -8 826.72
    -4 -1 -8 856.61
    -4 -1 -8 966
    4 -1 8 944.01
    -4 -1 -8 807.42
    -4 -1 -8 840.02
    -4 -1 -8 938.21
    -4 -1 -8 873.71
    4 -1 8 895.31
    -4 1 -9 9.5
    -4 1 -9 -5.4
    4 1 9 -12.5
    -4 1 -9 -13.7
    -4 1 -9 -1.4
    4 1 9 6.1
    -4 1 -9 1.5
    4 1 9 2.8
    4 -1 9 0
    -4 -1 -9 -4.2
    -4 -1 -9 0.6
    4 -1 9 12.4
    -4 -1 -9 -8.3
    -4 -1 -9 5.1
    4 -1 9 8.9
    -4 -1 -9 -10.9
    -4 1 -10 250.07
    4 1 10 272.27
    -4 1 -10 304.17
    4 1 10 311.97
    -4 1 -10 324.57
    -4 -1 -10 310.17
    -4 -1 -10 294.67
    4 -1 10 314.97
    -4 -1 -10 327.57
    -4 -1 -10 306.17
    4 -1 10 287.47
    4 1 11 94.79
    4 1 11 43.1
    -4 1 -11 54.19
    -4 1 -11 43.7
    -4 -1 -11 44.8
    -4 -1 -11 40.5
    4 -1 11 35.9
    -4 2 11 42.9
    4 2 -11 41.4
    4 2 -11 45.3
    4 -2 -11 48.4
    -4 -2 11 38.5
    -4 -2 11 49.1
    -4 -2 11 44.6
    4 -2 -11 45.1
    -4 2 10 3.1
    4 2 -10 -8.8
    4 2 -10 -3.1
    -4 2 10 13.6
    4 2 -10 11.3
    -4 -2 10 7.2
    -4 -2 10 32.9
    -4 -2 10 4.1
    4 -2 -10 8.4
    4 -2 -10 -1.9
    -4 -2 10 -5
    -4 2 9 28.9
    4 2 -9 22.7
    -4 2 9 25.2
    -4 2 9 27.4
    -4 2 9 27.9
    4 2 -9 25.2
    4 2 -9 27.4
    4 2 -9 32.5
    4 -2 -9 26.4
    -4 -2 9 24.6
    -4 -2 9 29.4
    -4 -2 9 26.1
    4 -2 -9 29
    -4 -2 9 21.2
    -4 -2 9 11.9
    -4 -2 9 29.5
    4 -2 -9 20.5
    4 2 -8 88.99
    4 2 -8 89.39
    -4 2 8 81.39
    -4 2 8 76.49
    4 2 -8 95.29
    -4 2 8 96.49
    -4 2 8 100.99
    4 2 -8 112.09
    -4 2 8 96.39
    -4 2 8 108.09
    -4 -2 8 103.19
    -4 -2 8 90.39
    -4 -2 8 87.19
    4 -2 -8 103.39
    -4 -2 8 100.79
    4 -2 -8 108.79
    4 -2 -8 104.39
    4 -2 -8 84.79
    -4 -2 8 106.69
    -4 -2 8 85.19
    4 2 -7 130.49
    4 2 -7 134.89
    -4 2 7 116.99
    4 2 -7 114.49
    4 2 -7 127.89
    -4 2 7 128.19
    -4 2 7 139.29
    -4 2 7 138.69
    -4 2 7 133.69
    -4 2 7 125.19
    -4 -2 7 137.09
    4 -2 -7 138.99
    4 -2 -7 137.89
    -4 -2 7 126.39
    -4 -2 7 128.39
    -4 -2 7 149.79
    4 -2 -7 135.49
    -4 -2 7 138.39
    -4 -2 7 140.89
    4 -2 -7 142.99
    -4 2 6 839.82
    4 2 -6 890.01
    -4 2 6 936.11
    -4 2 6 793.22
    4 2 -6 840.82
    4 2 -6 873.71
    -4 2 6 832.52
    -4 -2 6 849.91
    -4 -2 6 924.31
    4 -2 -6 890.91
    4 -2 -6 885.91
    -4 -2 6 922.81
    4 -2 -6 786.12
    4 -2 -6 868.21
    -4 -2 6 901.01
    -4 2 5 38.9
    -4 2 5 53.49
    4 2 -5 52.39
    4 2 -5 41.2
    4 2 -5 39.5
    4 2 -5 36.2
    -4 2 5 43.7
    -4 2 5 43.2
    -4 2 5 39.3
    -4 -2 5 52.19
    -4 -2 5 42.8
    4 -2 -5 47.9
    -4 -2 5 40.4
    4 -2 -5 46.8
    4 -2 -5 44.3
    -4 -2 5 42.3
    4 -2 -5 48.1
    4 2 -4 1272.17
    4 2 -4 1135.59
    4 2 -4 1227.48
    4 2 -4 1210.88
    -4 2 4 1302.27
    -4 2 4 1334.27
    4 2 -4 1280.07
    -4 2 4 1104.59
    -4 2 4 1185.58
    -4 2 4 1228.48
    -4 -2 4 1254.67
    -4 -2 4 1313.27
    -4 -2 4 1132.99
    4 -2 -4 1179.48
    4 -2 -4 1219.68
    4 -2 -4 1336.97
    -4 -2 4 1161.48
    4 -2 -4 1195.98
    -4 2 3 142.89
    -4 2 3 173.68
    4 2 -3 160.88
    4 2 -3 172.68
    4 2 -3 158.48
    4 2 -3 174.18
    -4 2 3 166.08
    4 2 -3 178.08
    -4 2 3 175.38
    -4 2 3 174.88
    4 -2 -3 181.68
    -4 -2 3 175.68
    -4 -2 3 187.98
    4 -2 -3 182.48
    4 -2 -3 168.28
    -4 -2 3 185.18
    4 -2 -3 172.88
    -4 -2 3 169.58
    4 2 -2 1010.1
    -4 2 2 1322.37
    4 2 -2 1214.58
    -4 2 2 1167.48
    4 2 -2 1176.78
    4 2 -2 1145.19
    -4 2 2 1119.89
    -4 2 2 1122.39
    -4 2 2 1175.88
    4 2 -2 1102.69
    4 -2 -2 1138.39
    4 -2 -2 1194.58
    -4 -2 2 1211.08
    -4 -2 2 1190.08
    -4 -2 2 1194.78
    4 -2 -2 1211.98
    -4 -2 2 1243.98
    4 -2 -2 1117.29
    4 2 -1 214.88
    4 2 -1 217.58
    4 2 -1 218.08
    -4 2 1 226.88
    -4 2 1 235.48
    -4 2 1 225.88
    4 2 -1 203.98
    -4 2 1 219.18
    -4 2 1 218.08
    -4 2 1 224.68
    4 2 -1 217.58
    -4 -2 1 225.78
    4 -2 -1 222.68
    -4 -2 1 227.08
    4 -2 -1 227.38
    4 -2 -1 216.38
    4 -2 -1 224.78
    -4 -2 1 231.18
    -4 -2 1 215.98
    -4 2 0 32.8
    4 2 0 30.1
    -4 2 0 34.6
    4 2 0 37.7
    -4 2 0 35
    4 2 0 35
    -4 2 0 31.4
    -4 2 0 36.5
    4 2 0 30.9
    4 2 0 31.5
    -4 -2 0 35.1
    4 -2 0 38.4
    4 -2 0 36.9
    -4 -2 0 35.3
    4 -2 0 34.3
    -4 -2 0 36.9
    4 -2 0 37.4
    4 -2 0 33.9
    -4 -2 0 30.9
    -4 -2 0 27.8
    4 2 1 183.28
    4 2 1 179.28
    -4 2 -1 170.58
    -4 2 -1 183.68
    -4 2 -1 167.18
    4 2 1 177.88
    4 2 1 192.48
    4 2 1 180.28
    -4 2 -1 176.38
    -4 2 -1 176.98
    -4 -2 -1 183.98
    4 -2 1 179.08
    4 -2 1 194.58
    -4 -2 -1 175.88
    -4 -2 -1 178.38
    -4 -2 -1 184.18
    4 -2 1 177.38
    -4 -2 -1 174.88
    4 -2 1 180.78
    -4 2 -2 401.76
    -4 2 -2 390.46
    -4 2 -2 421.76
    4 2 2 410.06
    4 2 2 421.46
    -4 2 -2 422.96
    4 2 2 395.26
    4 2 2 377.86
    -4 2 -2 413.36
    4 -2 2 406.56
    -4 -2 -2 402.86
    -4 -2 -2 407.76
    4 -2 2 401.46
    -4 -2 -2 410.46
    4 -2 2 412.36
    -4 -2 -2 400.66
    -4 -2 -2 411.46
    -4 2 -3 782.12
    -4 2 -3 842.62
    4 2 3 843.62
    4 2 3 816.22
    -4 2 -3 787.82
    -4 2 -3 824.62
    4 2 3 801.32
    -4 2 -3 833.72
    4 2 3 834.92
    4 2 3 804.32
    -4 -2 -3 813.52
    4 -2 3 760.42
    4 -2 3 780.82
    -4 -2 -3 807.22
    4 -2 3 762.12
    -4 -2 -3 814.12
    4 -2 3 769.72
    -4 -2 -3 820.22
    -4 2 -4 1492.15
    4 2 4 1731.73
    4 2 4 1630.14
    4 2 4 1668.33
    4 2 4 1633.14
    -4 2 -4 1719.43
    -4 2 -4 1662.63
    -4 2 -4 1713.93
    -4 -2 -4 1643.54
    -4 -2 -4 1632.64
    -4 -2 -4 1697.63
    4 -2 4 1682.83
    -4 -2 -4 1662.83
    4 -2 4 1759.82
    4 -2 4 1598.84
    4 -2 4 1666.63
    -4 2 -5 7.2
    4 2 5 10.7
    4 2 5 7.8
    -4 2 -5 9.7
    -4 2 -5 10.4
    4 2 5 13.1
    -4 2 -5 8.7
    -4 2 -5 8.5
    4 2 5 8.4
    4 -2 5 11.3
    -4 -2 -5 9.1
    -4 -2 -5 15
    4 -2 5 7
    -4 -2 -5 7.7
    4 -2 5 5.4
    -4 -2 -5 7.4
    -4 -2 -5 10.5
    4 -2 5 7.1
    4 2 6 60.49
    -4 2 -6 73.69
    -4 2 -6 70.29
    -4 2 -6 71.29
    4 2 6 85.59
    4 2 6 55.79
    -4 2 -6 74.99
    4 2 6 61.99
    -4 2 -6 57.19
    -4 -2 -6 68.19
    4 -2 6 67.39
    4 -2 6 47
    4 -2 6 54.89
    -4 -2 -6 63.39
    -4 -2 -6 66.49
    4 -2 6 64.19
    -4 -2 -6 51.59
    -4 -2 -6 71.59
    -4 -2 -6 57.99
    -4 2 -7 189.78
    4 2 7 185.88
    4 2 7 183.18
    4 2 7 195.38
    -4 2 -7 191.78
    4 2 7 188.68
    -4 2 -7 186.88
    -4 2 -7 164.08
    4 -2 7 185.48
    -4 -2 -7 192.58
    4 -2 7 176.88
    -4 -2 -7 191.78
    4 -2 7 206.48
    -4 -2 -7 194.38
    4 -2 7 166.18
    -4 -2 -7 195.78
    -4 -2 -7 170.28
    -4 2 -8 41.4
    -4 2 -8 40.9
    -4 2 -8 55.39
    4 2 8 43.7
    4 2 8 37
    4 2 8 42.5
    -4 2 -8 55.09
    -4 -2 -8 46
    -4 -2 -8 48.6
    4 -2 8 40.6
    -4 -2 -8 41.2
    -4 -2 -8 65.49
    -4 -2 -8 33.1
    4 -2 8 41.8
    4 -2 8 60.29
    -4 -2 -8 39.9
    4 2 9 149.19
    4 2 9 161.28
    -4 2 -9 160.38
    -4 2 -9 150.28
    4 2 9 129.29
    -4 2 -9 138.19
    -4 2 -9 150.78
    -4 2 -9 135.59
    -4 -2 -9 151.78
    4 -2 9 158.18
    4 -2 9 156.38
    4 -2 9 169.98
    -4 -2 -9 135.39
    -4 -2 -9 151.98
    -4 -2 -9 158.58
    -4 -2 -9 142.79
    4 2 10 64.99
    -4 2 -10 47.3
    -4 2 -10 43.5
    4 2 10 57.29
    -4 2 -10 60.49
    4 2 10 41.8
    -4 2 -10 57.99
    -4 -2 -10 70.49
    -4 -2 -10 54.39
    4 -2 10 73.69
    -4 -2 -10 66.19
    4 2 11 38.2
    4 2 11 7.5
    -4 2 -11 17
    -4 -2 -11 22.5
    4 -2 11 31.9
    -4 -2 -11 22.5
    4 3 -11 14.1
    -4 3 11 22.9
    4 3 -11 10.1
    -4 -3 11 19.5
    4 -3 -11 17.7
    4 3 -10 284.87
    4 3 -10 285.07
    -4 3 10 262.17
    4 3 -10 308.07
    4 3 -10 305.47
    -4 3 10 262.67
    4 -3 -10 289.67
    -4 -3 10 269.97
    -4 -3 10 285.87
    4 -3 -10 286.17
    -4 -3 10 296.57
    -4 -3 10 326.07
    4 3 -9 28.5
    4 3 -9 17
    -4 3 9 21.9
    4 3 -9 16.4
    -4 3 9 13.6
    -4 3 9 8.1
    4 3 -9 15.6
    -4 -3 9 18.6
    -4 -3 9 21.5
    4 -3 -9 21.2
    -4 -3 9 22.1
    4 -3 -9 23.1
    -4 -3 9 27.3
    4 -3 -9 17.6
    4 -3 -9 35.3
    -4 -3 9 18.7
    -4 3 8 320.07
    4 3 -8 368.06
    -4 3 8 356.46
    -4 3 8 314.07
    -4 3 8 328.77
    4 3 -8 335.07
    4 3 -8 360.06
    4 3 -8 337.87
    -4 3 8 332.87
    -4 3 8 354.86
    4 -3 -8 356.26
    -4 -3 8 348.67
    4 -3 -8 366.36
    4 -3 -8 361.36
    -4 -3 8 329.07
    -4 -3 8 362.06
    -4 -3 8 313.17
    4 -3 -8 332.57
    -4 -3 8 366.96
    4 3 -7 246.48
    4 3 -7 242.48
    -4 3 7 274.47
    4 3 -7 237.78
    -4 3 7 237.28
    4 3 -7 262.57
    -4 3 7 237.78
    -4 3 7 224.18
    -4 3 7 253.97
    -4 3 7 265.87
    4 -3 -7 259.37
    -4 -3 7 244.68
    4 -3 -7 247.78
    -4 -3 7 269.67
    -4 -3 7 263.67
    4 -3 -7 261.07
    -4 -3 7 260.77
    4 -3 -7 260.47
    -4 3 6 247.28
    -4 3 6 263.17
    -4 3 6 288.47
    4 3 -6 277.27
    4 3 -6 249.08
    -4 3 6 252.57
    4 3 -6 268.47
    4 3 -6 262.97
    -4 3 6 297.97
    -4 3 6 262.97
    -4 -3 6 286.57
    4 -3 -6 266.57
    4 -3 -6 287.97
    4 -3 -6 269.47
    -4 -3 6 281.67
    4 -3 -6 263.07
    -4 -3 6 266.27
    4 3 -5 79.29
    -4 3 5 75.89
    -4 3 5 83.19
    -4 3 5 78.99
    4 3 -5 81.19
    4 3 -5 68.99
    -4 3 5 75.49
    -4 3 5 78.19
    4 3 -5 64.39
    -4 -3 5 87.49
    4 -3 -5 72.39
    4 -3 -5 79.59
    -4 -3 5 74.89
    -4 -3 5 86.39
    -4 -3 5 78.69
    4 -3 -5 67.39
    4 -3 -5 75.99
    -4 3 4 113.39
    4 3 -4 122.59
    4 3 -4 127.09
    -4 3 4 126.89
    4 3 -4 96.59
    4 3 -4 116.59
    -4 3 4 122.59
    -4 3 4 113.59
    -4 3 4 108.69
    4 3 -4 122.59
    -4 -3 4 123.79
    -4 -3 4 107.39
    -4 -3 4 109.59
    -4 -3 4 119.39
    4 -3 -4 116.29
    4 -3 -4 111.39
    -4 3 3 243.48
    4 3 -3 254.17
    4 3 -3 260.57
    4 3 -3 257.77
    4 3 -3 261.27
    -4 3 3 246.68
    -4 3 3 255.27
    4 3 -3 258.87
    -4 3 3 236.48
    4 3 -3 249.18
    -4 3 3 251.47
    -4 -3 3 239.68
    -4 -3 3 246.88
    4 -3 -3 250.87
    4 -3 -3 243.08
    4 -3 -3 258.67
    4 -3 -3 242.58
    -4 -3 3 258.77
    -4 -3 3 261.97
    -4 3 2 1434.46
    -4 3 2 1584.24
    -4 3 2 1381.36
    -4 3 2 1403.36
    4 3 -2 1310.87
    4 3 -2 1339.87
    -4 3 2 1444.46
    4 3 -2 1313.57
    4 3 -2 1360.86
    -4 -3 2 1455.15
    4 -3 -2 1372.26
    4 -3 -2 1316.67
    -4 -3 2 1290.17
    4 -3 -2 1399.26
    4 -3 -2 1323.07
    4 -3 -2 1367.56
    -4 -3 2 1396.86
    4 3 -1 5.9
    4 3 -1 3.4
    4 3 -1 3.6
    4 3 -1 3.7
    4 3 -1 3.5
    -4 3 1 5.1
    -4 3 1 6.3
    -4 3 1 4.9
    -4 3 1 5.3
    -4 3 1 6.4
    -4 3 1 7.7
    -4 -3 1 3.9
    4 -3 -1 3.8
    4 -3 -1 4.7
    -4 -3 1 3.9
    -4 -3 1 4.3
    -4 -3 1 3.6
    4 -3 -1 4.2
    4 -3 -1 6
    -4 3 0 3024.6
    4 3 0 3018.5
    4 3 0 3007.5
    4 3 0 2794.12
    -4 3 0 2890.01
    -4 3 0 2779.42
    -4 3 0 2857.31
    -4 3 0 2951.6
    4 3 0 2751.42
    4 3 0 2848.11
    -4 -3 0 3004.4
    -4 -3 0 3041.5
    -4 -3 0 2841.32
    4 -3 0 2940.11
    4 -3 0 2764.32
    -4 -3 0 2758.32
    4 -3 0 3077.49
    4 3 1 370.76
    -4 3 -1 372.76
    4 3 1 374.86
    -4 3 -1 352.06
    4 3 1 391.26
    -4 3 -1 368.16
    -4 3 -1 384.96
    4 3 1 397.46
    4 3 1 377.16
    -4 3 -1 379.66
    -4 -3 -1 347.07
    -4 -3 -1 332.57
    4 -3 1 364.36
    -4 -3 -1 372.66
    4 -3 1 364.16
    4 -3 1 364.56
    -4 -3 -1 353.26
    -4 -3 -1 352.56
    4 -3 1 356.26
    -4 3 -2 792.92
    -4 3 -2 787.52
    4 3 2 767.52
    4 3 2 751.82
    -4 3 -2 747.13
    4 3 2 767.12
    -4 3 -2 779.12
    4 3 2 728.03
    4 -3 2 776.62
    4 -3 2 746.73
    -4 -3 -2 804.12
    -4 -3 -2 780.32
    -4 -3 -2 723.03
    4 -3 2 744.83
    -4 -3 -2 796.52
    -4 -3 -2 760.62
    4 -3 2 750.12
    -4 3 -3 53.59
    4 3 3 55.99
    -4 3 -3 54.89
    -4 3 -3 57.29
    -4 3 -3 57.29
    4 3 3 56.69
    4 3 3 56.59
    -4 3 -3 55.49
    4 3 3 61.29
    -4 -3 -3 60.49
    -4 -3 -3 57.19
    4 -3 3 49.7
    4 -3 3 55.39
    -4 -3 -3 61.79
    -4 -3 -3 57.29
    -4 -3 -3 56.59
    4 -3 3 55.29
    4 3 4 26.5
    -4 3 -4 29.5
    -4 3 -4 26.7
    -4 3 -4 22.7
    4 3 4 28.4
    4 3 4 22.9
    4 3 4 38.7
    -4 3 -4 31.4
    -4 3 -4 32.2
    4 -3 4 27.3
    4 -3 4 32.7
    4 -3 4 26.3
    -4 -3 -4 27.2
    -4 -3 -4 31.2
    4 -3 4 26.1
    -4 -3 -4 26.6
    -4 -3 -4 28.4
    -4 -3 -4 27.5
    -4 3 -5 635.74
    -4 3 -5 647.74
    -4 3 -5 604.04
    4 3 5 658.03
    -4 3 -5 680.83
    4 3 5 662.63
    4 3 5 628.04
    -4 3 -5 670.83
    4 3 5 619.34
    -4 -3 -5 663.03
    4 -3 5 616.94
    4 -3 5 668.53
    4 -3 5 657.53
    4 -3 5 646.54
    -4 -3 -5 687.33
    -4 -3 -5 669.33
    -4 -3 -5 649.14
    4 3 6 210.48
    -4 3 -6 226.88
    -4 3 -6 211.78
    4 3 6 196.08
    -4 3 -6 229.68
    4 3 6 205.78
    -4 3 -6 209.78
    4 3 6 211.78
    -4 3 -6 208.18
    4 -3 6 235.88
    4 -3 6 213.88
    -4 -3 -6 214.28
    -4 -3 -6 200.58
    4 -3 6 214.68
    -4 -3 -6 223.08
    4 -3 6 213.28
    -4 -3 -6 218.38
    -4 -3 -6 223.98
    -4 3 -7 9.4
    -4 3 -7 -1.1
    4 3 7 -5
    4 3 7 4.6
    4 3 7 -3.7
    -4 3 -7 3.5
    -4 3 -7 5
    4 3 7 3
    -4 -3 -7 -1
    -4 -3 -7 7.3
    4 -3 7 1.9
    -4 -3 -7 1.7
    -4 -3 -7 -2.9
    -4 -3 -7 4.2
    -4 -3 -7 7.5
    4 -3 7 -4.4
    4 -3 7 5.8
    4 -3 7 -2.6
    4 3 8 196.28
    4 3 8 175.88
    -4 3 -8 161.08
    -4 3 -8 176.18
    -4 3 -8 179.98
    4 3 8 177.28
    -4 3 -8 189.88
    -4 -3 -8 202.78
    -4 -3 -8 169.38
    4 -3 8 195.98
    -4 -3 -8 199.58
    4 -3 8 192.18
    -4 -3 -8 200.68
    -4 -3 -8 191.28
    4 -3 8 194.78
    -4 3 -9 29
    4 3 9 19.8
    -4 3 -9 16.9
    4 3 9 17
    4 3 9 25.9
    -4 3 -9 11.1
    4 -3 9 17.8
    4 -3 9 16.4
    -4 -3 -9 21.7
    -4 -3 -9 17.7
    -4 -3 -9 17.2
    -4 -3 -9 23.6
    -4 -3 -9 23.7
    -4 3 -10 120.39
    -4 3 -10 96.09
    4 3 10 116.69
    -4 3 -10 96.89
    4 3 10 114.99
    4 -3 10 109.69
    -4 -3 -10 89.99
    -4 -3 -10 81.19
    4 -3 10 87.99
    -4 -3 -10 86.59
    -4 3 -11 26.5
    -4 3 -11 39.5
    4 3 11 27.2
    4 3 11 53.89
    4 -3 11 33.4
    -4 -3 -11 39.1
    -4 -3 -11 35.2
    -4 4 11 125.49
    4 4 -11 124.19
    4 4 -11 168.28
    -4 -4 11 124.69
    4 -4 -11 147.19
    4 -4 -11 126.19
    -4 -4 11 173.08
    4 4 -10 10.8
    -4 4 10 -7.2
    4 4 -10 5.6
    -4 4 10 6.2
    4 4 -10 -7.2
    -4 -4 10 -1.2
    4 -4 -10 5.8
    4 -4 -10 1
    -4 -4 10 -6.3
    -4 -4 10 12.1
    4 4 -9 402.66
    4 4 -9 396.06
    4 4 -9 326.47
    -4 4 9 379.56
    4 4 -9 338.57
    -4 4 9 352.46
    4 -4 -9 411.86
    -4 -4 9 412.76
    -4 -4 9 375.56
    4 -4 -9 386.36
    4 -4 -9 401.06
    -4 -4 9 363.26
    -4 -4 9 424.86
    4 -4 -9 373.36
    -4 -4 9 373.66
    -4 4 8 152.18
    -4 4 8 120.09
    4 4 -8 157.68
    -4 4 8 125.29
    4 4 -8 135.29
    -4 4 8 140.19
    -4 4 8 145.79
    4 4 -8 97.99
    4 4 -8 133.39
    -4 -4 8 152.78
    -4 -4 8 131.99
    4 -4 -8 138.09
    -4 -4 8 123.89
    -4 -4 8 162.88
    4 -4 -8 141.99
    -4 -4 8 153.18
    4 -4 -8 145.09
    4 -4 -8 143.99
    4 4 -7 132.39
    -4 4 7 120.19
    -4 4 7 136.39
    4 4 -7 139.99
    4 4 -7 147.09
    -4 4 7 152.38
    -4 4 7 130.69
    -4 4 7 146.19
    4 4 -7 119.99
    -4 -4 7 140.89
    -4 -4 7 140.79
    -4 -4 7 137.69
    4 -4 -7 155.78
    4 -4 -7 125.39
    4 -4 -7 138.49
    -4 -4 7 148.09
    4 -4 -7 155.78
    -4 4 6 486.65
    4 4 -6 476.85
    -4 4 6 517.35
    -4 4 6 472.75
    -4 4 6 486.95
    4 4 -6 514.55
    4 4 -6 477.25
    4 4 -6 497.05
    -4 4 6 479.15
    4 -4 -6 529.35
    -4 -4 6 495.95
    -4 -4 6 564.54
    4 -4 -6 473.45
    -4 -4 6 524.75
    -4 -4 6 519.05
    4 -4 -6 527.65
    4 -4 -6 487.25
    -4 4 5 15.6
    4 4 -5 20.7
    -4 4 5 19.2
    4 4 -5 14.6
    -4 4 5 20.7
    4 4 -5 16.1
    4 4 -5 14.9
    4 4 -5 16.8
    -4 4 5 19.4
    -4 -4 5 16.5
    -4 -4 5 16.8
    -4 -4 5 18.4
    4 -4 -5 16.1
    4 -4 -5 15
    4 -4 -5 15.8
    -4 -4 5 15.7
    4 4 -4 727.23
    4 4 -4 668.53
    -4 4 4 698.43
    -4 4 4 691.63
    4 4 -4 612.64
    4 4 -4 668.23
    -4 4 4 688.33
    -4 4 4 650.53
    4 4 -4 681.43
    -4 -4 4 692.03
    -4 -4 4 734.43
    -4 -4 4 700.23
    4 -4 -4 708.03
    -4 -4 4 708.03
    4 -4 -4 682.53
    4 -4 -4 713.83
    4 -4 -4 668.73
    -4 4 3 224.38
    -4 4 3 215.68
    4 4 -3 215.18
    4 4 -3 215.38
    4 4 -3 185.78
    -4 4 3 195.88
    4 4 -3 219.98
    -4 4 3 232.38
    -4 4 3 205.18
    4 4 -3 206.58
    -4 -4 3 215.28
    -4 -4 3 222.88
    -4 -4 3 213.38
    4 -4 -3 211.18
    4 -4 -3 209.38
    4 -4 -3 234.98
    4 -4 -3 208.68
    -4 -4 3 206.08
    -4 4 2 203.48
    4 4 -2 185.58
    -4 4 2 214.18
    -4 4 2 212.68
    4 4 -2 214.18
    4 4 -2 200.48
    4 4 -2 222.58
    4 4 -2 221.28
    -4 4 2 227.28
    -4 4 2 222.58
    4 -4 -2 211.18
    -4 -4 2 215.88
    -4 -4 2 200.28
    4 -4 -2 208.38
    -4 -4 2 203.88
    4 -4 -2 213.08
    -4 -4 2 216.68
    4 -4 -2 213.98
    -4 4 1 1036.8
    4 4 -1 917.91
    4 4 -1 1005.7
    -4 4 1 972.6
    -4 4 1 1008
    4 4 -1 970.9
    4 4 -1 951.2
    -4 4 1 931.51
    -4 4 1 1020.3
    -4 -4 1 1016.6
    -4 -4 1 988.4
    4 -4 -1 979.6
    4 -4 -1 1027.4
    4 -4 -1 942.91
    -4 -4 1 1045.8
    -4 -4 1 978.1
    -4 -4 1 1000
    4 4 0 521.25
    4 4 0 469.75
    -4 4 0 508.35
    4 4 0 467.75
    4 4 0 408.06
    -4 4 0 486.95
    -4 4 0 476.35
    4 4 0 474.15
    -4 4 0 520.55
    -4 4 0 481.15
    4 -4 0 556.54
    4 -4 0 491.35
    -4 -4 0 449.56
    -4 -4 0 493.65
    -4 -4 0 489.05
    -4 -4 0 444.56
    4 -4 0 478.35
    -4 -4 0 468.15
    4 4 1 1095.59
    4 4 1 1002.3
    -4 4 -1 1060.79
    4 4 1 1072.69
    4 4 1 1026.5
    -4 4 -1 1098.89
    -4 4 -1 1032.8
    4 4 1 984.9
    4 -4 1 1029.6
    -4 -4 -1 1057.49
    4 -4 1 1058.69
    -4 -4 -1 998.5
    4 -4 1 1080.39
    -4 -4 -1 870.81
    4 -4 1 1018
    -4 -4 -1 1028.2
    -4 4 -2 1257.57
    4 4 2 1331.07
    -4 4 -2 1204.38
    -4 4 -2 1322.17
    4 4 2 1317.37
    4 4 2 1313.67
    -4 4 -2 1327.47
    4 4 2 1322.27
    4 4 2 1320.67
    -4 4 -2 1363.76
    -4 -4 -2 1267.27
    -4 -4 -2 1157.68
    -4 -4 -2 1260.07
    4 -4 2 1332.57
    -4 -4 -2 1265.57
    4 -4 2 1247.68
    -4 -4 -2 1325.97
    4 -4 2 1359.46
    4 -4 2 1279.07
    4 4 3 4.2
    4 4 3 3.9
    4 4 3 -0.3
    -4 4 -3 1.2
    -4 4 -3 0.9
    4 4 3 -0.1
    -4 4 -3 4.4
    -4 4 -3 2
    -4 4 -3 -1.6
    4 4 3 -0.5
    -4 -4 -3 1.8
    -4 -4 -3 8.6
    4 -4 3 4.1
    -4 -4 -3 -2.2
    -4 -4 -3 -0.7
    4 -4 3 0.6
    4 -4 3 4.1
    -4 -4 -3 2.3
    4 4 4 589.14
    -4 4 -4 557.14
    4 4 4 579.54
    4 4 4 572.94
    4 4 4 576.54
    -4 4 -4 564.94
    -4 4 -4 592.34
    -4 4 -4 587.84
    -4 4 -4 556.54
    -4 -4 -4 600.84
    4 -4 4 578.24
    -4 -4 -4 598.84
    -4 -4 -4 542.15
    4 -4 4 522.95
    -4 -4 -4 568.24
    4 -4 4 587.44
    -4 -4 -4 548.65
    -4 4 -5 113.29
    4 4 5 108.89
    -4 4 -5 115.69
    -4 4 -5 120.59
    -4 4 -5 103.89
    4 4 5 113.79
    -4 4 -5 119.39
    4 4 5 116.09
    4 4 5 125.99
    4 -4 5 119.39
    -4 -4 -5 123.49
    -4 -4 -5 113.99
    4 -4 5 116.99
    -4 -4 -5 119.39
    4 -4 5 122.39
    -4 -4 -5 112.59
    4 -4 5 116.29
    4 4 6 56.89
    -4 4 -6 62.79
    4 4 6 60.39
    -4 4 -6 61.29
    -4 4 -6 67.49
    4 4 6 71.99
    -4 4 -6 67.89
    -4 4 -6 69.09
    4 4 6 54.09
    4 -4 6 51.59
    -4 -4 -6 67.49
    -4 -4 -6 55.09
    -4 -4 -6 61.29
    4 -4 6 74.09
    4 -4 6 53.19
    4 -4 6 59.29
    -4 -4 -6 63.99
    -4 -4 -6 62.69
    4 4 7 69.39
    4 4 7 50.39
    -4 4 -7 47
    -4 4 -7 66.59
    4 4 7 52.29
    -4 4 -7 60.29
    4 4 7 63.89
    -4 4 -7 75.19
    -4 -4 -7 66.19
    -4 -4 -7 62.69
    -4 -4 -7 60.49
    4 -4 7 55.09
    -4 -4 -7 64.69
    -4 -4 -7 77.49
    4 -4 7 64.39
    -4 -4 -7 58.29
    4 -4 7 63.39
    4 -4 7 61.39
    -4 4 -8 9.9
    -4 4 -8 6.3
    -4 4 -8 4
    4 4 8 14.3
    4 4 8 6.1
    4 4 8 -0.5
    4 -4 8 8.7
    4 -4 8 8.2
    4 -4 8 2.7
    -4 -4 -8 16.3
    -4 -4 -8 9.3
    -4 -4 -8 8.3
    -4 -4 -8 6.5
    4 4 9 46.6
    4 4 9 38.6
    4 4 9 39.1
    -4 4 -9 45.4
    -4 4 -9 56.59
    4 -4 9 46.8
    -4 -4 -9 55.49
    -4 -4 -9 54.79
    -4 -4 -9 43.2
    4 -4 9 46.5
    -4 -4 -9 39.4
    4 -4 9 47.6
    -4 4 -10 113.89
    4 4 10 63.39
    -4 4 -10 77.09
    4 4 10 64.09
    -4 -4 -10 65.29
    -4 -4 -10 81.29
    4 -4 10 80.79
    -4 4 -11 44.3
    4 4 11 37.1
    -4 4 -11 36.3
    -4 -4 -11 31.6
    4 -4 11 46.6
    -4 -4 -11 39.9
    -4 5 11 96.39
    4 5 -11 122.29
    4 -5 -11 111.59
    -4 -5 11 163.88
    4 -5 -11 116.49
    -4 -5 11 113.49
    4 5 -10 54.29
    4 5 -10 45.3
    -4 5 10 38.7
    -4 -5 10 43.1
    4 -5 -10 25.9
    -4 -5 10 30
    4 -5 -10 32.1
    -4 -5 10 31.1
    -4 5 9 18.6
    4 5 -9 33
    -4 5 9 25.4
    -4 5 9 36
    4 5 -9 29.9
    4 5 -9 37.8
    4 -5 -9 28.4
    4 -5 -9 36
    -4 -5 9 29
    4 -5 -9 27.1
    -4 -5 9 23
    -4 -5 9 23
    -4 -5 9 15.1
    -4 5 8 121.69
    4 5 -8 95.49
    4 5 -8 100.09
    4 5 -8 112.09
    -4 5 8 100.89
    4 5 -8 106.19
    -4 -5 8 97.09
    4 -5 -8 110.09
    -4 -5 8 96.19
    -4 -5 8 105.99
    -4 -5 8 108.09
    -4 -5 8 96.69
    4 -5 -8 114.49
    4 -5 -8 102.09
    4 5 -7 275.77
    -4 5 7 239.18
    4 5 -7 253.57
    4 5 -7 286.07
    -4 5 7 266.67
    -4 5 7 256.27
    -4 5 7 303.57
    -4 5 7 240.18
    4 5 -7 268.27
    4 -5 -7 250.67
    -4 -5 7 301.07
    -4 -5 7 284.47
    -4 -5 7 247.28
    4 -5 -7 260.67
    4 -5 -7 245.58
    4 5 -6 87.69
    -4 5 6 83.49
    -4 5 6 85.19
    4 5 -6 73.79
    4 5 -6 89.09
    -4 5 6 98.09
    -4 5 6 97.89
    -4 5 6 91.79
    4 5 -6 77.89
    -4 -5 6 87.49
    -4 -5 6 89.99
    4 -5 -6 100.69
    4 -5 -6 92.69
    -4 -5 6 96.49
    4 -5 -6 94.09
    -4 -5 6 93.99
    -4 5 5 1585.74
    4 5 -5 1570.64
    4 5 -5 1650.03
    4 5 -5 1731.73
    -4 5 5 1651.53
    -4 5 5 1573.44
    4 5 -5 1729.83
    -4 5 5 1820.72
    4 5 -5 1747.23
    -4 5 5 1810.42
    -4 -5 5 1579.04
    4 -5 -5 1626.04
    -4 -5 5 1679.03
    4 -5 -5 1573.54
    4 -5 -5 1658.23
    4 -5 -5 1779.82
    -4 -5 5 1749.22
    -4 -5 5 1773.82
    4 5 -4 7.3
    4 5 -4 5
    -4 5 4 3.2
    4 5 -4 3.3
    4 5 -4 1.9
    -4 5 4 3.2
    -4 5 4 2.7
    4 5 -4 10.1
    -4 5 4 3.1
    4 5 -4 10.6
    4 -5 -4 3.5
    4 -5 -4 4.8
    4 -5 -4 2
    -4 -5 4 3
    -4 -5 4 2.1
    -4 -5 4 6.8
    -4 -5 4 0.4
    4 5 -3 2451.55
    -4 5 3 2302.87
    -4 5 3 2349.17
    -4 5 3 2350.56
    4 5 -3 2612.74
    4 5 -3 2419.56
    -4 5 3 2289.37
    -4 5 3 2381.16
    4 5 -3 2413.56
    4 -5 -3 2404.66
    -4 -5 3 2347.77
    4 -5 -3 2473.45
    4 -5 -3 2355.96
    -4 -5 3 2278.17
    -4 -5 3 2531.55
    -4 -5 3 2408.76
    -4 5 2 525.15
    4 5 -2 502.95
    4 5 -2 505.85
    -4 5 2 492.45
    -4 5 2 498.45
    4 5 -2 501.15
    4 5 -2 500.95
    -4 5 2 467.25
    -4 5 2 488.95
    4 -5 -2 466.75
    4 -5 -2 524.65
    -4 -5 2 478.75
    -4 -5 2 529.55
    -4 -5 2 500.55
    -4 -5 2 541.15
    4 5 -1 48.9
    4 5 -1 64.49
    -4 5 1 62.29
    -4 5 1 60.29
    -4 5 1 61.29
    4 5 -1 68.19
    4 5 -1 55.49
    -4 5 1 54.09
    -4 5 1 64.49
    4 5 -1 47.8
    -4 -5 1 53.99
    -4 -5 1 66.49
    4 -5 -1 59.49
    -4 -5 1 50.99
    -4 -5 1 64.49
    4 -5 -1 56.99
    -4 -5 1 61.89
    4 5 0 482.55
    -4 5 0 523.65
    4 5 0 529.15
    4 5 0 494.85
    -4 5 0 495.25
    -4 5 0 488.25
    -4 5 0 517.25
    4 5 0 478.95
    -4 -5 0 500.75
    4 -5 0 504.75
    -4 -5 0 453.55
    -4 -5 0 520.75
    -4 -5 0 514.15
    4 -5 0 505.35
    -4 -5 0 510.35
    4 -5 0 496.65
    4 5 1 157.28
    -4 5 -1 140.79
    4 5 1 129.59
    -4 5 -1 144.59
    -4 5 -1 157.68
    4 5 1 138.89
    -4 5 -1 143.99
    4 5 1 136.69
    -4 5 -1 145.09
    4 5 1 142.79
    4 -5 1 136.09
    -4 -5 -1 141.99
    -4 -5 -1 142.09
    -4 -5 -1 143.39
    -4 -5 -1 142.19
    4 -5 1 145.49
    -4 -5 -1 149.99
    4 5 2 750.52
    -4 5 -2 806.22
    4 5 2 709.53
    -4 5 -2 657.33
    -4 5 -2 667.13
    4 5 2 802.32
    -4 5 -2 762.02
    4 5 2 784.92
    -4 5 -2 844.72
    4 -5 2 803.32
    4 -5 2 761.92
    4 -5 2 779.52
    -4 -5 -2 651.23
    -4 -5 -2 714.33
    -4 -5 -2 748.43
    -4 -5 -2 805.62
    -4 -5 -2 786.12
    4 -5 2 783.32
    4 5 3 2454.75
    4 5 3 2391.96
    4 5 3 2462.05
    -4 5 -3 2518.25
    4 5 3 2475.95
    -4 5 -3 2522.65
    -4 5 -3 2622.74
    -4 5 -3 2410.16
    -4 5 -3 2456.65
    4 5 3 2585.54
    -4 -5 -3 2323.27
    4 -5 3 2392.26
    -4 -5 -3 2426.36
    -4 -5 -3 2481.05
    4 -5 3 2432.66
    -4 -5 -3 2492.85
    -4 -5 -3 2184.58
    4 -5 3 2455.75
    4 5 4 10.6
    -4 5 -4 7.5
    4 5 4 9.7
    4 5 4 10.5
    -4 5 -4 12.5
    4 5 4 13.5
    -4 5 -4 9.5
    -4 5 -4 13.1
    -4 5 -4 8
    4 5 4 4.4
    -4 -5 -4 7.2
    4 -5 4 10.3
    4 -5 4 9.2
    -4 -5 -4 8.2
    4 -5 4 5.4
    -4 -5 -4 7.1
    -4 -5 -4 7.6
    -4 -5 -4 4
    -4 5 -5 972.3
    -4 5 -5 939.41
    4 5 5 939.51
    4 5 5 1005.3
    -4 5 -5 975.4
    -4 5 -5 923.51
    4 5 5 865.21
    -4 5 -5 993.5
    4 5 5 966.3
    -4 -5 -5 908.41
    4 -5 5 983
    -4 -5 -5 946.21
    4 -5 5 958.9
    -4 -5 -5 927.51
    -4 -5 -5 989.3
    -4 -5 -5 975.8
    -4 5 -6 5.2
    -4 5 -6 6.6
    -4 5 -6 3.4
    4 5 6 7.2
    -4 5 -6 5.8
    -4 5 -6 6.7
    4 5 6 1.3
    4 5 6 10.1
    4 5 6 8.6
    -4 -5 -6 2.5
    4 -5 6 3.5
    -4 -5 -6 6
    4 -5 6 -2.4
    -4 -5 -6 6
    -4 -5 -6 4.2
    -4 -5 -6 1
    -4 -5 -6 8.4
    4 -5 6 7.6
    -4 5 -7 241.08
    -4 5 -7 207.88
    4 5 7 239.28
    -4 5 -7 211.18
    4 5 7 204.08
    4 5 7 210.88
    -4 5 -7 205.78
    4 5 7 192.28
    4 -5 7 225.08
    -4 -5 -7 217.28
    4 -5 7 225.08
    -4 -5 -7 208.68
    -4 -5 -7 201.58
    -4 -5 -7 241.38
    -4 -5 -7 225.28
    -4 -5 -7 231.88
    4 -5 7 234.78
    -4 5 -8 118.19
    -4 5 -8 142.49
    -4 5 -8 116.29
    4 5 8 118.79
    4 5 8 112.69
    4 5 8 111.49
    4 -5 8 121.19
    -4 -5 -8 142.49
    4 -5 8 146.79
    -4 -5 -8 122.49
    -4 -5 -8 121.19
    -4 -5 -8 124.69
    -4 -5 -8 118.49
    4 5 9 4.3
    -4 5 -9 -13.2
    4 5 9 2.2
    4 5 9 -12
    -4 5 -9 -5.4
    4 -5 9 1.7
    -4 -5 -9 0.7
    -4 -5 -9 -2.4
    4 -5 9 -14.6
    -4 -5 -9 4.8
    -4 -5 -9 2.6
    4 -5 9 0.3
    -4 -5 -9 -2.1
    4 5 10 162.48
    -4 5 -10 142.59
    4 5 10 157.98
    4 -5 10 142.09
    -4 -5 -10 199.28
    -4 -5 -10 147.99
    -4 5 -11 59.19
    4 5 11 44.2
    -4 -5 -11 19.8
    4 -5 11 38.8
    -4 -5 -11 51.49
    -4 6 11 74.19
    4 6 -11 67.59
    -4 -6 11 59.89
    4 -6 -11 75.39
    4 -6 -11 59.59
    -4 -6 11 99.89
    4 6 -10 14.3
    -4 6 10 8.9
    4 6 -10 5.2
    4 -6 -10 0.1
    -4 -6 10 -7.8
    -4 -6 10 20.8
    4 -6 -10 -4.2
    4 6 -9 255.67
    -4 6 9 220.68
    -4 6 9 237.48
    -4 6 9 240.88
    4 6 -9 269.97
    4 6 -9 211.08
    4 -6 -9 222.58
    4 -6 -9 245.08
    -4 -6 9 202.38
    4 -6 -9 233.78
    -4 -6 9 235.78
    -4 -6 9 264.67
    -4 -6 9 207.28
    -4 -6 9 228.48
    4 6 -8 11.3
    -4 6 8 10.2
    -4 6 8 6.8
    4 6 -8 14
    -4 6 8 18.3
    4 6 -8 10.8
    4 6 -8 12.8
    -4 -6 8 10.2
    4 -6 -8 19.9
    -4 -6 8 13.1
    4 -6 -8 7.4
    -4 -6 8 15.2
    4 -6 -8 20.5
    -4 -6 8 15.8
    -4 -6 8 6.7
    4 6 -7 135.69
    -4 6 7 120.99
    4 6 -7 123.69
    4 6 -7 115.19
    4 6 -7 89.39
    -4 6 7 114.59
    -4 6 7 133.59
    -4 6 7 116.69
    -4 6 7 125.09
    -4 -6 7 135.59
    -4 -6 7 154.78
    -4 -6 7 128.99
    4 -6 -7 141.79
    -4 -6 7 129.39
    4 -6 -7 127.89
    4 6 -6 56.49
    4 6 -6 55.39
    -4 6 6 57.49
    -4 6 6 44
    -4 6 6 49.99
    -4 6 6 41.1
    4 6 -6 44.4
    4 6 -6 51.39
    -4 6 6 60.69
    -4 -6 6 66.29
    4 -6 -6 57.49
    -4 -6 6 57.39
    4 -6 -6 65.69
    -4 -6 6 70.59
    4 -6 -6 44.9
    -4 -6 6 59.29
    4 6 -5 4.1
    -4 6 5 5.7
    -4 6 5 2.5
    -4 6 5 4.9
    -4 6 5 -2.6
    4 6 -5 -4.1
    4 6 -5 0.3
    -4 6 5 8.4
    4 6 -5 11.4
    4 6 -5 6.1
    4 -6 -5 3.7
    4 -6 -5 -0.4
    -4 -6 5 3.4
    -4 -6 5 1.5
    4 -6 -5 2.6
    -4 -6 5 3.6
    -4 -6 5 -0.4
    4 6 -4 162.68
    4 6 -4 154.18
    -4 6 4 158.88
    4 6 -4 142.29
    4 6 -4 160.88
    -4 6 4 158.68
    -4 6 4 164.78
    4 6 -4 158.48
    -4 6 4 136.79
    -4 -6 4 166.18
    4 -6 -4 166.98
    -4 -6 4 155.28
    4 -6 -4 150.58
    -4 -6 4 143.19
    4 -6 -4 159.08
    -4 -6 4 149.49
    -4 6 3 1666.33
    4 6 -3 1470.85
    -4 6 3 1601.24
    -4 6 3 1711.53
    4 6 -3 1743.53
    4 6 -3 1658.83
    4 6 -3 1684.83
    -4 6 3 1656.93
    4 6 -3 1717.43
    -4 -6 3 1663.03
    -4 -6 3 1722.33
    -4 -6 3 1685.83
    4 -6 -3 1657.63
    -4 -6 3 1681.63
    4 -6 -3 1662.33
    -4 6 2 324.47
    -4 6 2 322.97
    4 6 -2 325.27
    4 6 -2 333.37
    4 6 -2 337.17
    4 6 -2 322.07
    4 6 -2 329.47
    -4 6 2 323.37
    -4 6 2 326.77
    4 -6 -2 320.47
    -4 -6 2 346.77
    4 -6 -2 326.27
    -4 -6 2 335.07
    -4 -6 2 334.87
    -4 -6 2 314.67
    4 -6 -2 340.37
    4 6 -1 1967
    4 6 -1 2064.49
    -4 6 1 1974
    4 6 -1 1788.62
    -4 6 1 1944.11
    4 6 -1 2009.5
    -4 6 1 1956.4
    -4 6 1 1876.31
    4 6 -1 1931.61
    -4 -6 1 2034.4
    4 -6 -1 2084.89
    -4 -6 1 2069.29
    -4 -6 1 1996.4
    -4 -6 1 2009.2
    4 -6 -1 2025.1
    -4 -6 1 1960.2
    4 6 0 50.89
    4 6 0 56.49
    4 6 0 52.59
    -4 6 0 51.89
    -4 6 0 57.09
    -4 6 0 40.3
    4 6 0 41.1
    4 6 0 56.39
    -4 6 0 59.09
    -4 -6 0 51.59
    -4 -6 0 59.89
    -4 -6 0 55.79
    -4 -6 0 53.09
    -4 -6 0 55.99
    4 6 1 1746.23
    -4 6 -1 1640.44
    4 6 1 1671.03
    4 6 1 1436.36
    -4 6 -1 1609.44
    -4 6 -1 1682.73
    -4 6 -1 1687.13
    -4 6 -1 1684.13
    4 6 1 1682.73
    4 -6 1 1730.13
    -4 -6 -1 1769.32
    4 -6 1 1696.93
    -4 -6 -1 1598.44
    4 -6 1 1650.13
    -4 -6 -1 1494.15
    -4 -6 -1 1585.94
    -4 -6 -1 1730.43
    -4 6 -2 216.88
    -4 6 -2 211.98
    4 6 2 215.18
    4 6 2 205.88
    4 6 2 213.18
    4 6 2 212.28
    -4 6 -2 204.18
    4 6 2 213.08
    -4 6 -2 217.68
    -4 6 -2 216.38
    -4 -6 -2 198.88
    -4 -6 -2 213.28
    4 -6 2 222.98
    -4 -6 -2 217.78
    -4 -6 -2 201.48
    4 -6 2 203.58
    -4 -6 -2 204.38
    4 6 3 75.89
    4 6 3 91.69
    -4 6 -3 91.39
    -4 6 -3 88.19
    4 6 3 76.29
    -4 6 -3 82.29
    4 6 3 77.79
    4 6 3 88.19
    -4 6 -3 80.99
    -4 6 -3 91.09
    4 -6 3 88.99
    -4 -6 -3 86.09
    -4 -6 -3 83.79
    4 -6 3 85.29
    4 -6 3 81.19
    -4 -6 -3 85.29
    -4 -6 -3 84.09
    -4 -6 -3 86.59
    4 6 4 120.59
    -4 6 -4 111.09
    -4 6 -4 109.49
    4 6 4 123.99
    -4 6 -4 129.09
    -4 6 -4 121.99
    4 6 4 123.09
    4 6 4 110.79
    -4 6 -4 122.29
    4 6 4 132.79
    4 -6 4 104.39
    -4 -6 -4 97.79
    -4 -6 -4 101.19
    4 -6 4 107.79
    -4 -6 -4 129.09
    4 -6 4 126.29
    -4 -6 -4 100.09
    4 -6 4 110.39
    -4 -6 -4 114.69
    -4 6 -5 230.08
    -4 6 -5 252.57
    -4 6 -5 224.78
    -4 6 -5 255.37
    -4 6 -5 244.88
    4 6 5 240.88
    4 6 5 259.67
    4 6 5 253.17
    4 -6 5 237.38
    4 -6 5 255.37
    -4 -6 -5 269.37
    -4 -6 -5 222.28
    -4 -6 -5 253.77
    -4 -6 -5 237.48
    4 -6 5 259.97
    -4 -6 -5 267.97
    -4 6 -6 280.27
    4 6 6 279.37
    -4 6 -6 293.87
    -4 6 -6 277.97
    4 6 6 300.57
    4 6 6 280.67
    4 6 6 276.37
    -4 6 -6 251.57
    -4 -6 -6 300.27
    4 -6 6 265.27
    -4 -6 -6 248.58
    4 -6 6 271.07
    -4 -6 -6 300.57
    4 -6 6 273.77
    -4 -6 -6 272.77
    4 -6 6 264.87
    -4 -6 -6 276.87
    -4 -6 -6 277.77
    4 6 7 379.46
    -4 6 -7 376.96
    4 6 7 461.55
    -4 6 -7 406.06
    -4 6 -7 386.26
    -4 6 -7 498.95
    4 6 7 426.16
    -4 -6 -7 459.15
    4 -6 7 456.45
    -4 -6 -7 456.65
    -4 -6 -7 353.26
    -4 -6 -7 422.36
    -4 -6 -7 424.46
    4 -6 7 414.86
    4 -6 7 411.36
    -4 6 -8 16.8
    4 6 8 9.3
    4 6 8 10.1
    4 6 8 19.4
    -4 6 -8 5.2
    -4 -6 -8 7.6
    4 -6 8 3.6
    4 -6 8 3.7
    -4 -6 -8 8.5
    -4 -6 -8 -2.2
    -4 6 -9 569.44
    4 6 9 539.55
    -4 6 -9 542.85
    4 6 9 577.94
    4 -6 9 639.54
    -4 -6 -9 530.05
    -4 -6 -9 557.34
    -4 -6 -9 552.24
    -4 6 -10 -12.1
    4 6 10 -1.2
    -4 -6 -10 -14.3
    -4 -6 -10 10.6
    4 -6 10 -1.5
    4 6 11 73.59
    -4 6 -11 88.19
    -4 -6 -11 103.29
    -4 -6 -11 93.69
    4 -6 11 63.69
    4 7 -11 136.89
    -4 7 11 143.59
    4 -7 -11 134.49
    -4 -7 11 120.69
    4 -7 -11 151.38
    -4 -7 11 171.18
    4 7 -10 9.6
    -4 7 10 9.5
    4 7 -10 4.6
    4 -7 -10 0.3
    4 -7 -10 5.3
    -4 -7 10 -10
    -4 -7 10 20.4
    -4 7 9 7.1
    4 7 -9 16.8
    4 7 -9 13.3
    -4 7 9 15.7
    4 -7 -9 10.6
    -4 -7 9 12
    -4 -7 9 4.5
    4 -7 -9 6.2
    -4 -7 9 4
    -4 7 8 14.5
    4 7 -8 12.4
    -4 7 8 28.7
    4 7 -8 12.4
    4 7 -8 17.5
    -4 7 8 11.7
    -4 -7 8 19.4
    4 -7 -8 15.1
    -4 -7 8 16.2
    -4 -7 8 17
    -4 -7 8 24.5
    -4 -7 8 16.9
    4 -7 -8 21.6
    -4 7 7 523.25
    4 7 -7 453.65
    4 7 -7 493.55
    -4 7 7 529.45
    -4 7 7 525.65
    4 7 -7 551.14
    4 7 -7 527.15
    4 -7 -7 562.64
    -4 -7 7 581.34
    -4 -7 7 565.94
    -4 -7 7 517.85
    4 -7 -7 483.45
    -4 -7 7 486.85
    4 -7 -7 532.05
    4 7 -6 19.1
    4 7 -6 14.8
    -4 7 6 10.4
    -4 7 6 18.4
    4 7 -6 12.2
    -4 7 6 18.6
    -4 7 6 10.9
    -4 7 6 10.8
    4 7 -6 11.5
    -4 -7 6 10.5
    4 -7 -6 14.7
    4 -7 -6 13.4
    -4 -7 6 8
    -4 -7 6 14.1
    4 -7 -6 9.9
    -4 -7 6 13
    4 7 -5 1300.77
    -4 7 5 1234.28
    -4 7 5 1160.98
    -4 7 5 1453.95
    4 7 -5 1253.97
    4 7 -5 1269.47
    -4 7 5 1248.98
    -4 7 5 1230.68
    4 7 -5 1194.18
    -4 7 5 1148.79
    4 7 -5 1167.78
    -4 -7 5 1293.37
    -4 -7 5 1234.28
    4 -7 -5 1325.77
    4 -7 -5 1332.67
    -4 -7 5 1326.27
    -4 -7 5 1308.97
    4 -7 -5 1228.18
    4 7 -4 6
    4 7 -4 1.2
    4 7 -4 5.6
    4 7 -4 8.2
    -4 7 4 5.5
    -4 7 4 7.3
    -4 7 4 8.1
    4 7 -4 3.3
    -4 7 4 7.7
    -4 7 4 8.8
    4 7 -4 0.4
    -4 7 4 5.7
    4 -7 -4 4.4
    -4 -7 4 4.1
    -4 -7 4 2.5
    -4 -7 4 6.2
    4 -7 -4 9.1
    -4 -7 4 9.7
    4 7 -3 2237.38
    4 7 -3 2291.27
    -4 7 3 2131.09
    4 7 -3 2227.78
    4 7 -3 2183.38
    -4 7 3 2150.28
    -4 7 3 2246.48
    -4 7 3 2206.48
    -4 7 3 2201.78
    -4 7 3 2192.28
    4 7 -3 2221.88
    -4 -7 3 2323.37
    -4 -7 3 2286.27
    4 -7 -3 2138.39
    -4 -7 3 2128.09
    -4 -7 3 2221.68
    4 -7 -3 2187.68
    4 -7 -3 2118.79
    4 7 -2 204.08
    -4 7 2 204.98
    -4 7 2 190.38
    -4 7 2 190.58
    -4 7 2 215.48
    4 7 -2 199.68
    4 7 -2 210.88
    4 7 -2 205.38
    4 7 -2 205.48
    -4 7 2 193.98
    -4 -7 2 210.58
    -4 -7 2 216.68
    -4 -7 2 210.88
    4 -7 -2 207.78
    4 -7 -2 202.98
    -4 -7 2 202.28
    4 -7 -2 216.18
    -4 7 1 87.79
    -4 7 1 96.79
    4 7 -1 90.19
    4 7 -1 75.69
    -4 7 1 92.09
    4 7 -1 89.89
    -4 -7 1 90.29
    -4 -7 1 82.39
    -4 -7 1 90.99
    -4 -7 1 83.09
    -4 -7 1 78.49
    -4 7 0 8.5
    4 7 0 8.5
    4 7 0 6.9
    -4 7 0 6.9
    -4 7 0 8.1
    4 7 0 7.8
    4 7 0 9.3
    -4 -7 0 10.4
    -4 -7 0 7.3
    -4 -7 0 8.9
    -4 -7 0 6.2
    -4 -7 0 4.2
    -4 7 -1 899.51
    4 7 1 982.9
    4 7 1 850.61
    4 7 1 949.01
    -4 7 -1 914.71
    4 7 1 961.1
    4 7 1 803.32
    -4 7 -1 920.21
    -4 7 -1 1015.3
    -4 -7 -1 913.91
    4 -7 1 953.3
    -4 -7 -1 953.1
    -4 -7 -1 964.1
    -4 -7 -1 903.41
    4 -7 1 920.21
    -4 -7 -1 949.9
    -4 7 -2 39.9
    -4 7 -2 42.1
    -4 7 -2 44.8
    4 7 2 40.8
    4 7 2 44.2
    4 7 2 40.3
    -4 7 -2 37.5
    4 7 2 35.3
    4 7 2 34.1
    -4 7 -2 44.1
    -4 -7 -2 46.5
    -4 -7 -2 45
    -4 -7 -2 39.6
    -4 -7 -2 43.5
    -4 -7 -2 41.1
    4 -7 2 42.5
    4 -7 2 42.8
    4 7 3 1283.77
    -4 7 -3 1330.57
    -4 7 -3 1227.08
    4 7 3 1352.96
    4 7 3 1342.57
    4 7 3 1232.88
    -4 7 -3 1274.07
    4 7 3 1293.07
    -4 7 -3 1290.47
    -4 7 -3 1323.27
    -4 -7 -3 1337.77
    4 -7 3 1312.47
    -4 -7 -3 1398.86
    -4 -7 -3 1258.47
    -4 -7 -3 1188.38
    -4 -7 -3 1284.67
    4 7 4 0.4
    -4 7 -4 -0.4
    4 7 4 -1.6
    4 7 4 4.8
    4 7 4 -0.3
    -4 7 -4 2.6
    -4 7 -4 6.7
    4 7 4 0.8
    -4 7 -4 1.1
    -4 7 -4 -0.7
    4 -7 4 1.2
    -4 -7 -4 -3.6
    4 -7 4 0.3
    -4 -7 -4 2.3
    -4 -7 -4 3.1
    -4 -7 -4 7.1
    4 7 5 1404.06
    -4 7 -5 1398.86
    4 7 5 1397.56
    -4 7 -5 1568.24
    4 7 5 1422.96
    -4 7 -5 1487.65
    -4 7 -5 1475.95
    4 7 5 1523.45
    -4 7 -5 1400.06
    -4 -7 -5 1490.95
    4 -7 5 1438.96
    -4 -7 -5 1520.15
    4 -7 5 1368.96
    4 -7 5 1521.15
    -4 -7 -5 1508.55
    -4 -7 -5 1442.06
    -4 -7 -5 1347.57
    -4 7 -6 4.2
    -4 7 -6 0
    -4 7 -6 -5.3
    -4 7 -6 -1.8
    4 7 6 2.9
    4 7 6 -7.8
    4 7 6 4.2
    -4 -7 -6 2.8
    4 -7 6 -1.8
    -4 -7 -6 1
    -4 -7 -6 4.6
    4 -7 6 2.8
    4 -7 6 -1.2
    -4 -7 -6 4
    4 7 7 196.68
    -4 7 -7 200.28
    -4 7 -7 203.18
    4 7 7 220.28
    -4 7 -7 188.48
    4 7 7 197.28
    -4 -7 -7 217.18
    4 -7 7 200.48
    -4 -7 -7 170.98
    4 -7 7 210.98
    -4 -7 -7 205.08
    -4 -7 -7 188.98
    -4 -7 -7 194.48
    4 7 8 21.9
    -4 7 -8 29.1
    -4 7 -8 31.1
    4 7 8 20.9
    4 -7 8 17.3
    -4 -7 -8 25.5
    4 -7 8 27
    -4 -7 -8 16.9
    -4 -7 -8 33.3
    4 7 9 -1.6
    4 7 9 -12
    -4 7 -9 10.2
    4 -7 9 1.3
    -4 -7 -9 -6.7
    -4 -7 -9 1.2
    4 7 10 14.3
    -4 7 -10 26
    -4 -7 -10 15.4
    -4 -7 -10 10.2
    4 -7 10 2.1
    4 7 11 88.49
    -4 7 -11 82.89
    4 -7 11 88.79
    -4 -7 -11 67.29
    -4 -7 -11 84.79
    4 8 -11 97.89
    -4 8 11 91.39
    4 -8 -11 76.09
    -4 -8 11 133.59
    -4 -8 11 80.59
    -4 8 10 5.7
    4 8 -10 3.5
    -4 -8 10 15.7
    4 -8 -10 9.5
    -4 -8 10 -2.1
    -4 8 9 208.58
    4 8 -9 204.58
    -4 8 9 187.48
    4 8 -9 184.08
    -4 -8 9 208.48
    -4 -8 9 179.48
    4 -8 -9 214.38
    4 -8 -9 183.78
    -4 8 8 6.9
    4 8 -8 -2.5
    -4 8 8 9.1
    -4 8 8 0.8
    4 8 -8 0.9
    4 -8 -8 4
    -4 -8 8 -3
    -4 -8 8 6.6
    4 -8 -8 3.4
    -4 -8 8 7.3
    4 -8 -8 3.2
    4 8 -7 402.46
    -4 8 7 334.97
    4 8 -7 385.46
    -4 8 7 378.96
    -4 8 7 390.96
    4 8 -7 373.86
    4 8 -7 374.86
    -4 -8 7 389.06
    4 -8 -7 404.46
    -4 -8 7 402.96
    -4 -8 7 343.07
    4 -8 -7 351.56
    4 -8 -7 406.96
    -4 -8 7 384.76
    -4 8 6 3.8
    4 8 -6 -3
    -4 8 6 0.2
    4 8 -6 -1
    -4 8 6 1.5
    4 8 -6 -2.1
    4 8 -6 2
    -4 8 6 -3.6
    -4 8 6 -5.1
    4 8 -6 1.1
    -4 -8 6 -4.3
    4 -8 -6 -0.3
    4 -8 -6 -2.2
    -4 -8 6 -5.5
    4 -8 -6 0.6
    -4 -8 6 1
    -4 -8 6 3
    -4 8 5 35.5
    4 8 -5 33
    -4 8 5 28.3
    -4 8 5 36.6
    -4 8 5 28.3
    -4 8 5 27.2
    4 8 -5 36.3
    4 8 -5 45.4
    4 8 -5 46.4
    4 8 -5 27.4
    -4 8 5 34.5
    4 8 -5 37.7
    -4 8 5 26.6
    -4 -8 5 33.5
    -4 -8 5 46.2
    4 -8 -5 29.5
    4 -8 -5 33.5
    4 -8 -5 25.2
    -4 -8 5 39.1
    -4 -8 5 33.5
    -4 8 4 27
    -4 8 4 27.9
    4 8 -4 27.6
    -4 8 4 27.5
    4 8 -4 30.5
    -4 8 4 29.1
    4 8 -4 26.1
    4 8 -4 18.8
    -4 8 4 25.8
    4 8 -4 23
    4 8 -4 27.7
    -4 8 4 28.6
    4 -8 -4 20
    -4 -8 4 32.2
    -4 -8 4 29.6
    -4 -8 4 26.5
    4 -8 -4 20.8
    4 -8 -4 20
    -4 -8 4 21.7
    4 8 -3 495.75
    4 8 -3 522.25
    4 8 -3 510.35
    -4 8 3 485.25
    -4 8 3 477.85
    -4 8 3 580.84
    -4 8 3 463.25
    4 8 -3 487.95
    -4 8 3 503.65
    4 8 -3 518.85
    -4 8 3 482.25
    -4 8 3 504.95
    -4 -8 3 516.25
    -4 -8 3 469.25
    4 -8 -3 530.95
    4 -8 -3 500.95
    -4 -8 3 514.45
    4 -8 -3 491.75
    -4 -8 3 498.45
    4 8 -2 573.84
    4 8 -2 574.34
    -4 8 2 556.84
    4 8 -2 572.14
    -4 8 2 551.44
    -4 8 2 585.04
    4 8 -2 527.65
    -4 8 2 562.54
    4 8 -2 601.14
    -4 8 2 542.85
    -4 -8 2 600.74
    -4 -8 2 625.04
    4 -8 -2 588.04
    4 -8 -2 573.74
    4 -8 -2 555.04
    -4 -8 2 579.04
    -4 -8 2 590.34
    -4 8 1 1733.53
    4 8 -1 1746.13
    4 8 -1 1568.34
    -4 8 1 1715.13
    -4 8 1 1635.74
    4 8 -1 1652.03
    4 8 -1 1690.63
    4 8 -1 1660.83
    -4 -8 1 1744.93
    -4 -8 1 1625.84
    -4 -8 1 1781.22
    -4 -8 1 1770.32
    -4 -8 1 1724.43
    -4 8 0 308.37
    4 8 0 327.17
    4 8 0 314.37
    4 8 0 322.07
    4 8 0 273.47
    4 8 0 327.07
    -4 8 0 317.97
    -4 8 0 324.47
    -4 -8 0 336.87
    -4 -8 0 300.07
    -4 -8 0 313.87
    -4 -8 0 313.17
    -4 -8 0 326.97
    -4 8 -1 897.41
    -4 8 -1 884.61
    4 8 1 916.71
    4 8 1 747.33
    4 8 1 900.21
    4 8 1 904.01
    4 8 1 892.31
    -4 8 -1 892.31
    -4 8 -1 927.61
    -4 -8 -1 882.21
    -4 -8 -1 841.02
    -4 -8 -1 895.41
    -4 -8 -1 901.91
    4 -8 1 908.11
    -4 -8 -1 891.51
    4 -8 1 912.71
    -4 8 -2 98.49
    4 8 2 94.19
    -4 8 -2 100.69
    -4 8 -2 96.09
    4 8 2 92.69
    4 8 2 94.99
    -4 8 -2 99.39
    4 8 2 99.59
    4 8 2 85.19
    -4 -8 -2 105.69
    -4 -8 -2 93.29
    4 -8 2 97.39
    -4 -8 -2 98.29
    -4 -8 -2 93.99
    4 -8 2 90.19
    -4 -8 -2 101.09
    -4 8 -3 314.67
    4 8 3 286.67
    4 8 3 313.07
    4 8 3 301.37
    -4 8 -3 284.97
    4 8 3 290.97
    4 8 3 295.97
    -4 8 -3 318.97
    -4 8 -3 292.17
    -4 8 -3 319.87
    4 -8 3 293.17
    -4 -8 -3 301.77
    -4 -8 -3 278.37
    -4 -8 -3 292.27
    -4 -8 -3 312.37
    -4 -8 -3 293.57
    4 -8 3 287.97
    -4 8 -4 4.5
    -4 8 -4 2.4
    4 8 4 -0.9
    4 8 4 0.3
    -4 8 -4 4.8
    -4 8 -4 0.1
    -4 8 -4 4
    4 8 4 -0.5
    4 8 4 11.2
    4 8 4 2.3
    -4 -8 -4 4.9
    -4 -8 -4 5.3
    -4 -8 -4 -0.3
    -4 -8 -4 0.2
    -4 -8 -4 2.2
    4 -8 4 2.7
    4 8 5 87.29
    -4 8 -5 121.29
    4 8 5 119.09
    -4 8 -5 114.09
    4 8 5 119.69
    -4 8 -5 96.69
    4 8 5 113.59
    -4 8 -5 124.49
    -4 -8 -5 117.39
    -4 -8 -5 123.49
    -4 -8 -5 114.89
    4 -8 5 115.99
    -4 -8 -5 117.29
    4 -8 5 108.19
    -4 -8 -5 124.19
    -4 8 -6 8.5
    -4 8 -6 3.7
    4 8 6 6.4
    -4 8 -6 8.8
    4 8 6 14.6
    -4 8 -6 9.1
    4 8 6 6
    4 8 6 3.4
    4 -8 6 5.4
    -4 -8 -6 14
    4 -8 6 4.8
    -4 -8 -6 5.4
    -4 -8 -6 2
    -4 -8 -6 8.1
    -4 8 -7 724.53
    -4 8 -7 800.52
    4 8 7 696.93
    4 8 7 610.44
    4 8 7 816.52
    -4 -8 -7 728.13
    4 -8 7 748.63
    -4 -8 -7 775.32
    4 8 8 2.2
    4 8 8 -9.7
    -4 8 -8 -2.5
    -4 8 -8 -4.9
    4 -8 8 2.2
    -4 -8 -8 5.5
    -4 -8 -8 -1.8
    -4 -8 -8 -0.2
    4 -8 8 -0.2
    -4 8 -9 460.55
    4 8 9 498.45
    4 8 9 411.16
    -4 -8 -9 507.05
    4 -8 9 509.15
    -4 -8 -9 446.36
    -4 8 -10 -4.4
    4 8 10 -6.9
    -4 -8 -10 4.8
    4 -8 10 5.9
    -4 -8 -10 10.2
    4 9 -10 12.4
    -4 9 10 16.2
    4 -9 -10 22.2
    -4 -9 10 12.1
    4 -9 -10 15.9
    -4 -9 10 40.2
    4 9 -9 36.4
    4 9 -9 24.8
    -4 9 9 28.5
    -4 -9 9 31.8
    4 -9 -9 24.7
    -4 -9 9 28.5
    4 -9 -9 23.8
    -4 9 8 108.09
    -4 9 8 99.49
    4 9 -8 108.59
    -4 9 8 112.19
    4 9 -8 103.79
    4 -9 -8 90.69
    -4 -9 8 115.69
    4 -9 -8 116.79
    4 -9 -8 109.89
    -4 -9 8 106.99
    -4 -9 8 121.59
    4 9 -7 227.58
    4 9 -7 198.38
    4 9 -7 222.88
    -4 9 7 231.18
    -4 9 7 224.88
    4 9 -7 213.58
    -4 9 7 226.58
    4 -9 -7 254.67
    -4 -9 7 234.58
    -4 -9 7 220.98
    -4 -9 7 221.98
    4 -9 -7 234.98
    4 -9 -7 189.18
    4 9 -6 9.1
    -4 9 6 0.1
    -4 9 6 10.5
    4 9 -6 10.2
    4 9 -6 3.1
    -4 9 6 3
    -4 -9 6 8.2
    -4 -9 6 0.6
    -4 -9 6 4.1
    -4 -9 6 6.8
    4 -9 -6 5.6
    4 -9 -6 5
    4 -9 -6 7
    4 9 -5 1149.19
    4 9 -5 1149.58
    4 9 -5 1051.79
    -4 9 5 1159.68
    4 9 -5 1028.3
    -4 9 5 1047.4
    -4 9 5 1135.59
    -4 9 5 1040.2
    -4 9 5 1092.69
    4 9 -5 1042.9
    -4 9 5 1060.39
    4 9 -5 1101.49
    -4 9 5 1162.58
    -4 -9 5 1086.39
    4 -9 -5 1162.48
    4 -9 -5 1126.19
    4 -9 -5 998.2
    -4 -9 5 1063.79
    -4 -9 5 1179.18
    -4 -9 5 1175.28
    -4 9 4 67.39
    4 9 -4 63.59
    -4 9 4 63.69
    4 9 -4 65.69
    -4 9 4 66.69
    -4 9 4 76.89
    4 9 -4 64.19
    4 9 -4 58.29
    -4 9 4 60.19
    -4 9 4 67.39
    -4 9 4 60.09
    4 9 -4 76.09
    4 9 -4 65.39
    -4 -9 4 60.99
    4 -9 -4 66.29
    4 -9 -4 65.39
    -4 -9 4 75.49
    4 -9 -4 63.79
    -4 -9 4 55.29
    -4 -9 4 67.79
    4 9 -3 354.06
    -4 9 3 358.46
    4 9 -3 360.86
    -4 9 3 352.26
    -4 9 3 366.46
    -4 9 3 338.57
    4 9 -3 376.56
    4 9 -3 359.16
    -4 9 3 368.06
    -4 9 3 346.67
    4 9 -3 367.76
    4 -9 -3 340.47
    -4 -9 3 361.26
    4 -9 -3 348.37
    4 -9 -3 355.66
    -4 -9 3 368.96
    -4 -9 3 368.26
    -4 9 2 157.18
    4 9 -2 161.28
    4 9 -2 166.68
    -4 9 2 152.68
    -4 9 2 152.48
    4 9 -2 163.08
    4 9 -2 157.18
    -4 9 2 152.58
    4 9 -2 172.28
    -4 9 2 169.88
    4 -9 -2 152.78
    -4 -9 2 147.29
    -4 -9 2 168.48
    -4 -9 2 162.08
    4 -9 -2 158.78
    -4 -9 2 177.68
    -4 9 1 223.88
    4 9 -1 219.98
    4 9 -1 229.68
    4 9 -1 212.58
    4 9 -1 228.58
    -4 9 1 223.48
    4 9 -1 238.58
    -4 9 1 231.78
    -4 -9 1 210.88
    -4 -9 1 232.28
    -4 -9 1 232.98
    -4 -9 1 223.38
    -4 -9 1 229.18
    4 9 0 42.8
    -4 9 0 43.4
    4 9 0 54.49
    4 9 0 44.9
    4 9 0 51.99
    -4 9 0 42.6
    -4 9 0 42.4
    4 9 0 34
    -4 -9 0 45.4
    -4 -9 0 54.79
    -4 -9 0 43.8
    -4 -9 0 40.5
    -4 -9 0 41.4
    -4 9 -1 189.38
    4 9 1 177.18
    -4 9 -1 164.18
    4 9 1 175.38
    -4 9 -1 170.68
    4 9 1 160.08
    4 9 1 161.18
    4 9 1 143.49
    -4 9 -1 174.58
    -4 -9 -1 172.98
    -4 -9 -1 184.48
    -4 -9 -1 157.08
    4 -9 1 178.58
    -4 -9 -1 160.28
    -4 -9 -1 176.48
    4 -9 1 170.48
    -4 9 -2 30.9
    -4 9 -2 41.9
    4 9 2 38
    4 9 2 33.7
    4 9 2 35.1
    -4 9 -2 33.3
    4 9 2 28.3
    4 9 2 33.8
    -4 9 -2 25.2
    -4 9 -2 34.4
    -4 -9 -2 23.2
    -4 -9 -2 27.7
    4 -9 2 35.7
    4 -9 2 28.6
    -4 -9 -2 27.6
    -4 -9 -2 37
    -4 -9 -2 33.6
    -4 9 -3 1349.47
    -4 9 -3 1333.77
    -4 9 -3 1388.36
    -4 9 -3 1344.67
    4 9 3 1373.16
    4 9 3 1321.07
    4 9 3 1536.75
    4 9 3 1349.36
    4 9 3 1411.06
    -4 -9 -3 1276.77
    -4 -9 -3 1353.66
    -4 -9 -3 1365.06
    -4 -9 -3 1312.77
    4 -9 3 1328.97
    -4 -9 -3 1363.66
    4 9 4 38
    4 9 4 35.6
    4 9 4 33.8
    -4 9 -4 40.7
    -4 9 -4 45.9
    4 9 4 43.1
    -4 9 -4 36.6
    -4 9 -4 40.3
    -4 9 -4 39.8
    -4 9 -4 28.4
    4 9 4 42.6
    -4 -9 -4 40.7
    -4 -9 -4 39.3
    4 -9 4 43.5
    -4 -9 -4 48.9
    -4 -9 -4 46.5
    -4 -9 -4 43.4
    -4 9 -5 801.22
    4 9 5 768.32
    -4 9 -5 748.83
    4 9 5 747.03
    -4 9 -5 744.63
    4 9 5 838.62
    4 9 5 699.03
    -4 9 -5 706.63
    4 9 5 748.63
    -4 -9 -5 767.42
    -4 -9 -5 734.03
    4 -9 5 722.03
    -4 -9 -5 809.52
    -4 -9 -5 780.12
    -4 -9 -5 771.12
    -4 9 -6 11.5
    -4 9 -6 4.4
    4 9 6 6
    4 9 6 2.7
    4 9 6 6.9
    -4 -9 -6 2.4
    4 -9 6 1.7
    4 -9 6 6.9
    -4 -9 -6 7.6
    -4 -9 -6 6.3
    4 9 7 194.18
    -4 9 -7 197.38
    4 9 7 220.18
    -4 9 -7 192.08
    -4 -9 -7 215.08
    -4 -9 -7 205.38
    4 -9 7 184.88
    -4 -9 -7 168.38
    4 -9 7 208.18
    -4 9 -8 8.7
    4 9 8 12.4
    4 9 8 1.7
    -4 9 -8 14.3
    -4 -9 -8 24.6
    4 -9 8 11.9
    -4 -9 -8 22
    -4 -9 -8 9.7
    4 9 9 47.4
    -4 9 -9 58.29
    -4 -9 -9 79.19
    4 -9 9 62.89
    -4 -9 -9 87.79
    -4 9 -10 -2.7
    4 9 10 -10
    -4 -9 -10 21.3
    4 -9 10 1.2
    -4 -9 -10 20.9
    -4 10 10 -1.4
    4 10 -10 -1.5
    4 -10 -10 5.4
    -4 -10 10 -19.8
    4 -10 -10 2.6
    -4 -10 10 -16
    4 10 -9 373.76
    -4 10 9 362.86
    4 -10 -9 368.66
    -4 -10 9 455.65
    4 -10 -9 406.96
    -4 -10 9 431.66
    -4 10 8 55.99
    4 10 -8 65.59
    -4 10 8 70.49
    4 10 -8 65.09
    -4 -10 8 50.89
    -4 -10 8 61.69
    4 -10 -8 83.89
    4 -10 -8 65.19
    -4 10 7 146.99
    -4 10 7 158.18
    4 10 -7 192.88
    4 10 -7 179.28
    -4 10 7 155.48
    -4 -10 7 184.58
    4 -10 -7 178.68
    -4 -10 7 173.48
    -4 -10 7 153.98
    4 -10 -7 171.58
    4 -10 -7 148.29
    4 10 -6 91.39
    4 10 -6 106.79
    4 10 -6 78.09
    -4 10 6 112.89
    -4 10 6 95.09
    4 10 -6 80.69
    -4 -10 6 90.39
    -4 -10 6 93.59
    4 -10 -6 97.19
    -4 -10 6 115.19
    4 -10 -6 91.39
    -4 -10 6 92.69
    4 10 -5 21
    -4 10 5 20.2
    -4 10 5 33.4
    -4 10 5 19.7
    4 10 -5 23.2
    -4 10 5 24.6
    -4 10 5 26.7
    4 10 -5 16.7
    -4 10 5 18.3
    4 10 -5 25.5
    4 10 -5 32.6
    4 -10 -5 23.2
    -4 -10 5 27.5
    4 -10 -5 27.1
    -4 -10 5 22
    -4 -10 5 30.4
    -4 -10 5 23.6
    4 -10 -5 29.5
    4 10 -4 94.19
    -4 10 4 99.69
    4 10 -4 69.39
    -4 10 4 88.79
    4 10 -4 86.09
    -4 10 4 96.49
    -4 10 4 92.09
    4 10 -4 87.59
    -4 10 4 87.79
    -4 10 4 77.39
    4 10 -4 64.99
    -4 10 4 84.69
    4 10 -4 96.49
    -4 -10 4 103.39
    -4 -10 4 94.09
    -4 -10 4 83.79
    4 -10 -4 90.39
    -4 -10 4 94.89
    4 -10 -4 87.19
    -4 10 3 70.79
    -4 10 3 78.39
    -4 10 3 69.99
    -4 10 3 74.99
    4 10 -3 73.59
    4 10 -3 77.99
    4 10 -3 74.39
    4 10 -3 74.19
    4 10 -3 74.79
    -4 10 3 55.89
    -4 10 3 75.29
    -4 -10 3 75.29
    -4 -10 3 76.39
    -4 -10 3 85.19
    4 -10 -3 70.39
    4 -10 -3 76.79
    -4 -10 3 77.39
    4 -10 -3 68.19
    -4 10 2 6.6
    4 10 -2 3.5
    -4 10 2 8.1
    4 10 -2 3.8
    -4 10 2 5
    -4 10 2 1.7
    -4 10 2 4
    4 10 -2 -1
    4 10 -2 -5.9
    4 -10 -2 6.7
    4 -10 -2 6.3
    -4 -10 2 3
    -4 -10 2 3.1
    -4 -10 2 -2.4
    4 10 -1 903.41
    4 10 -1 898.71
    4 10 -1 921.11
    -4 10 1 889.61
    -4 10 1 884.81
    4 10 -1 885.11
    4 10 -1 823.72
    -4 10 1 891.31
    -4 10 1 876.01
    -4 -10 1 878.01
    -4 -10 1 932.21
    -4 -10 1 890.01
    -4 -10 1 875.11
    -4 10 0 6.4
    4 10 0 0.4
    4 10 0 2.4
    -4 10 0 3.3
    -4 10 0 -1.5
    -4 10 0 -3.2
    4 10 0 2.7
    4 10 0 -8
    4 10 0 4.2
    -4 -10 0 -0.2
    -4 -10 0 2.6
    -4 -10 0 13.8
    -4 -10 0 2.5
    4 10 1 1651.83
    4 10 1 1668.23
    -4 10 -1 1659.13
    -4 10 -1 1614.64
    -4 10 -1 1673.63
    -4 10 -1 1726.23
    4 10 1 1698.93
    -4 10 -1 1665.43
    4 10 1 1717.83
    -4 -10 -1 1796.52
    -4 -10 -1 1710.23
    4 -10 1 1671.03
    -4 -10 -1 1764.72
    4 -10 1 1785.82
    -4 -10 -1 1711.93
    4 10 2 251.17
    -4 10 -2 243.48
    -4 10 -2 256.87
    -4 10 -2 243.48
    4 10 2 255.87
    -4 10 -2 246.38
    -4 10 -2 246.48
    4 10 2 225.08
    -4 10 -2 255.47
    4 10 2 255.67
    4 10 2 223.58
    -4 -10 -2 262.17
    4 -10 2 230.18
    -4 -10 -2 253.57
    4 -10 2 249.18
    -4 -10 -2 253.17
    -4 -10 -2 253.67
    -4 10 -3 278.47
    4 10 3 298.87
    -4 10 -3 288.47
    4 10 3 299.47
    -4 10 -3 270.97
    4 10 3 292.17
    4 10 3 270.27
    -4 10 -3 284.47
    4 10 3 327.27
    -4 10 -3 281.87
    -4 10 -3 288.97
    -4 -10 -3 279.47
    -4 -10 -3 301.17
    -4 -10 -3 289.07
    4 -10 3 290.87
    -4 -10 -3 300.07
    -4 -10 -3 270.07
    4 10 4 134.19
    -4 10 -4 139.09
    -4 10 -4 139.09
    4 10 4 158.08
    4 10 4 143.99
    -4 10 -4 130.59
    4 10 4 133.99
    4 10 4 145.99
    -4 10 -4 144.79
    -4 10 -4 140.59
    -4 -10 -4 128.19
    -4 -10 -4 144.29
    -4 -10 -4 139.89
    -4 -10 -4 152.28
    4 -10 4 130.79
    -4 -10 -4 147.29
    4 10 5 -0.6
    -4 10 -5 2.3
    -4 10 -5 1.9
    4 10 5 8.1
    4 10 5 3.3
    4 10 5 -5.8
    -4 10 -5 5.3
    -4 10 -5 3.8
    4 10 5 5.1
    -4 -10 -5 4.1
    4 -10 5 0.9
    -4 -10 -5 3.4
    -4 -10 -5 11.3
    -4 -10 -5 11.1
    -4 -10 -5 4.3
    -4 10 -6 126.59
    -4 10 -6 92.99
    4 10 6 106.69
    4 10 6 114.39
    -4 -10 -6 133.19
    -4 -10 -6 99.39
    4 -10 6 117.19
    -4 10 -7 206.98
    4 10 7 205.08
    -4 10 -7 200.78
    4 10 7 215.38
    -4 -10 -7 229.08
    4 -10 7 234.08
    4 -10 7 183.78
    -4 -10 -7 210.78
    -4 -10 -7 236.58
    -4 10 -8 11.9
    4 10 8 -2.3
    4 10 8 -0.8
    -4 -10 -8 8.3
    -4 -10 -8 1.5
    4 -10 8 -5.7
    4 10 9 147.79
    -4 10 -9 185.28
    -4 -10 -9 187.58
    4 -10 9 221.18
    -4 -10 -9 206.08
    4 10 10 38.8
    -4 10 -10 42
    -4 -10 -10 45.5
    -4 -10 -10 61.99
    4 -10 10 41.8
    -4 11 10 82.79
    4 11 -10 91.09
    4 -11 -10 136.59
    -4 -11 10 101.89
    -4 -11 10 115.79
    4 -11 -10 112.09
    -4 11 9 10.6
    4 11 -9 -3.5
    -4 -11 9 -1
    4 -11 -9 -10
    -4 -11 9 -4.4
    4 -11 -9 9.1
    4 11 -8 39.7
    -4 11 8 49.99
    -4 -11 8 27.8
    4 -11 -8 34.8
    -4 -11 8 45.8
    4 -11 -8 35.7
    4 -11 -8 6.3
    4 11 -7 231.48
    4 11 -7 230.58
    -4 11 7 239.88
    -4 11 7 235.88
    4 -11 -7 218.28
    -4 -11 7 245.38
    4 -11 -7 238.98
    -4 -11 7 233.28
    4 -11 -7 227.28
    -4 -11 7 268.57
    -4 11 6 29
    4 11 -6 22.8
    -4 11 6 31.2
    -4 11 6 23.8
    4 11 -6 20.3
    -4 -11 6 22
    -4 -11 6 24.4
    4 -11 -6 24
    4 -11 -6 24.3
    -4 -11 6 19.3
    4 -11 -6 27.3
    -4 11 5 237.98
    4 11 -5 259.97
    -4 11 5 233.48
    -4 11 5 268.27
    4 11 -5 205.48
    4 11 -5 248.48
    4 11 -5 220.48
    -4 11 5 258.07
    4 11 -5 214.58
    -4 -11 5 261.27
    4 -11 -5 238.78
    -4 -11 5 258.07
    4 -11 -5 215.78
    -4 -11 5 232.98
    -4 -11 5 236.28
    4 -11 -5 238.78
    -4 11 4 75.19
    -4 11 4 59.79
    -4 11 4 74.49
    4 11 -4 78.49
    -4 11 4 79.09
    4 11 -4 85.59
    4 11 -4 78.99
    4 11 -4 61.79
    4 11 -4 61.89
    -4 11 4 60.09
    4 11 -4 50.29
    -4 11 4 72.19
    -4 11 4 65.79
    -4 -11 4 90.09
    -4 -11 4 66.29
    -4 -11 4 63.99
    -4 -11 4 86.09
    4 -11 -4 76.59
    4 -11 -4 92.89
    4 -11 -4 71.59
    4 11 -3 76.69
    4 11 -3 73.49
    -4 11 3 62.99
    -4 11 3 80.59
    -4 11 3 72.19
    -4 11 3 61.69
    4 11 -3 68.49
    -4 11 3 64.39
    -4 11 3 65.79
    -4 11 3 66.59
    4 11 -3 63.09
    4 11 -3 66.19
    -4 -11 3 66.39
    -4 -11 3 61.69
    4 -11 -3 71.69
    4 -11 -3 57.39
    4 -11 -3 64.89
    -4 -11 3 74.19
    -4 -11 3 60.29
    -4 11 2 144.69
    4 11 -2 159.58
    -4 11 2 165.78
    -4 11 2 164.58
    4 11 -2 159.08
    4 11 -2 166.58
    4 11 -2 137.09
    -4 11 2 152.18
    -4 11 2 169.58
    4 11 -2 175.88
    -4 -11 2 150.18
    -4 -11 2 167.78
    -4 -11 2 156.78
    4 -11 -2 169.48
    4 11 -1 32.8
    -4 11 1 30.3
    -4 11 1 37.6
    4 11 -1 26.2
    -4 11 1 30.3
    4 11 -1 21
    4 11 -1 14.7
    4 11 -1 36
    -4 11 1 34.7
    -4 -11 1 32.1
    -4 -11 1 25.8
    -4 -11 1 34.7
    -4 -11 1 38
    -4 11 0 460.05
    4 11 0 472.95
    -4 11 0 468.45
    4 11 0 466.75
    4 11 0 467.45
    4 11 0 452.15
    4 11 0 463.55
    -4 11 0 466.35
    -4 11 0 475.35
    -4 -11 0 498.25
    -4 -11 0 482.35
    -4 -11 0 481.25
    -4 -11 0 468.95
    -4 11 -1 381.36
    4 11 1 361.76
    -4 11 -1 393.26
    4 11 1 407.26
    4 11 1 379.66
    4 11 1 388.76
    -4 11 -1 400.96
    -4 11 -1 398.86
    4 11 1 321.57
    -4 11 -1 362.36
    -4 -11 -1 416.86
    -4 -11 -1 410.66
    -4 -11 -1 392.66
    -4 -11 -1 414.16
    -4 11 -2 455.15
    -4 11 -2 473.05
    -4 11 -2 451.85
    -4 11 -2 460.55
    4 11 2 464.35
    -4 11 -2 443.86
    4 11 2 445.56
    4 11 2 442.86
    -4 11 -2 424.16
    4 11 2 477.25
    -4 11 -2 434.36
    4 11 2 381.76
    -4 -11 -2 462.35
    -4 -11 -2 443.06
    4 -11 2 453.45
    -4 -11 -2 473.05
    -4 -11 -2 460.95
    -4 11 -3 342.77
    -4 11 -3 372.26
    -4 11 -3 331.27
    -4 11 -3 345.37
    -4 11 -3 335.77
    4 11 3 295.57
    -4 11 -3 319.07
    4 11 3 348.27
    4 11 3 349.67
    -4 11 -3 349.96
    4 11 3 326.97
    -4 -11 -3 348.17
    -4 -11 -3 342.97
    4 -11 3 338.57
    -4 -11 -3 342.47
    -4 -11 -3 366.36
    4 11 4 12.5
    4 11 4 22.6
    4 11 4 16
    -4 11 -4 9.6
    -4 11 -4 10.9
    4 11 4 7.4
    -4 11 -4 9.2
    -4 11 -4 12.5
    4 11 4 13.9
    -4 11 -4 11.7
    -4 -11 -4 8.8
    4 -11 4 11.8
    -4 -11 -4 12.6
    -4 -11 -4 11
    -4 -11 -4 10.4
    -4 -11 -4 9
    -4 11 -5 305.67
    -4 11 -5 316.97
    4 11 5 350.26
    4 11 5 297.57
    4 11 5 310.07
    -4 -11 -5 309.57
    4 -11 5 325.07
    -4 -11 -5 321.97
    -4 -11 -5 299.87
    -4 -11 -5 316.37
    -4 11 -6 142.99
    4 11 6 125.99
    -4 11 -6 123.79
    4 11 6 112.79
    4 -11 6 132.29
    -4 -11 -6 158.58
    -4 11 -7 73.09
    -4 11 -7 62.39
    4 11 7 78.29
    4 11 7 56.09
    4 -11 7 69.69
    4 -11 7 82.59
    -4 -11 -7 96.79
    -4 -11 -7 66.29
    -4 -11 -7 89.49
    -4 11 -8 213.48
    4 11 8 195.08
    -4 -11 -8 246.38
    -4 -11 -8 226.98
    4 -11 8 211.38
    -4 11 -9 12.5
    4 11 9 -4.2
    4 -11 9 5.2
    -4 -11 -9 14.3
    -4 -11 -9 15.3
    4 11 10 62.59
    -4 -11 -10 90.29
    4 -11 10 82.29
    -4 -11 -10 85.29
    4 12 -9 67.69
    -4 12 9 84.99
    -4 -12 9 77.19
    4 -12 -9 75.29
    4 -12 -9 96.99
    -4 -12 9 88.49
    4 12 -8 28.9
    -4 12 8 24.8
    -4 -12 8 24.1
    -4 -12 8 28.8
    4 -12 -8 30.8
    -4 12 7 162.98
    4 12 -7 158.48
    4 12 -7 142.39
    -4 12 7 158.88
    4 -12 -7 139.29
    -4 -12 7 132.79
    4 -12 -7 144.19
    -4 -12 7 157.38
    4 -12 -7 139.29
    4 12 -6 415.06
    -4 12 6 540.35
    4 12 -6 499.15
    -4 12 6 475.05
    -4 12 6 477.15
    4 -12 -6 489.05
    4 -12 -6 485.45
    -4 -12 6 480.95
    4 -12 -6 445.66
    -4 -12 6 533.45
    -4 -12 6 450.05
    4 12 -5 -1.2
    -4 12 5 -0.2
    4 12 -5 0.2
    -4 12 5 3.5
    4 12 -5 -1
    -4 12 5 -0.3
    -4 12 5 -4.4
    -4 -12 5 -2.2
    -4 -12 5 -6
    4 -12 -5 3.5
    4 -12 -5 -0.2
    -4 -12 5 3.4
    4 -12 -5 2.7
    -4 -12 5 7.2
    4 12 -4 161.78
    4 12 -4 186.48
    4 12 -4 178.38
    -4 12 4 207.18
    -4 12 4 179.38
    4 12 -4 199.38
    -4 12 4 203.08
    -4 12 4 171.68
    4 12 -4 173.38
    -4 12 4 189.08
    -4 12 4 183.18
    4 -12 -4 189.28
    -4 -12 4 195.08
    -4 -12 4 179.28
    4 -12 -4 182.28
    4 -12 -4 187.98
    -4 -12 4 190.68
    4 12 -3 246.68
    -4 12 3 237.98
    4 12 -3 218.98
    4 12 -3 258.47
    4 12 -3 247.38
    4 12 -3 228.98
    -4 12 3 240.58
    -4 12 3 227.68
    -4 12 3 237.38
    4 -12 -3 251.57
    4 -12 -3 266.17
    4 -12 -3 254.67
    -4 -12 3 246.98
    -4 -12 3 264.97
    -4 12 2 686.33
    4 12 -2 671.13
    -4 12 2 699.03
    4 12 -2 670.43
    4 12 -2 764.42
    4 12 -2 687.53
    -4 12 2 737.83
    4 12 -2 728.33
    -4 12 2 735.53
    -4 -12 2 740.13
    -4 -12 2 678.43
    -4 -12 2 741.23
    -4 12 1 646.24
    -4 12 1 652.83
    -4 12 1 629.04
    4 12 -1 625.94
    4 12 -1 648.54
    -4 12 1 656.33
    4 12 -1 648.84
    4 12 -1 625.34
    4 12 -1 568.74
    -4 -12 1 650.33
    -4 -12 1 660.43
    -4 -12 1 649.14
    -4 -12 1 596.04
    -4 -12 1 659.53
    4 12 0 -4.3
    4 12 0 3.9
    -4 12 0 2.4
    4 12 0 -0.3
    4 12 0 -10.9
    -4 12 0 0.8
    4 12 0 5
    -4 12 0 0.2
    -4 12 0 4.7
    -4 -12 0 -2.3
    -4 -12 0 3.5
    -4 -12 0 3.1
    -4 -12 0 0.2
    -4 -12 0 1.2
    -4 12 -1 246.38
    4 12 1 212.48
    -4 12 -1 244.98
    4 12 1 209.68
    -4 12 -1 205.38
    -4 12 -1 245.68
    4 12 1 190.88
    4 12 1 243.98
    -4 12 -1 228.98
    4 12 1 236.68
    -4 -12 -1 232.38
    -4 -12 -1 235.68
    -4 -12 -1 225.48
    -4 -12 -1 241.78
    -4 -12 -1 278.47
    4 12 2 103.99
    4 12 2 82.29
    4 12 2 111.79
    -4 12 -2 115.19
    -4 12 -2 100.89
    -4 12 -2 117.29
    -4 12 -2 108.09
    4 12 2 119.59
    4 12 2 93.09
    4 -12 2 102.49
    4 -12 2 107.89
    -4 -12 -2 129.29
    -4 -12 -2 105.99
    -4 -12 -2 105.19
    -4 -12 -2 120.99
    -4 -12 -2 97.59
    -4 12 -3 5.3
    4 12 3 6.2
    4 12 3 1.5
    -4 12 -3 -3.9
    4 12 3 4.7
    4 12 3 -5.8
    4 12 3 -0.3
    -4 12 -3 2.3
    -4 12 -3 8.3
    -4 12 -3 10.1
    -4 12 -3 4.2
    -4 12 -3 6.4
    -4 -12 -3 10.9
    -4 -12 -3 -1.6
    -4 -12 -3 5
    4 -12 3 6.2
    -4 -12 -3 0.4
    -4 -12 -3 -2.5
    -4 12 -4 536.95
    4 12 4 555.14
    -4 12 -4 506.55
    4 12 4 538.45
    -4 12 -4 518.45
    4 12 4 489.55
    -4 12 -4 563.14
    -4 -12 -4 512.25
    -4 -12 -4 505.45
    4 -12 4 507.05
    -4 -12 -4 539.35
    4 12 5 1.4
    -4 12 -5 1.7
    4 12 5 0.4
    4 12 5 2.7
    -4 12 -5 7
    -4 -12 -5 5
    -4 -12 -5 7.8
    -4 -12 -5 -2.7
    4 -12 5 1.3
    4 12 6 94.89
    4 12 6 139.29
    -4 12 -6 131.59
    -4 12 -6 106.69
    4 -12 6 101.29
    -4 -12 -6 115.19
    -4 -12 -6 113.79
    -4 12 -7 93.49
    4 12 7 97.39
    4 -12 7 120.49
    -4 -12 -7 121.69
    -4 -12 -7 128.09
    -4 12 -8 23.5
    4 12 8 18.8
    -4 -12 -8 40.9
    -4 -12 -8 28.2
    4 -12 8 18.3
    -4 12 -9 33.7
    4 12 9 -19.6
    4 -12 9 9.6
    -4 -12 -9 28.9
    -4 -12 -9 21.7
    4 13 -9 -16.4
    -4 13 9 21.9
    -4 -13 9 -4.6
    -4 -13 9 -4.8
    4 -13 -9 3.7
    -4 13 8 204.38
    4 13 -8 179.88
    -4 -13 8 199.18
    4 -13 -8 201.68
    4 -13 -8 178.78
    -4 -13 8 179.68
    -4 13 7 8.8
    4 13 -7 2.2
    -4 -13 7 -8.1
    4 -13 -7 -3.1
    4 -13 -7 4.1
    4 -13 -7 -5
    -4 -13 7 -4.9
    4 13 -6 10.7
    -4 13 6 2.9
    4 13 -6 -8.3
    -4 13 6 3.8
    -4 13 6 -10.8
    4 -13 -6 9
    -4 -13 6 2.9
    -4 -13 6 0.3
    -4 -13 6 -3.7
    4 -13 -6 6.6
    4 -13 -6 4
    -4 13 5 119.89
    4 13 -5 109.89
    4 13 -5 124.29
    -4 13 5 141.39
    -4 13 5 129.29
    -4 13 5 149.29
    -4 13 5 135.69
    -4 -13 5 128.29
    -4 -13 5 121.19
    4 -13 -5 132.69
    4 -13 -5 143.39
    -4 -13 5 143.29
    -4 -13 5 138.49
    4 -13 -5 139.49
    -4 13 4 250.77
    -4 13 4 273.47
    -4 13 4 260.77
    4 13 -4 240.58
    4 13 -4 277.07
    4 13 -4 264.37
    4 -13 -4 265.47
    4 -13 -4 260.77
    -4 -13 4 271.97
    -4 -13 4 268.77
    4 -13 -4 250.17
    -4 -13 4 260.57
    4 13 -3 108.59
    -4 13 3 64.39
    -4 13 3 61.29
    4 13 -3 85.59
    -4 13 3 67.19
    -4 13 3 57.29
    4 13 -3 80.29
    -4 13 3 57.49
    4 -13 -3 69.49
    -4 -13 3 71.19
    4 -13 -3 77.79
    -4 -13 3 69.09
    -4 -13 3 86.09
    -4 13 2 605.14
    4 13 -2 617.64
    4 13 -2 577.14
    4 13 -2 630.34
    -4 13 2 599.44
    4 13 -2 703.23
    -4 13 2 639.14
    4 13 -2 558.54
    -4 13 2 643.54
    -4 -13 2 643.94
    -4 -13 2 645.04
    -4 -13 2 606.84
    -4 -13 2 605.04
    -4 13 1 7.2
    4 13 -1 4.5
    -4 13 1 2.6
    4 13 -1 -6.6
    -4 13 1 7.6
    -4 13 1 2.3
    4 13 -1 0.1
    4 13 -1 -5.1
    4 13 -1 -0.3
    -4 -13 1 -0.6
    -4 -13 1 2.4
    -4 -13 1 1.8
    -4 -13 1 8.3
    -4 13 0 1290.97
    4 13 0 1217.18
    -4 13 0 1234.78
    4 13 0 1104.29
    4 13 0 1191.58
    -4 13 0 1234.58
    4 13 0 1230.58
    4 13 0 1405.56
    -4 13 0 1321.17
    -4 -13 0 1362.56
    -4 -13 0 1270.37
    -4 -13 0 1302.17
    -4 -13 0 1201.98
    -4 -13 0 1258.27
    4 13 1 7.8
    -4 13 -1 5.8
    -4 13 -1 11.1
    4 13 1 15.2
    4 13 1 10.8
    4 13 1 5.7
    4 13 1 -1
    -4 13 -1 16.2
    -4 13 -1 12.8
    -4 13 -1 2.7
    -4 -13 -1 9.3
    -4 -13 -1 13.3
    -4 -13 -1 14.6
    -4 -13 -1 11.6
    -4 -13 -1 12.1
    4 13 2 75.39
    -4 13 -2 68.59
    -4 13 -2 72.59
    -4 13 -2 74.49
    4 13 2 86.49
    4 13 2 52.49
    4 13 2 72.99
    -4 13 -2 95.49
    4 -13 2 80.39
    -4 -13 -2 71.99
    -4 -13 -2 89.59
    -4 -13 -2 78.59
    -4 -13 -2 91.99
    4 -13 2 74.09
    -4 -13 -2 78.79
    -4 13 -3 171.88
    -4 13 -3 155.38
    4 13 3 158.88
    4 13 3 154.48
    -4 13 -3 171.38
    4 13 3 155.98
    -4 13 -3 173.48
    -4 -13 -3 147.09
    -4 -13 -3 158.48
    -4 -13 -3 136.99
    4 -13 3 167.88
    -4 -13 -3 155.38
    -4 13 -4 -1.7
    -4 13 -4 4.4
    4 13 4 0.4
    -4 13 -4 4.4
    -4 13 -4 9
    4 13 4 8.1
    4 -13 4 4.9
    -4 -13 -4 6.7
    -4 -13 -4 5.4
    -4 -13 -4 6.5
    4 13 5 -6
    4 13 5 -7.3
    -4 13 -5 6.4
    4 13 5 8.4
    -4 13 -5 3.6
    4 -13 5 -3.6
    -4 -13 -5 -1.4
    -4 -13 -5 -3
    -4 -13 -5 3.5
    -4 -13 -5 0.8
    4 13 6 209.58
    -4 13 -6 255.37
    4 13 6 242.58
    -4 13 -6 218.88
    4 -13 6 215.38
    4 -13 6 262.37
    -4 -13 -6 283.07
    -4 -13 -6 255.57
    4 13 7 40.5
    -4 13 -7 28.3
    -4 -13 -7 38.8
    4 -13 7 40.3
    -4 -13 -7 41.7
    -4 13 -8 248.38
    4 13 8 240.48
    -4 -13 -8 244.48
    -4 -13 -8 232.58
    4 -13 8 265.77
    -4 13 -9 3.6
    4 13 9 18.1
    4 -13 9 22.3
    -4 -13 -9 -10.1
    -4 -13 -9 6.3
    4 14 -8 22.1
    -4 14 8 46.6
    -4 -14 8 9.1
    4 -14 -8 20.9
    4 -14 -8 29.3
    -4 -14 8 26
    4 14 -7 9
    -4 14 7 15.2
    -4 -14 7 -15.2
    4 -14 -7 7.7
    -4 -14 7 -9.9
    4 -14 -7 0.4
    4 -14 -7 11.5
    -4 14 6 324.07
    -4 14 6 290.97
    4 14 -6 282.07
    -4 -14 6 314.37
    4 -14 -6 326.77
    4 -14 -6 311.27
    -4 -14 6 304.27
    -4 14 5 9.3
    -4 14 5 3.9
    -4 14 5 10.8
    4 14 -5 4.5
    -4 14 5 -1.3
    4 14 -5 0.2
    4 -14 -5 8.2
    4 -14 -5 6.6
    -4 -14 5 -1.2
    -4 -14 5 8.8
    4 -14 -5 2.5
    -4 14 4 1024.2
    4 14 -4 971.5
    -4 14 4 962.6
    -4 14 4 873.91
    -4 14 4 959.5
    4 14 -4 970.2
    4 14 -4 894.01
    -4 -14 4 964.9
    -4 -14 4 952.2
    4 -14 -4 947.61
    -4 -14 4 1001.9
    4 -14 -4 936.51
    4 -14 -4 931.51
    4 14 -3 55.29
    4 14 -3 41.4
    -4 14 3 35
    -4 14 3 33.5
    -4 14 3 27.5
    -4 14 3 44
    -4 -14 3 35
    -4 -14 3 47.4
    4 -14 -3 40.5
    -4 -14 3 34.2
    4 -14 -3 40.5
    -4 -14 3 43.5
    -4 14 2 122.39
    4 14 -2 146.49
    -4 14 2 130.59
    4 14 -2 141.49
    -4 14 2 148.19
    -4 14 2 134.79
    -4 -14 2 151.88
    -4 -14 2 127.79
    -4 -14 2 151.38
    -4 -14 2 135.49
    -4 14 1 41.8
    -4 14 1 53.59
    -4 14 1 38.2
    4 14 -1 43.4
    4 14 -1 33.1
    -4 14 1 45.4
    4 14 -1 32.9
    -4 -14 1 47.2
    -4 -14 1 36.8
    -4 -14 1 29
    -4 -14 1 53.19
    -4 14 0 12.2
    -4 14 0 10.7
    -4 14 0 5.8
    -4 14 0 17.8
    4 14 0 17.6
    4 14 0 24.9
    4 14 0 21.4
    -4 -14 0 14.8
    -4 -14 0 11.7
    -4 -14 0 23
    -4 -14 0 16.5
    -4 -14 0 15
    -4 14 -1 8.3
    -4 14 -1 5.8
    4 14 1 -11.9
    -4 14 -1 9.8
    4 14 1 0.2
    -4 14 -1 -8.9
    4 14 1 -2
    -4 -14 -1 3.7
    -4 -14 -1 4.3
    -4 -14 -1 5.8
    -4 -14 -1 1.6
    -4 -14 -1 4.2
    4 14 2 561.44
    -4 14 -2 593.64
    -4 14 -2 674.83
    4 14 2 675.83
    4 14 2 652.23
    -4 14 -2 646.44
    4 -14 2 620.64
    4 -14 2 644.34
    -4 -14 -2 612.04
    -4 -14 -2 658.83
    4 14 3 3
    -4 14 -3 11.8
    -4 14 -3 10.6
    4 14 3 12.7
    -4 14 -3 13.2
    -4 14 -3 8.4
    -4 -14 -3 13.5
    -4 -14 -3 6.4
    -4 -14 -3 5.7
    -4 -14 -3 3
    4 -14 3 6.7
    -4 14 -4 477.35
    -4 14 -4 503.75
    4 14 4 475.45
    4 14 4 477.15
    -4 14 -4 530.25
    4 14 4 522.75
    -4 14 -4 458.35
    4 -14 4 475.85
    -4 -14 -4 516.55
    -4 -14 -4 485.55
    -4 -14 -4 441.16
    -4 -14 -4 539.45
    -4 14 -5 37.7
    -4 14 -5 43.7
    4 14 5 32.5
    4 14 5 35.9
    -4 -14 -5 40
    -4 -14 -5 42.8
    -4 -14 -5 32.4
    -4 -14 -5 35.5
    4 -14 5 36.3
    -4 14 -6 524.65
    4 14 6 546.35
    4 -14 6 595.34
    -4 -14 -6 576.54
    4 -14 6 525.25
    -4 -14 -6 529.05
    -4 14 -7 4.3
    4 14 7 7.3
    -4 -14 -7 15.1
    4 -14 7 18.7
    -4 -14 -7 16.3
    4 14 8 13.6
    -4 14 -8 -2.7
    -4 -14 -8 19.8
    4 -14 8 34.9
    -4 -14 -8 17.1
    4 15 -8 151.78
    -4 15 8 253.07
    4 -15 -8 230.58
    -4 -15 8 220.78
    4 -15 -8 228.28
    4 15 -7 1.8
    -4 15 7 13.4
    4 -15 -7 10.4
    -4 -15 7 -10.5
    4 -15 -7 -2.4
    4 15 -6 113.19
    -4 15 6 175.28
    4 -15 -6 153.08
    4 -15 -6 174.48
    -4 -15 6 167.08
    4 -15 -6 178.08
    -4 -15 6 149.88
    4 15 -5 -6.9
    -4 15 5 4.4
    -4 -15 5 -4.6
    4 -15 -5 -3.9
    4 -15 -5 -0.8
    -4 -15 5 3.7
    4 -15 -5 -0.6
    -4 15 4 35.1
    4 15 -4 20
    4 15 -4 5.9
    -4 15 4 29.3
    4 15 -4 30.8
    -4 -15 4 22.1
    4 -15 -4 34.8
    4 -15 -4 25.8
    -4 -15 4 16.2
    -4 -15 4 22.1
    -4 15 3 1.2
    4 15 -3 3.6
    -4 15 3 2.5
    4 15 -3 7.4
    -4 15 3 7.6
    -4 -15 3 6.9
    -4 -15 3 4.4
    -4 -15 3 6.1
    -4 -15 3 14.8
    -4 15 2 533.05
    4 15 -2 550.64
    -4 15 2 533.65
    4 15 -2 632.64
    -4 -15 2 594.44
    -4 -15 2 563.24
    -4 -15 2 556.24
    -4 -15 2 520.95
    -4 15 1 34.9
    4 15 -1 48.9
    -4 15 1 43.4
    4 15 -1 43.6
    -4 15 1 50.99
    -4 -15 1 37
    -4 -15 1 52.09
    -4 -15 1 49.9
    -4 -15 1 53.39
    -4 15 0 557.64
    4 15 0 467.05
    4 15 0 612.04
    -4 15 0 552.54
    4 15 0 573.94
    -4 15 0 542.05
    -4 -15 0 605.64
    -4 -15 0 587.64
    -4 -15 0 581.14
    -4 -15 0 590.14
    -4 -15 0 583.94
    -4 15 -1 0.4
    4 15 1 7.7
    4 15 1 9.4
    4 15 1 7.2
    -4 15 -1 19.9
    -4 -15 -1 18.6
    -4 -15 -1 11.8
    -4 -15 -1 6.1
    -4 -15 -1 11.7
    -4 -15 -1 11.7
    -4 15 -2 340.87
    -4 15 -2 359.46
    -4 15 -2 369.36
    4 15 2 283.77
    4 15 2 357.66
    4 -15 2 374.16
    -4 -15 -2 376.06
    4 -15 2 360.96
    -4 -15 -2 348.37
    -4 -15 -2 371.16
    -4 -15 -2 321.77
    4 15 3 20
    4 15 3 27.5
    -4 15 -3 25.1
    -4 15 -3 31.7
    -4 15 -3 36.3
    4 15 3 24.2
    4 -15 3 27.4
    -4 -15 -3 23.6
    -4 -15 -3 20.3
    -4 -15 -3 20.9
    -4 -15 -3 24
    4 -15 3 24.7
    -4 15 -4 41.5
    4 15 4 45.2
    4 15 4 57.09
    -4 15 -4 42.4
    -4 15 -4 48.2
    4 15 4 58.59
    -4 -15 -4 43.2
    -4 -15 -4 38
    -4 -15 -4 47.6
    4 -15 4 53.59
    -4 -15 -4 69.89
    -4 15 -5 5.4
    4 15 5 -12.6
    -4 15 -5 2.6
    -4 -15 -5 2.2
    -4 -15 -5 0.7
    4 -15 5 -1.9
    -4 -15 -5 1.9
    4 -15 5 3
    -4 15 -6 58.09
    4 15 6 54.89
    -4 -15 -6 53.99
    4 -15 6 56.69
    4 -15 6 47.7
    -4 -15 -6 52.69
    -4 15 -7 -3
    4 15 7 -15.2
    -4 -15 -7 -4.4
    -4 -15 -7 17
    4 -15 7 4.7
    4 -15 8 324.47
    -4 -15 -8 246.88
    -4 -15 -8 259.97
    4 16 -7 32.3
    -4 16 7 32.6
    -4 -16 7 40.8
    -4 -16 7 21.2
    4 -16 -7 28.2
    4 -16 -7 17.4
    -4 16 6 213.18
    4 16 -6 151.78
    4 -16 -6 170.08
    -4 -16 6 178.88
    -4 -16 6 170.28
    4 -16 -6 181.08
    4 -16 -6 207.38
    4 16 -5 -3.2
    -4 16 5 10.2
    -4 -16 5 -3.1
    4 -16 -5 3
    4 -16 -5 -5.8
    -4 -16 5 -4
    4 16 -4 383.46
    -4 16 4 377.06
    -4 16 4 366.66
    4 16 -4 307.07
    4 -16 -4 354.76
    -4 -16 4 374.66
    -4 -16 4 357.56
    -4 16 3 35.4
    4 16 -3 44.2
    -4 16 3 34.6
    -4 16 3 46
    4 16 -3 30.6
    -4 -16 3 48
    -4 -16 3 37.5
    -4 -16 3 47.3
    -4 16 2 154.98
    4 16 -2 133.39
    -4 16 2 137.59
    4 16 -2 146.69
    -4 -16 2 123.79
    -4 -16 2 132.39
    -4 -16 2 142.99
    4 16 -1 33.1
    -4 16 1 37.5
    -4 16 1 8
    4 16 -1 21
    -4 -16 1 20.1
    -4 -16 1 47.4
    -4 -16 1 19
    -4 -16 1 28.7
    4 16 0 38.5
    -4 16 0 38.8
    4 16 0 34.5
    -4 16 0 35
    -4 -16 0 24.5
    -4 -16 0 18.7
    -4 -16 0 23.1
    -4 -16 0 20.1
    -4 -16 0 29.3
    4 16 1 -6.3
    4 16 1 0.5
    4 16 1 4.3
    -4 16 -1 -6.8
    -4 16 -1 -6.8
    -4 16 -1 1.8
    -4 -16 -1 -6.2
    -4 -16 -1 5.4
    -4 -16 -1 6
    -4 -16 -1 1.5
    -4 16 -2 284.57
    -4 16 -2 299.37
    4 16 2 316.47
    4 16 2 310.67
    4 16 2 237.18
    -4 16 -2 293.37
    -4 -16 -2 317.07
    -4 -16 -2 297.17
    -4 -16 -2 309.27
    -4 -16 -2 283.97
    -4 16 -3 2.5
    4 16 3 -3.7
    -4 16 -3 1.4
    4 16 3 -6.5
    4 -16 3 -0.5
    -4 -16 -3 -5.1
    4 -16 3 -1.4
    -4 -16 -3 4.1
    -4 -16 -3 0.1
    -4 -16 -3 -1.7
    -4 16 -4 470.35
    4 16 4 470.95
    -4 -16 -4 445.86
    -4 -16 -4 471.95
    4 -16 4 460.75
    4 -16 4 427.76
    -4 -16 -4 414.56
    -4 16 -5 3.4
    4 16 5 -8.4
    -4 -16 -5 5.5
    -4 -16 -5 6.1
    4 -16 5 -6.5
    4 -16 5 0.7
    4 16 6 134.09
    -4 16 -6 179.88
    -4 -16 -6 164.88
    -4 -16 -6 133.09
    4 -16 6 156.68
    -4 16 -7 -10.8
    4 16 7 -1.3
    -4 -16 -7 4.5
    4 -16 7 14
    -4 -16 -7 8.6
    -4 17 6 32.6
    4 17 -6 5.6
    4 -17 -6 4
    4 -17 -6 17.7
    4 -17 -6 14.5
    -4 -17 6 16.9
    -4 -17 6 13.3
    4 17 -5 25.4
    -4 17 5 20.6
    4 -17 -5 25.1
    -4 -17 5 17.3
    -4 -17 5 18.2
    4 -17 -5 27.4
    -4 17 4 54.99
    4 17 -4 26.8
    -4 -17 4 33.4
    -4 -17 4 40.5
    -4 17 3 15.8
    4 17 -3 29.7
    -4 17 3 12.9
    -4 -17 3 16.3
    -4 -17 3 13.9
    -4 17 2 123.09
    -4 17 2 136.09
    4 17 -2 148.99
    -4 -17 2 136.79
    -4 -17 2 107.39
    4 17 -1 18.1
    -4 17 1 0.3
    -4 -17 1 0.8
    -4 -17 1 8.9
    -4 -17 1 12.3
    -4 -17 1 9.6
    -4 17 0 443.46
    -4 17 0 479.85
    4 17 0 472.65
    -4 -17 0 463.15
    -4 -17 0 470.85
    -4 -17 0 453.25
    -4 17 -1 53.09
    4 17 1 53.29
    -4 17 -1 19.3
    -4 17 -1 33.3
    -4 -17 -1 50.39
    -4 -17 -1 48.3
    -4 -17 -1 40.2
    -4 -17 -1 48.2
    -4 17 -2 201.78
    4 17 2 133.89
    4 17 2 228.18
    -4 17 -2 169.38
    -4 -17 -2 215.88
    -4 -17 -2 192.98
    -4 -17 -2 212.18
    -4 17 -3 -10.1
    4 17 3 -9.3
    -4 17 -3 3.3
    -4 -17 -3 3.4
    -4 -17 -3 -0.5
    -4 -17 -3 1.7
    4 -17 3 0.4
    4 17 4 15.1
    -4 17 -4 20.5
    4 -17 4 13.8
    -4 -17 -4 1.8
    -4 -17 -4 23
    -4 -17 -4 11.5
    4 -17 4 23.4
    4 17 5 -0.6
    -4 17 -5 15.9
    4 -17 5 6.6
    4 -17 5 2.3
    -4 -17 -5 1.8
    -4 -17 -5 8.1
    4 17 6 29.5
    -4 17 -6 59.49
    4 -17 6 33
    -4 -17 -6 44.1
    -4 -17 -6 38.5
    4 18 -6 110.99
    -4 18 6 235.18
    4 -18 -6 150.58
    -4 -18 6 130.69
    4 -18 -6 162.78
    4 18 -5 12.2
    -4 18 5 5.5
    4 -18 -5 11.9
    -4 -18 5 2.1
    4 -18 -5 11.7
    -4 -18 5 13.2
    4 18 -4 136.69
    -4 18 4 153.98
    -4 -18 4 160.88
    -4 -18 4 118.09
    4 18 -3 52.19
    -4 18 3 31.8
    -4 18 3 44.4
    -4 -18 3 37.1
    -4 -18 3 26.8
    4 18 -2 105.99
    -4 18 2 101.19
    -4 -18 2 82.69
    -4 -18 2 127.29
    -4 18 1 141.79
    4 18 -1 151.48
    -4 -18 1 117.19
    -4 -18 1 138.39
    4 18 0 16.2
    -4 18 0 14
    -4 -18 0 11.4
    -4 -18 0 7.7
    -4 18 -1 57.69
    -4 18 -1 50.69
    4 18 1 64.39
    -4 -18 -1 43.2
    -4 -18 -1 43.6
    -4 -18 -1 49.99
    4 18 2 116.59
    -4 18 -2 118.69
    -4 18 -2 138.19
    -4 -18 -2 109.09
    -4 -18 -2 110.69
    -4 -18 -2 117.49
    4 18 3 16.7
    -4 18 -3 -17.1
    -4 -18 -3 9.3
    -4 -18 -3 5.6
    -4 -18 -3 -3.1
    -4 18 -4 259.57
    4 18 4 275.47
    4 -18 4 304.87
    4 -18 4 287.07
    -4 -18 -4 293.47
    -4 -18 -4 290.77
    -4 18 -5 32.8
    4 18 5 31.1
    -4 -18 -5 27.8
    4 -18 5 39.2
    4 -18 5 29.4
    -4 -18 -5 47.2
    -4 19 4 15.2
    4 19 -4 27.3
    -4 -19 4 11.1
    -4 -19 4 7.7
    -4 19 3 66.79
    -4 -19 3 44.7
    -4 -19 3 58.99
    4 19 -2 63.39
    -4 19 2 60.59
    -4 19 2 67.69
    -4 -19 2 57.29
    -4 -19 2 65.69
    4 19 -1 18.6
    -4 19 1 13.2
    -4 -19 1 2.2
    -4 -19 1 8.8
    -4 19 0 141.49
    -4 19 0 110.99
    4 19 0 150.78
    -4 -19 0 84.19
    -4 -19 0 123.69
    -4 19 -1 1.9
    4 19 1 4.8
    -4 19 -1 6.3
    -4 -19 -1 10.1
    -4 -19 -1 -3.4
    4 19 2 131.69
    -4 19 -2 153.48
    -4 -19 -2 147.99
    -4 -19 -2 127.39
    -4 -19 -2 128.59
    4 19 3 250.47
    -4 19 -3 289.57
    -4 -19 -3 246.88
    -4 -19 -3 268.27
    -4 19 -4 13.8
    4 19 4 27.4
    4 -19 4 21.5
    4 -19 4 23.4
    -4 -19 -4 17.8
    -4 -19 -4 15.7
    -4 20 3 47.2
    -4 -20 3 56.19
    -4 20 2 17.5
    -4 -20 2 20.4
    -4 -20 2 19.8
    4 20 -1 219.18
    -4 20 1 160.98
    -4 -20 1 175.18
    -4 -20 1 201.08
    -4 20 0 20.5
    -4 20 0 2.8
    4 20 0 -5.8
    -4 -20 0 -2.7
    -4 -20 0 1.1
    4 20 1 267.37
    -4 20 -1 242.88
    -4 -20 -1 228.68
    -4 -20 -1 232.28
    4 20 2 -10.6
    -4 20 -2 -9.2
    -4 -20 -2 12.2
    -4 -20 -2 20.2
    -4 -20 -2 6.4
    4 20 3 32.4
    -4 20 -3 54.09
    -5 0 11 6.2
    5 0 -11 -8.9
    5 0 -11 4.2
    -5 0 10 34.1
    5 0 -10 35.7
    -5 0 10 18.2
    -5 0 10 41.1
    5 0 -10 39.5
    -5 0 10 31.3
    5 0 -9 3.8
    5 0 -9 -2.1
    -5 0 9 -5.3
    5 0 -9 -5.3
    -5 0 9 -3.8
    5 0 -9 -10.4
    -5 0 9 4.3
    -5 0 9 7.9
    -5 0 9 1.1
    -5 0 9 -0.7
    -5 0 8 325.37
    5 0 -8 326.07
    5 0 -8 375.66
    -5 0 8 333.47
    5 0 -8 308.87
    -5 0 8 346.27
    -5 0 8 345.67
    -5 0 8 365.36
    -5 0 8 305.67
    -5 0 7 4.4
    5 0 -7 -2.4
    5 0 -7 -3.1
    -5 0 7 -0.3
    5 0 -7 -1.6
    -5 0 7 1.7
    5 0 -7 -4.7
    -5 0 7 3.9
    5 0 -6 1189.48
    -5 0 6 1389.96
    -5 0 6 1397.06
    5 0 -6 1378.26
    5 0 -6 1307.97
    5 0 -6 1443.96
    -5 0 6 1324.37
    -5 0 6 1340.47
    5 0 -5 2.2
    5 0 -5 2.2
    -5 0 5 -0.7
    -5 0 5 -0.5
    5 0 -5 -2.4
    -5 0 5 1.7
    -5 0 5 -1.7
    5 0 -5 0.8
    -5 0 5 -2.9
    -5 0 4 570.34
    5 0 -4 509.35
    5 0 -4 502.25
    5 0 -4 504.35
    5 0 -4 519.75
    5 0 -4 552.04
    -5 0 4 544.15
    -5 0 3 2.2
    5 0 -3 0.3
    5 0 -3 1.6
    5 0 -3 -0.8
    -5 0 3 3.6
    -5 0 3 1.6
    -5 0 3 2.5
    5 0 -3 0.4
    5 0 -3 -0.9
    5 0 -3 -1.3
    5 0 -2 49.1
    5 0 -2 45
    -5 0 2 39.1
    -5 0 2 44.4
    -5 0 2 34
    5 0 -2 48.9
    5 0 -2 46.1
    -5 0 2 44.9
    -5 0 1 0.7
    -5 0 1 1
    5 0 -1 -0.6
    5 0 -1 -1.6
    -5 0 1 0.5
    -5 0 1 0.1
    5 0 -1 -1.5
    5 0 -1 -1
    -5 0 1 -0.3
    -5 0 0 414.06
    -5 0 0 440.26
    5 0 0 411.56
    -5 0 0 457.65
    5 0 0 420.76
    5 0 0 444.96
    -5 0 0 423.56
    5 0 0 442.06
    -5 0 0 440.96
    5 0 0 447.96
    5 0 1 1.2
    5 0 1 5.6
    5 0 1 2.6
    -5 0 -1 2.8
    5 0 1 -0.3
    -5 0 -1 0.8
    -5 0 -1 0.3
    -5 0 -1 -0.1
    5 0 1 0.9
    -5 0 -1 3.4
    -5 0 -2 7848.31
    -5 0 -2 7162.98
    -5 0 -2 8304.57
    5 0 2 7728.43
    5 0 2 7555.44
    5 0 2 8034.8
    -5 0 -2 7565.34
    5 0 2 8222.68
    5 0 2 7886.71
    -5 0 -2 7796.22
    -5 0 -3 0
    -5 0 -3 0
    5 0 3 3.7
    5 0 3 2.5
    5 0 3 1.5
    -5 0 -3 -0.7
    -5 0 -3 1.9
    -5 0 -3 -3.6
    -5 0 -4 1143.99
    5 0 4 1024.8
    -5 0 -4 1052.29
    -5 0 -4 1071.69
    -5 0 -4 1067.89
    5 0 4 1090.79
    5 0 4 1078.09
    5 0 4 1081.59
    5 0 5 2.3
    5 0 5 -0.2
    -5 0 -5 -0.4
    -5 0 -5 1.7
    -5 0 -5 -3.5
    5 0 5 4.7
    5 0 5 2.6
    -5 0 -5 -0.7
    -5 0 -5 -2.2
    5 0 6 619.04
    5 0 6 763.82
    -5 0 -6 702.33
    -5 0 -6 706.03
    -5 0 -6 678.33
    5 0 6 697.43
    -5 0 -6 688.73
    -5 0 -6 738.53
    5 0 6 701.43
    -5 0 -6 651.13
    5 0 7 2.4
    -5 0 -7 6.1
    5 0 7 -0.4
    5 0 7 8.4
    -5 0 -7 0.8
    -5 0 -7 1.5
    -5 0 -7 -4.6
    5 0 7 4.2
    -5 0 -7 -1.1
    -5 0 -7 0.2
    -5 0 -8 304.17
    5 0 8 272.77
    5 0 8 276.07
    -5 0 -8 252.47
    -5 0 -8 265.97
    5 0 8 311.17
    5 0 9 6
    5 0 9 5
    5 0 9 5.9
    -5 0 -9 13.4
    -5 0 -9 -2.1
    -5 0 -9 2.2
    -5 0 -9 0
    -5 0 -9 4.5
    -5 0 -10 209.18
    -5 0 -10 185.48
    5 0 10 274.67
    5 0 10 210.38
    -5 0 -10 209.28
    -5 0 -11 10.2
    5 0 11 -14.9
    5 0 11 5.9
    5 1 -11 11.7
    -5 1 11 7.6
    5 1 -11 2.4
    5 -1 -11 -9
    -5 -1 11 7
    -5 -1 11 1.3
    5 -1 -11 1
    5 1 -10 262.87
    -5 1 10 241.18
    -5 1 10 248.18
    -5 1 10 222.68
    5 1 -10 296.37
    5 -1 -10 267.47
    -5 -1 10 218.88
    -5 -1 10 281.17
    -5 -1 10 217.28
    -5 -1 10 243.88
    5 -1 -10 251.87
    -5 1 9 8.5
    -5 1 9 8.4
    5 1 -9 8.4
    5 1 -9 9.6
    5 1 -9 10.3
    -5 1 9 16.6
    5 1 -9 2.1
    -5 1 9 6.5
    -5 1 9 17.6
    5 -1 -9 3.3
    5 -1 -9 7.6
    -5 -1 9 7.5
    5 -1 -9 -0.4
    5 -1 -9 5.9
    -5 -1 9 17.1
    -5 -1 9 16.4
    -5 -1 9 8.8
    -5 -1 9 4
    -5 1 8 150.58
    -5 1 8 157.98
    5 1 -8 119.69
    -5 1 8 163.38
    5 1 -8 182.98
    -5 1 8 180.48
    -5 1 8 178.88
    5 1 -8 142.29
    -5 1 8 197.38
    -5 -1 8 185.78
    5 -1 -8 166.08
    -5 -1 8 184.48
    -5 -1 8 163.58
    5 -1 -8 155.58
    -5 -1 8 161.48
    -5 -1 8 170.28
    5 -1 -8 154.88
    5 -1 -8 174.38
    -5 1 7 70.69
    -5 1 7 72.39
    5 1 -7 67.19
    5 1 -7 67.59
    5 1 -7 52.39
    -5 1 7 66.49
    -5 1 7 73.59
    -5 -1 7 72.49
    -5 -1 7 57.19
    5 -1 -7 57.09
    5 -1 -7 72.49
    5 -1 -7 66.29
    -5 -1 7 78.99
    -5 -1 7 69.89
    -5 -1 7 61.79
    5 -1 -7 68.59
    5 1 -6 -2.7
    5 1 -6 -4
    -5 1 6 -0.4
    5 1 -6 -1.5
    -5 1 6 8.8
    -5 1 6 -3.9
    -5 1 6 4.2
    5 1 -6 -0.5
    -5 1 6 0.7
    5 -1 -6 -0.6
    5 -1 -6 4.8
    5 -1 -6 0.5
    -5 -1 6 3.6
    -5 -1 6 1.9
    5 -1 -6 3.3
    -5 -1 6 -0.2
    -5 -1 6 -4.7
    5 1 -5 214.28
    5 1 -5 223.78
    5 1 -5 240.18
    -5 1 5 244.98
    -5 1 5 228.08
    -5 1 5 245.38
    -5 1 5 232.68
    5 1 -5 217.38
    -5 1 5 247.38
    -5 -1 5 246.48
    5 -1 -5 237.28
    5 -1 -5 218.88
    -5 -1 5 213.58
    5 -1 -5 237.78
    5 -1 -5 226.78
    -5 -1 5 228.28
    5 1 -4 825.22
    -5 1 4 817.82
    5 1 -4 730.93
    -5 1 4 804.82
    5 1 -4 846.12
    -5 1 4 774.52
    5 1 -4 789.42
    -5 1 4 846.82
    -5 1 4 844.42
    5 1 -4 840.72
    5 -1 -4 802.62
    -5 -1 4 830.32
    -5 -1 4 795.42
    -5 -1 4 772.42
    5 -1 -4 785.22
    -5 -1 4 836.92
    5 -1 -4 778.22
    5 -1 -4 807.82
    5 -1 -4 833.92
    5 1 -3 6.4
    5 1 -3 8.9
    5 1 -3 9.4
    -5 1 3 5.8
    -5 1 3 10.1
    -5 1 3 6
    5 1 -3 5
    5 1 -3 9.6
    5 1 -3 8.2
    -5 1 3 10.3
    5 -1 -3 4.9
    5 -1 -3 4
    -5 -1 3 5.9
    -5 -1 3 11.3
    -5 -1 3 5.9
    5 -1 -3 5.2
    -5 -1 3 -3.2
    5 -1 -3 4.3
    5 1 -2 1736.93
    -5 1 2 1932.01
    5 1 -2 1877.51
    -5 1 2 1743.73
    5 1 -2 1924.41
    -5 1 2 1805.02
    -5 1 2 1950.4
    5 1 -2 1789.32
    5 -1 -2 1830.42
    5 -1 -2 1791.02
    -5 -1 2 1853.01
    -5 -1 2 1549.34
    5 -1 -2 1817.02
    -5 -1 2 1895.51
    -5 -1 2 1822.22
    5 1 -1 111.69
    5 1 -1 121.39
    -5 1 1 114.99
    5 1 -1 113.79
    5 1 -1 116.69
    5 1 -1 114.39
    -5 1 1 110.09
    -5 1 1 110.89
    -5 1 1 120.19
    -5 1 1 106.79
    -5 -1 1 109.49
    5 -1 -1 111.49
    -5 -1 1 110.19
    5 -1 -1 116.39
    5 -1 -1 107.49
    -5 -1 1 106.59
    5 -1 -1 116.49
    -5 -1 1 108.09
    -5 -1 1 109.09
    5 1 0 1895.61
    5 1 0 1983.3
    5 1 0 1948.11
    -5 1 0 2021.4
    -5 1 0 2129.19
    5 1 0 1978.9
    -5 1 0 1712.43
    -5 1 0 1868.31
    -5 1 0 1983.8
    5 1 0 2071.79
    5 -1 0 1981.5
    5 -1 0 1999.8
    -5 -1 0 1993.3
    -5 -1 0 1924.51
    -5 -1 0 1978.2
    5 -1 0 1860.91
    -5 -1 0 1938.41
    -5 -1 0 2082.39
    5 -1 0 1950.2
    5 1 1 168.58
    -5 1 -1 171.58
    -5 1 -1 157.08
    5 1 1 158.18
    -5 1 -1 157.68
    5 1 1 158.28
    5 1 1 157.38
    -5 1 -1 176.08
    -5 1 -1 170.68
    5 1 1 163.28
    -5 -1 -1 165.38
    5 -1 1 159.08
    -5 -1 -1 163.78
    -5 -1 -1 159.18
    5 -1 1 169.28
    5 -1 1 161.48
    -5 -1 -1 155.58
    -5 -1 -1 160.78
    5 -1 1 160.38
    -5 1 -2 740.33
    5 1 2 656.03
    5 1 2 681.43
    5 1 2 610.24
    -5 1 -2 629.84
    5 1 2 647.14
    5 1 2 632.94
    -5 1 -2 657.53
    -5 1 -2 642.24
    -5 1 -2 691.63
    -5 -1 -2 698.53
    5 -1 2 633.44
    -5 -1 -2 672.83
    -5 -1 -2 667.33
    5 -1 2 596.34
    -5 -1 -2 747.83
    5 -1 2 644.94
    5 -1 2 647.04
    -5 -1 -2 670.93
    -5 1 -3 1035.8
    5 1 3 1109.09
    -5 1 -3 1079.09
    -5 1 -3 1039.6
    5 1 3 1059.79
    5 1 3 966.4
    -5 1 -3 1076.69
    5 1 3 1052.09
    -5 1 -3 1148.39
    -5 -1 -3 1115.69
    5 -1 3 1048
    -5 -1 -3 1063.79
    5 -1 3 1063.09
    5 -1 3 1044.1
    -5 -1 -3 1061.49
    -5 -1 -3 1021.4
    -5 -1 -3 1113.19
    5 1 4 101.99
    -5 1 -4 94.09
    -5 1 -4 93.09
    5 1 4 83.59
    -5 1 -4 96.59
    5 1 4 89.39
    -5 1 -4 97.49
    -5 1 -4 91.79
    5 1 4 93.59
    -5 -1 -4 83.89
    -5 -1 -4 82.49
    5 -1 4 90.39
    -5 -1 -4 87.49
    -5 -1 -4 87.19
    5 -1 4 91.79
    5 -1 4 92.49
    5 -1 4 88.39
    -5 1 -5 32.7
    5 1 5 33
    -5 1 -5 21.9
    5 1 5 31.7
    5 1 5 29.3
    -5 1 -5 22.5
    -5 1 -5 25.3
    -5 1 -5 24.9
    -5 1 -5 32.7
    5 1 5 22.9
    -5 -1 -5 35.6
    5 -1 5 32.6
    5 -1 5 29.2
    -5 -1 -5 18.3
    5 -1 5 23.1
    5 -1 5 28.4
    -5 -1 -5 21
    -5 -1 -5 27.4
    -5 -1 -5 28.2
    -5 1 -6 913.11
    5 1 6 870.21
    -5 1 -6 871.31
    -5 1 -6 984.1
    -5 1 -6 921.51
    -5 1 -6 903.21
    5 1 6 883.71
    -5 1 -6 913.71
    5 1 6 953.6
    5 1 6 869.21
    -5 -1 -6 849.81
    5 -1 6 958
    5 -1 6 905.21
    5 -1 6 897.51
    5 -1 6 825.22
    -5 -1 -6 936.41
    -5 -1 -6 951.6
    -5 -1 -6 862.61
    -5 -1 -6 921.11
    -5 -1 -6 871.91
    -5 1 -7 64.89
    -5 1 -7 54.59
    -5 1 -7 64.59
    5 1 7 68.99
    -5 1 -7 67.59
    -5 1 -7 59.19
    5 1 7 66.29
    5 1 7 75.39
    -5 1 -7 73.69
    5 1 7 50.09
    -5 -1 -7 66.89
    5 -1 7 66.39
    -5 -1 -7 71.99
    -5 -1 -7 69.29
    5 -1 7 73.39
    5 -1 7 57.79
    -5 -1 -7 64.79
    5 -1 7 63.29
    -5 -1 -7 70.79
    -5 -1 -7 73.59
    -5 1 -8 708.23
    5 1 8 602.14
    5 1 8 685.73
    5 1 8 596.34
    -5 1 -8 560.24
[truncated: 639,540 more chars]
