# Supplementary material for: Crystal structure of (E)-N’-[1-(4-amino­phen­yl)ethyl­idene]-2-hy­droxy-5-iodo­benzohydrazide methanol monosolvate
Source: Acta Crystallogr E Crystallogr Commun. 2018 Jun 8;74(Pt 7):910–4. doi: 10.1107/S2056989018008204 (PMC6038649; doi:10.1107/S2056989018008204)
Supplement: Supplementary file 2 [file e-74-00910-Isup2.hkl]

#
# h,k,l, Fc-squared, Fo-squared, sigma(Fo-squared), status flag
#
data_I
_shelx_title ' tpf4a_a.res in P2(1)/c'
_shelx_refln_list_code          4
_shelx_F_calc_maximum      283.17
_exptl_crystal_F_000       848.00
_reflns_d_resolution_high  0.8000

loop_
 _space_group_symop_operation_xyz
 'x, y, z'
 '-x, y+1/2, -z+1/2'
 '-x, -y, -z'
 'x, -y-1/2, z-1/2'

_cell_length_a    12.9877
_cell_length_b    14.8982
_cell_length_c     8.5593
_cell_angle_alpha  90.000
_cell_angle_beta   91.806
_cell_angle_gamma  90.000

_shelx_F_squared_multiplier     1.000

loop_
 _refln_index_h
 _refln_index_k
 _refln_index_l
 _refln_F_squared_calc
 _refln_F_squared_meas
 _refln_F_squared_sigma
 _refln_observed_status
   2   0   0        781.63        700.38        29.29 o
   3   0   0       1602.06       1571.43        26.27 o
   4   0   0       3075.11       3126.77        49.54 o
   5   0   0       3700.16       3521.94        53.05 o
   6   0   0      20998.09      21345.76       335.36 o
   7   0   0      28435.79      28716.30       401.81 o
   8   0   0       9957.13       9876.12       143.34 o
   9   0   0       3347.45       3316.15        54.14 o
  10   0   0       2934.60       2896.25        49.78 o
  11   0   0        211.25        193.58        12.18 o
  12   0   0       8939.05       8931.34       134.96 o
  13   0   0       1529.02       1535.39        51.53 o
  14   0   0       3199.60       3157.32        70.34 o
  15   0   0       1440.29       1380.79        44.82 o
  16   0   0       1608.35       1774.35        71.69 o
   2   1   0      18522.99      17301.05       260.62 o
   3   1   0      16966.57      16646.38       168.20 o
   4   1   0      30455.08      29404.79       306.62 o
   5   1   0      16179.26      15924.33       162.23 o
   6   1   0       6228.76       6312.21        67.08 o
   7   1   0          3.04         -6.80         3.40 o
   8   1   0       2077.76       2050.33        25.95 o
   9   1   0       6291.25       6232.00        68.41 o
  10   1   0       6330.70       6403.72        71.09 o
  11   1   0       9217.65       9340.21       101.23 o
  12   1   0      13963.39      14153.87       154.30 o
  13   1   0       2445.45       2507.95        52.93 o
  14   1   0          4.83          9.17        11.71 o
  15   1   0          0.67        -13.86        14.47 o
  16   1   0        497.95        438.35        27.08 o
   1   2   0      13161.42      12884.54       189.00 o
   2   2   0      14569.58      14576.29       155.32 o
   3   2   0       7740.38       7913.01        88.44 o
   4   2   0        321.99        276.28         5.46 o
   5   2   0      14347.68      14396.26       143.35 o
   6   2   0       7056.56       6961.59        73.71 o
   7   2   0      10967.12      10980.61       111.45 o
   8   2   0      14337.18      14411.57       145.65 o
   9   2   0       8585.40       8625.07        90.15 o
  10   2   0        850.42        817.49        15.31 o
  11   2   0         11.55          2.76         7.07 o
  12   2   0         31.34         42.19         7.92 o
  13   2   0       1742.16       1672.15        33.59 o
  14   2   0       4400.59       4449.06        66.80 o
  15   2   0       6649.23       6863.63       101.89 o
  16   2   0       2832.38       2943.59        67.72 o
   1   3   0       1312.68       1304.85        17.21 o
   2   3   0      15576.31      15703.55       184.51 o
   3   3   0      49903.59      48535.60       547.33 o
   4   3   0      23899.21      23535.97       251.30 o
   5   3   0       9019.04       8971.80       101.74 o
   6   3   0       2178.20       2187.65        25.52 o
   7   3   0       2333.76       2313.33        28.15 o
   8   3   0         65.45         53.61         5.73 o
   9   3   0       4863.19       4813.61        54.16 o
  10   3   0       6490.50       6588.63        73.12 o
  11   3   0       2828.11       2828.77        35.57 o
  12   3   0        426.28        383.15        14.60 o
  13   3   0       2679.10       2654.52        55.57 o
  14   3   0         55.12         50.99        12.56 o
  15   3   0        223.56        204.09        17.10 o
  16   3   0        556.74        601.49        31.25 o
   0   4   0       1000.49        995.98        18.07 o
   1   4   0      29536.40      29840.63       337.26 o
   2   4   0        677.03        575.95        11.06 o
   3   4   0        727.25        679.00        10.25 o
   4   4   0       3786.15       3931.04        45.92 o
   5   4   0       4430.59       4345.19        48.49 o
   6   4   0       4893.78       4576.06        53.13 o
   7   4   0       7064.21       7129.92        80.53 o
   8   4   0       9001.38       9094.61        99.16 o
   9   4   0       3450.08       3369.34        42.15 o
  10   4   0       1461.25       1468.46        23.76 o
  11   4   0         87.50         70.82         8.32 o
  12   4   0        636.31        630.93        19.81 o
  13   4   0       5015.52       4932.43        78.95 o
  14   4   0       1052.98       1099.58        29.23 o
  15   4   0       1556.79       1613.38        40.04 o
   1   5   0      10506.54      10571.05       114.03 o
   2   5   0       1258.38       1180.60        16.68 o
   3   5   0       2272.96       2182.27        30.51 o
   4   5   0       4038.64       4063.87        47.82 o
   5   5   0       3777.31       4059.82        45.60 o
   6   5   0       1378.27       1251.32        17.88 o
   7   5   0        476.55        423.27         9.80 o
   8   5   0         42.69         33.89         5.32 o
   9   5   0       1377.41       1341.20        21.38 o
  10   5   0       2109.99       2104.79        29.51 o
  11   5   0       3134.92       3086.18        40.48 o
  12   5   0       1474.46       1502.05        29.65 o
  13   5   0        166.67        165.44        13.14 o
  14   5   0       1398.22       1448.89        43.09 o
  15   5   0          6.07         -4.28        16.29 o
   0   6   0       2460.53       2293.54        35.29 o
   1   6   0        493.28        508.74         7.84 o
   2   6   0      10116.23      11022.65       131.85 o
   3   6   0       3736.42       3939.25        52.65 o
   4   6   0        448.27        435.33        10.67 o
   5   6   0         23.45         16.00         3.18 o
   6   6   0       1806.47       1883.45        25.88 o
   7   6   0        515.85        497.60        10.83 o
   8   6   0        673.40        703.04        13.95 o
   9   6   0         21.12         26.19         5.95 o
  10   6   0         65.29         51.70         6.87 o
  11   6   0        256.20        254.56        11.44 o
  12   6   0          0.30        -15.06        10.26 o
  13   6   0         14.93          2.81        11.18 o
  14   6   0        687.62        703.27        29.03 o
  15   6   0         77.60         43.76        17.88 o
   1   7   0        120.14        108.69         4.12 o
   2   7   0        296.95        321.13         7.38 o
   3   7   0        367.06        519.06        13.09 o
   4   7   0         57.12         63.24         6.02 o
   5   7   0        614.42        615.58        13.65 o
   6   7   0        108.88        106.19         5.54 o
   7   7   0        227.30        219.41         6.65 o
   8   7   0        192.89        177.89         7.79 o
   9   7   0         16.80         13.12         5.58 o
  10   7   0        351.60        342.92        11.83 o
  11   7   0        139.17        126.33         9.51 o
  12   7   0        381.56        385.01        16.75 o
  13   7   0         27.56          9.87        11.57 o
  14   7   0        234.93        242.73        15.63 o
  15   7   0          7.77         13.02        17.47 o
   0   8   0         52.09         74.83         5.29 o
   1   8   0        143.23        150.06         5.46 o
   2   8   0        254.47        258.87         7.45 o
   3   8   0       5032.06       5622.00        73.98 o
   4   8   0       2440.47       2563.49        37.56 o
   5   8   0        595.85        576.58        14.33 o
   6   8   0         36.36         34.18         6.67 o
   7   8   0         26.12         22.78         5.94 o
   8   8   0        331.62        324.95        10.14 o
   9   8   0        258.77        267.81         8.79 o
  10   8   0          5.21          5.26         6.88 o
  11   8   0         22.92         20.19         8.39 o
  12   8   0         24.28         22.69         9.76 o
  13   8   0          1.17        -14.30        12.76 o
  14   8   0          3.18          8.93        15.07 o
   1   9   0        273.73        252.81         7.08 o
   2   9   0        442.10        384.62         8.59 o
   3   9   0        904.70        883.98        17.07 o
   4   9   0        386.00        366.05        12.44 o
   5   9   0       1022.56        961.47        19.17 o
   6   9   0        130.20        118.56         8.46 o
   7   9   0         65.51         60.54         8.36 o
   8   9   0          4.83          9.75         4.04 o
   9   9   0       1996.84       1936.23        29.78 o
  10   9   0        915.27        875.74        19.64 o
  11   9   0        125.09        124.27        11.77 o
  12   9   0       1151.78       1129.37        29.14 o
  13   9   0         51.37         46.50        12.91 o
  14   9   0        233.12        215.03        20.75 o
   0  10   0       9943.57      10356.60       156.96 o
   1  10   0       4534.32       4555.82        51.59 o
   2  10   0        813.13        786.71        12.47 o
   3  10   0        198.85        186.75        10.86 o
   4  10   0          0.33         15.41         8.03 o
   5  10   0        836.31        837.87        20.34 o
   6  10   0       3621.58       3489.04        47.87 o
   7  10   0       2729.82       2726.41        40.45 o
   8  10   0       1048.40       1057.55        23.93 o
   9  10   0        455.80        431.60        17.14 o
  10  10   0        362.98        317.93        17.86 o
  11  10   0          1.11        -20.90        15.87 o
  12  10   0        672.45        645.67        25.57 o
  13  10   0       1380.40       1379.37        37.72 o
   1  11   0       2037.16       2046.31        26.34 o
   2  11   0       4776.63       4919.72        59.62 o
   3  11   0       2691.25       2619.61        38.20 o
   4  11   0       3801.94       3817.44        54.64 o
   5  11   0       3182.98       3043.35        44.32 o
   6  11   0        779.85        795.67        19.83 o
   7  11   0         36.73         29.22         9.85 o
   8  11   0       1029.58       1001.26        25.27 o
   9  11   0        763.22        778.06        24.15 o
  10  11   0       2491.03       2550.78        70.06 o
  11  11   0       1581.70       1671.20        43.92 o
  12  11   0       1249.39       1319.25        44.75 o
  13  11   0        422.34        436.43        31.58 o
   0  12   0       2776.24       2679.44        49.68 o
   1  12   0       3755.78       3730.26        43.95 o
   2  12   0       3539.16       3603.11        47.39 o
   3  12   0        370.58        331.71        12.57 o
   4  12   0          3.92          3.18         7.95 o
   5  12   0       2871.36       2787.26        43.93 o
   6  12   0       2132.17       2054.53        33.94 o
   7  12   0       3176.82       3256.11        48.45 o
   8  12   0       3995.80       4022.33        59.81 o
   9  12   0       3387.18       3374.42        61.73 o
  10  12   0        321.61        364.64        25.12 o
  11  12   0         19.11         11.85        20.19 o
  12  12   0        231.58        168.53        30.21 o
   1  13   0       1266.38       1227.47        20.71 o
   2  13   0       2990.15       3019.61        40.42 o
   3  13   0       8158.56       8392.88       106.44 o
   4  13   0      10002.06      10230.07       129.39 o
   5  13   0       2048.48       1975.07        41.21 o
   6  13   0       1696.81       1659.27        33.01 o
   7  13   0        236.41        243.65        14.88 o
   8  13   0       1080.33       1048.97        36.69 o
   9  13   0       1921.44       1944.23        64.05 o
  10  13   0       2247.70       2335.87        59.42 o
  11  13   0       3542.59       3562.26        83.95 o
   0  14   0      13197.35      13302.46       214.27 o
   1  14   0       6338.46       6273.82        75.63 o
   2  14   0       2165.27       2237.07        35.43 o
   3  14   0        152.12        167.91        13.34 o
   4  14   0        130.71        129.32        12.97 o
   5  14   0       1016.06        967.37        30.37 o
   6  14   0       6580.97       6558.41       104.35 o
   7  14   0       4888.01       5161.29        82.97 o
   8  14   0       4165.83       4209.97        83.91 o
   9  14   0       1417.98       1498.58        51.81 o
  10  14   0        145.51        208.56        26.36 o
   1  15   0       1124.25       1109.12        25.23 o
   2  15   0       2917.82       2910.17        49.53 o
   3  15   0       3875.45       3919.56        64.52 o
   4  15   0       4646.10       4629.23        74.53 o
   5  15   0       5418.49       5424.03        82.58 o
   6  15   0       1899.32       1971.81        53.05 o
   7  15   0         15.43         -0.96        19.49 o
   8  15   0          9.34         17.91        20.16 o
   9  15   0        899.93        924.29        43.09 o
   0  16   0       2116.55       2098.46        52.54 o
   1  16   0       4851.10       4940.90        71.82 o
   2  16   0       2585.47       2527.62        45.29 o
   3  16   0         93.36         62.30        16.11 o
   4  16   0        255.11        246.22        19.56 o
   5  16   0        872.01        898.32        37.00 o
   6  16   0       1892.91       2038.78        59.48 o
   7  16   0       3822.88       3937.41        86.92 o
   8  16   0       2885.16       3027.15        75.83 o
   1  17   0        564.08        577.92        22.48 o
   2  17   0       2250.09       2311.20        50.49 o
   3  17   0       4847.61       4673.99       118.36 o
   4  17   0       3642.85       3763.53        89.85 o
   5  17   0       2201.06       2340.34        76.50 o
   6  17   0        370.71        458.47        31.32 o
   0  18   0       1060.14        982.53        45.99 o
   1  18   0       2354.56       2298.61        47.10 o
   2  18   0       2116.93       2079.19        64.76 o
   3  18   0        288.89        298.84        30.59 o
   4  18   0         40.05         98.42        27.92 o
 -16   1   1          2.33        -35.73        27.58 o
 -15   1   1          1.99         -8.97        17.54 o
 -14   1   1        299.16        259.55        15.97 o
 -13   1   1          2.32        -14.39         8.43 o
 -12   1   1          5.23          2.37         6.64 o
 -11   1   1         64.26         67.16         6.80 o
 -10   1   1         28.38         26.21         5.63 o
  -9   1   1        844.16        833.72        14.42 o
  -8   1   1       1632.91       1707.82        23.12 o
  -7   1   1       1797.63       1903.34        23.56 o
  -6   1   1        270.07        349.68         7.18 o
  -5   1   1        905.18        910.15        12.35 o
  -4   1   1        299.09        297.83         5.84 o
  -3   1   1       2162.56       2412.25        30.68 o
  -2   1   1       2300.05       2312.80        27.04 o
  -1   1   1         14.34         -4.93         2.46 o
   1   1   1       2811.38       2796.60        35.36 o
   2   1   1       6389.08       6467.84        70.12 o
   3   1   1        296.48        271.17         6.01 o
   4   1   1        105.34         69.82         3.53 o
   5   1   1       1391.92       1319.41        16.86 o
   6   1   1        141.03        119.15         4.97 o
   7   1   1         74.63         51.46         4.50 o
   8   1   1          1.20          4.04         4.58 o
   9   1   1        103.33        101.60         6.43 o
  10   1   1         24.23         25.97         6.48 o
  11   1   1        582.01        563.14        15.47 o
  12   1   1       3429.61       3400.92        43.73 o
  13   1   1        453.84        442.72        19.17 o
  14   1   1        185.37        187.15        15.04 o
  15   1   1        113.89        107.33        15.58 o
  16   1   1          1.01          1.84        20.78 o
 -16   2   1        417.45        401.76        34.64 o
 -15   2   1          0.63         -4.39        15.48 o
 -14   2   1       1652.46       1710.98        43.82 o
 -13   2   1        223.15        222.46        13.22 o
 -12   2   1        974.17        958.78        23.67 o
 -11   2   1       1764.06       1771.37        27.35 o
 -10   2   1       2011.47       1961.10        27.96 o
  -9   2   1        927.69        907.19        14.81 o
  -8   2   1        253.21        263.73         7.90 o
  -7   2   1          6.60         11.75         5.56 o
  -6   2   1       3481.44       3450.11        38.62 o
  -5   2   1        646.35        586.38         9.43 o
  -4   2   1       1798.60       1799.84        20.74 o
  -3   2   1        102.76        129.53         3.65 o
  -2   2   1       3014.62       3213.27        32.97 o
  -1   2   1       4239.37       4154.05        48.57 o
   0   2   1      15431.65      15579.06       182.63 o
   1   2   1       2429.74       2343.80        24.83 o
   2   2   1       5381.46       5370.41        57.16 o
   3   2   1      16239.00      16534.27       177.36 o
   4   2   1       1496.32       1456.95        17.48 o
   5   2   1        479.64        516.01         9.18 o
   6   2   1         78.75         53.67         3.84 o
   7   2   1        720.49        745.49        12.41 o
   8   2   1        529.52        493.84        10.83 o
   9   2   1       2026.70       2069.11        26.75 o
  10   2   1       3399.69       3343.63        41.11 o
  11   2   1       2657.76       2644.83        34.07 o
  12   2   1         44.21         40.82         8.31 o
  13   2   1       1568.93       1507.17        31.30 o
  14   2   1        168.42        169.92        13.76 o
  15   2   1        197.25        186.72        16.67 o
  16   2   1        559.55        559.82        32.15 o
 -15   3   1       1012.81       1030.69        50.67 o
 -14   3   1       3454.70       3448.58        68.00 o
 -13   3   1        548.12        483.99        21.32 o
 -12   3   1         27.56         20.15         8.21 o
 -11   3   1        115.28        110.29         8.88 o
 -10   3   1       2728.06       2670.56        36.74 o
  -9   3   1       6486.27       6432.54        72.62 o
  -8   3   1       3542.58       3521.56        43.33 o
  -7   3   1       2808.40       2767.92        34.40 o
  -6   3   1       2347.91       2189.11        28.36 o
  -5   3   1       6987.73       7617.62        77.57 o
  -4   3   1         33.58         40.69         2.50 o
  -3   3   1      10346.77      10319.88       111.33 o
  -2   3   1      80187.78      72655.55      1110.13 o
  -1   3   1       2763.11       2593.26        31.01 o
   0   3   1        328.64        336.20         5.26 o
   1   3   1       5769.73       5933.16        69.18 o
   2   3   1      13246.76      13274.93       142.09 o
   3   3   1       1957.12       1985.46        24.34 o
   4   3   1       2979.67       2976.92        32.88 o
   5   3   1       4606.90       4537.27        50.34 o
   6   3   1       3367.83       3307.41        38.71 o
   7   3   1      11325.57      11391.49       122.44 o
   8   3   1       2955.67       2872.84        36.65 o
   9   3   1        193.27        177.22         7.56 o
  10   3   1       1284.95       1272.29        20.60 o
  11   3   1          4.66         17.34         7.14 o
  12   3   1        913.73        932.17        20.86 o
  13   3   1       1080.79       1071.65        27.14 o
  14   3   1       2013.18       1993.27        37.38 o
  15   3   1        764.37        699.97        28.17 o
 -15   4   1        331.37        351.60        23.05 o
 -14   4   1        256.43        250.41        14.56 o
 -13   4   1       3248.59       3181.38        50.68 o
 -12   4   1       2681.73       2699.50        42.92 o
 -11   4   1       2613.59       2574.63        36.61 o
 -10   4   1       2679.21       2623.32        35.61 o
  -9   4   1       1053.96       1016.54        17.77 o
  -8   4   1         42.27         41.87         6.08 o
  -7   4   1       1264.39       1185.53        17.71 o
  -6   4   1       6009.21       5653.30        59.29 o
  -5   4   1      23620.75      24659.92       263.96 o
  -4   4   1       7937.99       8006.87        87.69 o
  -3   4   1       5939.04       5826.25        66.15 o
  -2   4   1      59400.62      58525.15       719.33 o
  -1   4   1        764.02        740.67        10.51 o
   0   4   1       2072.98       1996.73        21.90 o
   1   4   1       3000.86       3034.84        34.16 o
   2   4   1      16368.21      16519.54       176.76 o
   3   4   1      11564.50      11420.59       119.85 o
   4   4   1       8445.59       8380.75        94.62 o
   5   4   1       4026.87       3935.88        45.49 o
   6   4   1        266.18        266.93         7.25 o
   7   4   1       3274.80       3383.77        40.03 o
   8   4   1       1024.04        934.13        15.47 o
   9   4   1       5027.92       4924.23        57.43 o
  10   4   1      11983.62      11931.95       126.38 o
  11   4   1       1899.29       1801.66        27.11 o
  12   4   1        623.15        619.64        19.48 o
  13   4   1        222.69        209.95        13.86 o
  14   4   1         13.75         -2.25        15.49 o
  15   4   1        422.87        412.93        24.79 o
 -15   5   1       2066.47       2132.71        55.32 o
 -14   5   1       4380.70       4401.62        65.91 o
 -13   5   1        751.16        719.34        22.41 o
 -12   5   1         46.81         30.56        10.84 o
 -11   5   1         44.65         44.50         8.28 o
 -10   5   1       2629.64       2575.09        32.98 o
  -9   5   1       4419.21       4291.59        50.73 o
  -8   5   1       8995.76       9369.70       101.83 o
  -7   5   1      11281.99      11403.77       118.99 o
  -6   5   1       3131.16       3052.44        35.13 o
  -5   5   1       3483.14       3896.44        43.69 o
  -4   5   1        526.42        482.09        10.31 o
  -3   5   1       1269.95       1129.86        14.39 o
  -2   5   1       2208.28       1958.19        25.68 o
  -1   5   1      23226.35      23812.22       253.96 o
   0   5   1      18586.82      18930.40       191.29 o
   1   5   1       8766.99       8911.97       110.34 o
   2   5   1          4.59          9.93         2.11 o
   3   5   1          8.54         11.23         3.10 o
   4   5   1       1213.29       1162.34        16.09 o
   5   5   1      10000.49      10054.76       113.92 o
   6   5   1      17771.03      17980.60       194.83 o
   7   5   1      10224.91      10020.13       108.41 o
   8   5   1       4558.62       4553.81        53.10 o
   9   5   1       2943.86       2925.35        37.30 o
  10   5   1       5490.68       5419.46        63.53 o
  11   5   1       1119.45       1042.39        23.72 o
  12   5   1       3065.37       3086.76        59.45 o
  13   5   1       5638.05       5780.02        83.32 o
  14   5   1       1795.63       1796.07        44.90 o
  15   5   1       1670.43       1660.52        55.83 o
 -15   6   1        294.17        273.31        22.66 o
 -14   6   1        637.12        655.20        21.52 o
 -13   6   1       2473.38       2514.57        40.28 o
 -12   6   1       6239.89       6437.85        88.29 o
 -11   6   1       8108.58       8137.31        92.05 o
 -10   6   1       2329.77       2411.77        31.80 o
  -9   6   1        536.45        514.61        12.50 o
  -8   6   1          6.35         16.23         4.60 o
  -7   6   1       2320.15       2399.91        30.10 o
  -6   6   1      11101.40      11029.23       117.76 o
  -5   6   1      23999.95      24475.89       270.73 o
  -4   6   1      15905.68      16065.95       179.32 o
  -3   6   1      10585.01      10855.26       126.16 o
  -2   6   1       6706.77       7115.66        81.03 o
  -1   6   1        654.41        683.09        10.99 o
   0   6   1       3619.02       3522.49        41.52 o
   1   6   1      12882.98      13441.68       159.67 o
   2   6   1      10940.32      11048.86       137.55 o
   3   6   1      22810.70      23275.38       265.49 o
   4   6   1      13653.14      13421.47       145.62 o
   5   6   1       8074.20       8011.06        86.80 o
   6   6   1       1634.63       1702.08        23.12 o
   7   6   1       2118.09       2154.71        29.00 o
   8   6   1       4886.89       4923.69        60.73 o
   9   6   1       3326.18       3249.96        41.90 o
  10   6   1       4071.58       4128.79        50.58 o
  11   6   1       6630.98       6796.18        79.06 o
  12   6   1       3532.50       3511.21        79.93 o
  13   6   1        135.38        135.10        15.94 o
  14   6   1         32.37         11.78        14.02 o
  15   6   1       1747.63       1836.92        46.85 o
 -15   7   1       5305.18       5521.21       106.60 o
 -14   7   1       1132.98       1140.79        30.51 o
 -13   7   1        913.31        882.02        23.38 o
 -12   7   1         80.85         47.52         9.77 o
 -11   7   1        663.53        629.42        16.78 o
 -10   7   1       4355.59       4557.44        53.23 o
  -9   7   1      11071.96      11153.79       118.33 o
  -8   7   1       7456.80       7627.52        82.45 o
  -7   7   1       9053.25       9153.95        96.63 o
  -6   7   1      13847.63      14509.52       163.62 o
  -5   7   1       4041.62       4144.34        53.96 o
  -4   7   1        763.29        705.23        17.14 o
  -3   7   1      19025.58      19992.70       245.79 o
  -2   7   1       8879.33       9098.20       102.72 o
  -1   7   1      19166.18      19820.41       210.88 o
   0   7   1      21374.38      21447.63       217.70 o
   1   7   1      22494.41      23247.79       241.96 o
   2   7   1       1347.22       1272.76        17.07 o
   3   7   1       2573.23       2606.82        34.74 o
   4   7   1       7651.22       7545.13        86.64 o
   5   7   1       4889.65       4944.91        56.66 o
   6   7   1      13790.42      14186.85       150.98 o
   7   7   1      13949.97      14204.03       151.91 o
   8   7   1      11335.26      11417.08       127.68 o
   9   7   1         64.08         62.84         7.28 o
  10   7   1        596.67        605.78        16.31 o
  11   7   1       1442.48       1426.17        26.76 o
  12   7   1       2350.74       2358.13        41.37 o
  13   7   1       2962.94       2993.24        48.97 o
  14   7   1       3621.03       3629.06        58.95 o
 -14   8   1       1497.90       1486.26        35.54 o
 -13   8   1       2799.11       2845.79        46.94 o
 -12   8   1       5989.64       6176.82        83.86 o
 -11   8   1       6263.35       6349.53        81.37 o
 -10   8   1       5360.29       5495.50        64.69 o
  -9   8   1        278.97        317.04        10.98 o
  -8   8   1        271.39        319.50        12.27 o
  -7   8   1       1439.00       1386.20        22.31 o
  -6   8   1       4939.17       4918.73        64.40 o
  -5   8   1       8675.54       8226.30       102.59 o
  -4   8   1      13705.05      13747.72       172.46 o
  -3   8   1      16358.79      17139.33       198.25 o
  -2   8   1         36.57         28.16         3.63 o
  -1   8   1         47.34         46.85         3.53 o
   0   8   1       3475.53       3546.19        41.34 o
   1   8   1       5268.77       5177.14        58.55 o
   2   8   1      17156.00      17513.96       183.56 o
   3   8   1      21259.01      21625.34       245.26 o
   4   8   1       7438.38       7202.50        83.93 o
   5   8   1       5036.95       4956.37        61.68 o
   6   8   1       2206.69       2207.66        30.82 o
   7   8   1          1.83         28.15         4.45 o
   8   8   1       5025.55       5105.46        57.74 o
   9   8   1       7747.70       8006.14        87.55 o
  10   8   1       5950.89       5995.88        70.09 o
  11   8   1       5638.39       5656.02        74.50 o
  12   8   1       3451.51       3478.25        53.60 o
  13   8   1       1408.10       1449.23        36.41 o
  14   8   1         11.94         10.41        15.78 o
 -14   9   1       1653.85       1648.59        41.99 o
 -13   9   1        526.26        467.26        19.78 o
 -12   9   1         13.38         16.05         9.79 o
 -11   9   1        662.92        652.15        20.66 o
 -10   9   1       2134.04       2158.13        34.46 o
  -9   9   1       5821.98       6073.53        72.72 o
  -8   9   1       9564.72       9663.29       117.84 o
  -7   9   1       7166.52       7316.70        93.79 o
  -6   9   1       2564.16       2531.14        37.97 o
  -5   9   1          4.65         11.66         6.77 o
  -4   9   1       1773.03       1832.43        29.72 o
  -3   9   1        237.98        171.49         7.99 o
  -2   9   1      11762.77      11805.51       125.55 o
  -1   9   1      18393.35      18426.23       198.64 o
   0   9   1      14569.57      14943.95       172.64 o
   1   9   1       6827.32       6923.40        75.49 o
   2   9   1       3713.75       3732.76        41.64 o
   3   9   1          2.74          5.54         5.20 o
   4   9   1       1463.94       1384.69        20.92 o
   5   9   1       6375.32       6373.32        77.92 o
   6   9   1       8865.66       9045.64       105.19 o
   7   9   1       6449.95       6610.51        77.45 o
   8   9   1       3294.75       3339.22        45.03 o
   9   9   1       5529.46       5619.01        68.65 o
  10   9   1        123.72        134.00        10.96 o
  11   9   1        699.28        712.06        20.80 o
  12   9   1       2408.25       2479.14        44.96 o
  13   9   1       2634.82       2624.19        49.80 o
  14   9   1       3049.61       3189.92        63.85 o
 -13  10   1       2523.02       2595.48        51.80 o
 -12  10   1       2452.11       2554.96        44.88 o
 -11  10   1       1666.37       1736.26        37.70 o
 -10  10   1       3304.22       3234.83        53.57 o
  -9  10   1       1049.34       1067.10        25.88 o
  -8  10   1         75.80         67.20        10.09 o
  -7  10   1       2147.27       2210.08        34.57 o
  -6  10   1       5998.18       6185.55        83.59 o
  -5  10   1       8153.56       8078.47       101.97 o
  -4  10   1       7176.95       7197.77        94.55 o
  -3  10   1       7084.78       7198.46        84.48 o
  -2  10   1       6148.83       6262.03        70.93 o
  -1  10   1         32.81         29.31         3.99 o
   0  10   1        825.44        783.07        13.45 o
   1  10   1       4201.15       4264.91        48.63 o
   2  10   1      10283.65      10674.55       114.29 o
   3  10   1       5782.20       5612.81        66.79 o
   4  10   1      13323.98      13785.05       161.10 o
   5  10   1       2515.18       2469.16        37.36 o
   6  10   1        141.97        136.28         9.81 o
   7  10   1       1343.41       1319.18        25.64 o
   8  10   1       1822.56       1860.08        32.59 o
   9  10   1       3713.76       3646.50        48.80 o
  10  10   1       5893.74       6016.79        82.42 o
  11  10   1       3460.64       3574.66        58.13 o
  12  10   1       1945.40       2081.69        44.48 o
  13  10   1        141.88        127.66        18.98 o
 -13  11   1        631.31        593.25        34.25 o
 -12  11   1         75.59         30.10        19.75 o
 -11  11   1        842.94        769.84        32.83 o
 -10  11   1       2301.38       2309.38        56.56 o
  -9  11   1       1773.86       1858.21        35.36 o
  -8  11   1       5521.33       5427.84        74.58 o
  -7  11   1       3146.54       3130.09        45.80 o
  -6  11   1        594.74        568.89        18.63 o
  -5  11   1        757.22        748.34        19.38 o
  -4  11   1        278.33        254.37        11.90 o
  -3  11   1       3801.65       3912.29        53.19 o
  -2  11   1       9266.38       9534.21       109.02 o
  -1  11   1       6051.10       6007.09        68.88 o
   0  11   1       4255.27       4277.36        50.62 o
   1  11   1        662.34        564.27        11.70 o
   2  11   1       1965.47       2027.21        25.61 o
   3  11   1        214.00        210.24         8.38 o
   4  11   1       3145.32       3154.48        44.86 o
   5  11   1       4955.15       4962.86        64.30 o
   6  11   1       2855.69       2799.19        42.82 o
   7  11   1       5153.55       5214.80        69.05 o
   8  11   1       2031.62       2016.63        36.79 o
   9  11   1       1133.22       1086.17        35.56 o
  10  11   1         27.35          6.75        15.91 o
  11  11   1        255.21        239.09        22.07 o
  12  11   1        406.01        413.04        21.39 o
 -12  12   1        518.79        487.29        33.95 o
 -11  12   1       1263.89       1311.66        44.17 o
 -10  12   1        374.46        330.59        23.28 o
  -9  12   1        541.54        497.69        24.70 o
  -8  12   1        498.52        391.12        16.80 o
  -7  12   1        997.86        991.76        24.45 o
  -6  12   1       2407.73       2392.43        46.25 o
  -5  12   1        856.00        880.66        23.26 o
  -4  12   1       5140.05       5164.23        69.03 o
  -3  12   1       2492.13       2515.70        39.40 o
  -2  12   1        212.58        201.88         8.82 o
  -1  12   1        252.06        237.61         8.95 o
   0  12   1         53.70         46.37         5.45 o
   1  12   1       3678.15       3735.79        44.40 o
   2  12   1       2734.92       2734.44        34.02 o
   3  12   1       3149.74       3075.03        40.56 o
   4  12   1       1885.51       1891.14        33.87 o
   5  12   1       1225.31       1230.02        25.72 o
   6  12   1        410.91        395.49        16.88 o
   7  12   1        648.59        632.32        21.17 o
   8  12   1        388.78        372.62        18.48 o
   9  12   1       2469.87       2333.53        56.67 o
  10  12   1        919.25        906.40        36.15 o
  11  12   1       1457.50       1514.41        50.34 o
  12  12   1        355.33        346.00        30.35 o
 -11  13   1        384.77        354.16        28.73 o
 -10  13   1        231.53        243.30        23.27 o
  -9  13   1        670.51        621.44        29.83 o
  -8  13   1        385.89        377.83        20.75 o
  -7  13   1        585.77        613.33        22.25 o
  -6  13   1        574.55        520.40        21.50 o
  -5  13   1        125.61         95.27        12.30 o
  -4  13   1          4.90         17.12         9.83 o
  -3  13   1        340.89        348.16        14.14 o
  -2  13   1        184.06        180.53         8.95 o
  -1  13   1       2070.33       2067.58        28.82 o
   0  13   1       1427.79       1411.06        23.67 o
   1  13   1        631.30        624.21        14.96 o
   2  13   1         91.94         78.07         6.35 o
   3  13   1          0.39          1.86         5.97 o
   4  13   1         81.59         82.98         9.80 o
   5  13   1       1114.59       1051.91        31.51 o
   6  13   1       2157.52       2137.32        39.14 o
   7  13   1        699.84        722.97        26.17 o
   8  13   1        988.39        971.94        35.27 o
   9  13   1        175.51        181.82        24.01 o
  10  13   1         17.86        -17.98        21.28 o
  11  13   1          0.36        -21.39        26.46 o
 -10  14   1          0.55        -21.44        22.48 o
  -9  14   1          2.12         29.49        19.60 o
  -8  14   1         14.55         22.19        16.89 o
  -7  14   1         70.83         69.89        15.71 o
  -6  14   1        574.24        486.03        23.68 o
  -5  14   1        896.91        810.97        27.15 o
  -4  14   1        352.83        336.71        16.99 o
  -3  14   1          7.83          2.33        14.81 o
  -2  14   1         71.30         72.93         9.47 o
  -1  14   1         58.88         44.37         6.71 o
   0  14   1         41.81         53.17         6.79 o
   1  14   1        703.61        714.29        18.30 o
   2  14   1        397.21        376.67        11.83 o
   3  14   1        259.23        274.40        11.83 o
   4  14   1         13.99         16.83        11.95 o
   5  14   1        486.24        470.18        22.17 o
   6  14   1        203.36        226.39        18.83 o
   7  14   1        102.06         57.19        16.61 o
   8  14   1         70.82         49.83        17.62 o
   9  14   1          8.11        -17.88        21.20 o
  10  14   1          1.21        -10.25        24.33 o
  -9  15   1         67.76         72.06        23.58 o
  -8  15   1         49.73         25.30        23.31 o
  -7  15   1          2.64         26.60        19.44 o
  -6  15   1         99.32         60.24        17.20 o
  -5  15   1         53.37         51.28        16.34 o
  -4  15   1        386.36        378.76        19.79 o
  -3  15   1        243.35        227.56        18.74 o
  -2  15   1         23.36          8.80        13.80 o
  -1  15   1          2.90          7.42         8.02 o
   0  15   1         43.18         48.17         9.20 o
   1  15   1        141.78        135.08        10.57 o
   2  15   1         49.51         42.57         9.93 o
   3  15   1         31.18         24.80         8.44 o
   4  15   1        101.86         91.28        14.97 o
   5  15   1         30.19         32.41        14.45 o
   6  15   1          2.82        -25.02        15.56 o
   7  15   1         24.54        -17.12        16.59 o
   8  15   1         46.97          2.70        19.70 o
   9  15   1         12.74        -14.76        22.16 o
  -8  16   1         93.77         83.17        26.83 o
  -7  16   1        158.73        152.21        29.03 o
  -6  16   1        995.12        972.95        49.38 o
  -5  16   1        329.39        297.87        22.25 o
  -4  16   1        250.61        232.47        30.08 o
  -3  16   1          7.84         17.82        16.11 o
  -2  16   1         14.86         17.77        11.80 o
  -1  16   1         86.66         77.98        11.30 o
   0  16   1         20.53         13.46         9.28 o
   1  16   1        408.88        390.42        18.40 o
   2  16   1         78.30         47.09        10.10 o
   3  16   1        232.01        210.75        17.36 o
   4  16   1         18.18         -1.04        15.32 o
   5  16   1        424.29        395.24        22.57 o
   6  16   1         24.22         -5.65        18.25 o
   7  16   1          6.47         16.22        20.97 o
   8  16   1         10.08         23.61        23.56 o
  -6  17   1       1042.82       1006.92        53.66 o
  -5  17   1        183.03        178.84        29.37 o
  -4  17   1        114.55         71.97        24.29 o
  -3  17   1        322.33        305.52        23.54 o
  -2  17   1        385.96        408.54        22.80 o
  -1  17   1        845.87        827.23        27.16 o
   0  17   1        126.96        112.39        11.87 o
   1  17   1        704.32        668.66        23.03 o
   2  17   1        252.23        241.21        14.98 o
   3  17   1        519.91        468.55        23.30 o
   4  17   1        402.66        368.14        26.59 o
   5  17   1        491.60        451.16        33.47 o
   6  17   1       1233.89       1247.34        72.48 o
  -3  18   1        897.12        843.76        47.72 o
  -2  18   1        569.57        514.06        33.08 o
  -1  18   1         13.46         -6.65        15.10 o
   0  18   1        161.03        138.07        15.48 o
   1  18   1       1060.83       1053.76        30.86 o
   2  18   1       1478.22       1433.49        43.97 o
   3  18   1        805.78        814.02        44.73 o
 -16   0   2       3700.41       3694.45       165.38 o
 -15   0   2       4669.56       4763.69       136.62 o
 -14   0   2        225.45        217.87        27.60 o
 -13   0   2         14.88          0.11        23.18 o
 -12   0   2        919.42        871.15        33.70 o
 -11   0   2       3032.37       2902.75        64.88 o
 -10   0   2       7817.13       7557.11       128.93 o
  -9   0   2      13235.45      13128.82       212.92 o
  -8   0   2      13736.46      13120.61       293.81 o
  -7   0   2      25732.07      26823.31       421.17 o
  -6   0   2        593.04        548.26        16.50 o
  -5   0   2        386.79        359.76        12.85 o
  -4   0   2       2157.98       2132.05        35.29 o
  -3   0   2      28314.11      26993.46       419.34 o
  -2   0   2      12627.16      12251.38       171.50 o
  -1   0   2      20651.97      21188.27       309.72 o
   0   0   2      29398.98      27467.09       401.33 o
   1   0   2       1963.11       1981.72        33.94 o
   2   0   2        491.10        502.08        11.23 o
   3   0   2       7283.64       7456.87       127.38 o
   4   0   2      18893.67      18980.55       265.87 o
   5   0   2      61913.53      63334.76       877.79 o
   6   0   2       4579.78       4052.47        62.44 o
   7   0   2       6727.86       6455.67        96.34 o
   8   0   2       3213.60       3134.87        51.64 o
   9   0   2       1081.55       1055.30        24.74 o
  10   0   2       1673.50       1681.56        34.64 o
  11   0   2       6044.77       6056.24        95.54 o
  12   0   2       6165.59       6137.45       102.78 o
  13   0   2       3325.52       3297.11        77.78 o
  14   0   2       4209.19       4277.02        89.94 o
  15   0   2       1182.55       1292.48        54.15 o
 -16   1   2         19.41         61.01        29.17 o
 -15   1   2       1050.39       1091.46        54.33 o
 -14   1   2       2808.42       2820.39        61.73 o
 -13   1   2       3303.26       3358.81        68.39 o
 -12   1   2       6823.69       6709.12        86.65 o
 -11   1   2       5670.75       5542.16        67.16 o
 -10   1   2        991.65        964.99        18.32 o
  -9   1   2         36.59         40.54         7.38 o
  -8   1   2       3502.91       3632.62        46.20 o
  -7   1   2      12775.01      12968.34       177.98 o
  -6   1   2      11043.29      10830.92       127.25 o
  -5   1   2      14972.32      14782.95       170.59 o
  -4   1   2      32491.35      31888.90       384.38 o
  -3   1   2       8224.51       8122.09        91.07 o
  -2   1   2       1505.55       1554.31        18.71 o
  -1   1   2       2520.37       2449.96        28.19 o
   0   1   2      10936.98      11079.05       112.38 o
   1   1   2      35613.22      35275.49       398.94 o
   2   1   2      24181.91      24324.32       267.53 o
   3   1   2      21282.68      21342.67       222.03 o
   4   1   2       9347.69       9276.91        95.99 o
   5   1   2       5099.38       5361.78        58.05 o
   6   1   2          1.50          2.03         3.69 o
   7   1   2       4473.34       4448.24        50.17 o
   8   1   2      11077.54      10999.33       112.98 o
   9   1   2      10990.16      11030.82       114.04 o
  10   1   2       4224.35       4200.97        48.56 o
  11   1   2       7373.19       7447.44        81.02 o
  12   1   2       1364.81       1383.10        24.99 o
  13   1   2         21.12         26.39        12.81 o
  14   1   2        696.66        678.36        23.78 o
  15   1   2       2092.79       2084.08        47.52 o
 -15   2   2       1160.92       1186.18        57.37 o
 -14   2   2       1527.32       1478.10        37.95 o
 -13   2   2        691.78        638.27        24.64 o
 -12   2   2        322.54        294.50        13.32 o
 -11   2   2       3648.63       3544.73        55.83 o
 -10   2   2       8513.55       8572.06        98.65 o
  -9   2   2       7069.99       7269.43        83.71 o
  -8   2   2       6018.97       5841.78        67.78 o
  -7   2   2       3996.14       3688.66        44.26 o
  -6   2   2       3612.96       3714.83        45.56 o
  -5   2   2        362.96        348.17         8.12 o
  -4   2   2       9429.94       9506.72       100.72 o
  -3   2   2       7471.68       7549.60        82.49 o
  -2   2   2      37903.87      37899.98       401.80 o
  -1   2   2      20094.68      20194.86       228.79 o
   0   2   2      21622.83      21677.95       245.99 o
   1   2   2      18742.65      18881.02       214.50 o
   2   2   2        770.27        801.01        11.09 o
   3   2   2       5231.36       5090.01        58.50 o
   4   2   2       3589.86       3292.58        38.42 o
   5   2   2       7777.71       7444.71        82.98 o
   6   2   2      19230.04      19489.35       204.77 o
   7   2   2      12476.80      12480.64       133.83 o
   8   2   2       6226.93       6457.91        72.54 o
   9   2   2        554.35        547.10        13.66 o
  10   2   2       3026.50       3004.22        39.21 o
  11   2   2       1385.67       1382.90        24.36 o
  12   2   2       3209.95       3208.01        46.45 o
  13   2   2       7654.47       7744.65       111.48 o
  14   2   2       3842.50       3944.98        67.71 o
  15   2   2        961.26        972.75        37.12 o
 -15   3   2        638.13        673.37        39.59 o
 -14   3   2       2647.03       2659.27        51.77 o
 -13   3   2       4367.79       4397.35        77.01 o
 -12   3   2       3226.11       3313.63        48.54 o
 -11   3   2       4188.69       4063.17        50.70 o
 -10   3   2       1214.00       1214.41        20.88 o
  -9   3   2         98.61         95.38         6.87 o
  -8   3   2        554.92        525.56        12.14 o
  -7   3   2       3236.30       3062.04        36.62 o
  -6   3   2      12344.85      12617.64       133.78 o
  -5   3   2      13074.00      13055.85       141.76 o
  -4   3   2      10814.11      11213.16       121.91 o
  -3   3   2       3848.43       3810.25        44.39 o
  -2   3   2       2627.75       2733.46        32.30 o
  -1   3   2         16.94         25.23         2.38 o
   0   3   2       4081.01       3967.50        51.05 o
   1   3   2      28007.36      28472.58       294.34 o
   2   3   2      22950.88      23075.60       233.18 o
   3   3   2       9691.33       9618.30       101.70 o
   4   3   2       6278.42       6197.88        69.30 o
   5   3   2        323.37        233.73         6.84 o
   6   3   2        271.88        264.75         7.89 o
   7   3   2       5353.03       5325.55        59.10 o
   8   3   2       7629.40       7687.38        82.94 o
   9   3   2       5022.51       5074.70        57.69 o
  10   3   2      12273.69      12423.12       131.75 o
  11   3   2       1683.20       1626.81        25.72 o
  12   3   2        923.99        903.03        24.16 o
  13   3   2          8.70         18.47        11.61 o
  14   3   2        909.17        879.75        27.65 o
  15   3   2        834.02        800.12        31.28 o
 -15   4   2        894.94        909.56        44.88 o
 -14   4   2        914.68        934.87        31.55 o
 -13   4   2         27.34         -0.03        11.39 o
 -12   4   2         88.03         89.70        11.40 o
 -11   4   2       1941.13       1860.65        32.45 o
 -10   4   2       1874.30       1858.23        28.73 o
  -9   4   2       4118.39       4017.81        45.33 o
  -8   4   2      10437.03      11177.02       117.17 o
  -7   4   2       1224.48       1169.52        16.30 o
  -6   4   2        157.06        148.97         6.71 o
  -5   4   2       3133.60       3484.22        43.81 o
  -4   4   2       1654.12       1717.28        21.13 o
  -3   4   2       9031.80       9124.86       102.84 o
  -2   4   2      25431.69      26555.66       311.94 o
  -1   4   2      14133.35      14254.63       152.83 o
   0   4   2       1027.03        919.01        12.49 o
   1   4   2         26.13         29.36         1.91 o
   2   4   2          3.25         11.26         2.31 o
   3   4   2         33.86         46.56         3.25 o
   4   4   2      10125.05      10488.93       108.40 o
   5   4   2      10821.99      10741.32       114.75 o
   6   4   2      12741.73      13036.77       139.05 o
   7   4   2        689.36        639.34        13.02 o
   8   4   2       1911.26       1808.44        24.71 o
   9   4   2        134.83        135.09         7.55 o
  10   4   2        176.07        165.90         9.18 o
  11   4   2        922.38        872.83        19.12 o
  12   4   2       2126.59       2056.12        34.46 o
  13   4   2       2144.40       2148.44        38.16 o
  14   4   2        748.75        747.45        26.71 o
  15   4   2       1093.82        993.91        38.03 o
 -15   5   2        497.25        451.86        28.37 o
 -14   5   2       1040.54       1033.95        40.83 o
 -13   5   2       1652.62       1599.77        35.31 o
 -12   5   2       1366.02       1375.50        33.62 o
 -11   5   2        127.83        118.19         8.36 o
 -10   5   2        372.67        328.95         9.78 o
  -9   5   2         26.05         25.69         5.58 o
  -8   5   2         75.96         77.64         5.54 o
  -7   5   2       4600.22       4613.90        51.53 o
  -6   5   2       6304.89       6410.13        72.81 o
  -5   5   2       5963.33       6054.20        75.37 o
  -4   5   2       4213.78       4070.50        49.92 o
  -3   5   2        842.85        792.38        12.48 o
  -2   5   2        632.14        680.59        10.38 o
  -1   5   2        348.13        383.24         7.39 o
   0   5   2       3511.81       3475.86        39.63 o
   1   5   2       1542.10       1421.34        17.61 o
   2   5   2       2876.62       2790.90        32.89 o
   3   5   2       5531.57       5381.73        60.53 o
   4   5   2       6037.50       6170.85        84.39 o
   5   5   2         54.10         59.13         4.39 o
   6   5   2        966.23        940.54        15.14 o
   7   5   2         40.73         24.70         5.23 o
   8   5   2        409.98        395.50        11.48 o
   9   5   2       3113.63       3152.81        41.15 o
  10   5   2       2847.93       2778.41        36.27 o
  11   5   2        797.00        785.65        19.63 o
  12   5   2         30.79         31.13        11.76 o
  13   5   2         33.32         12.85        12.86 o
  14   5   2         54.06         49.92        15.38 o
  15   5   2        708.66        705.95        34.21 o
 -15   6   2        243.40        229.48        24.82 o
 -14   6   2         32.84         30.27        15.95 o
 -13   6   2         24.08         21.16        12.91 o
 -12   6   2          2.73         -3.19         7.25 o
 -11   6   2        277.39        249.69        10.73 o
 -10   6   2        535.08        547.01        14.27 o
  -9   6   2       1433.56       1513.07        23.03 o
  -8   6   2        361.76        392.20        10.61 o
  -7   6   2        440.02        398.55        10.14 o
  -6   6   2         20.50         18.44         3.84 o
  -5   6   2       3101.10       3442.17        42.20 o
  -4   6   2       2495.59       2664.10        33.46 o
  -3   6   2       7657.69       7807.96        86.10 o
  -2   6   2        182.71        150.12         5.11 o
  -1   6   2       2568.50       2653.96        33.42 o
   0   6   2       1742.80       1800.56        22.39 o
   1   6   2          8.06          4.59         2.39 o
   2   6   2        876.31        904.30        13.81 o
   3   6   2        779.28        774.24        12.90 o
   4   6   2       1802.16       1710.94        22.62 o
   5   6   2       1350.67       1369.45        18.97 o
   6   6   2       1446.34       1394.21        19.67 o
   7   6   2       5745.33       5701.90        64.61 o
   8   6   2        954.14        918.20        16.90 o
   9   6   2        737.98        679.09        20.95 o
  10   6   2         30.81         27.48         8.51 o
  11   6   2        803.38        796.73        25.60 o
  12   6   2        433.82        432.52        18.63 o
  13   6   2        336.31        314.97        19.65 o
  14   6   2        928.62        932.24        35.49 o
 -14   7   2          0.30         -1.89        16.99 o
 -13   7   2         41.65         39.69         8.10 o
 -12   7   2        127.09        114.03        10.60 o
 -11   7   2         24.03         12.52         7.53 o
 -10   7   2        307.06        268.49        10.54 o
  -9   7   2        127.79        120.93         7.11 o
  -8   7   2        585.26        599.47        12.99 o
  -7   7   2         98.28         96.92         5.76 o
  -6   7   2         24.81         18.54         4.36 o
  -5   7   2        485.52        540.73        10.82 o
  -4   7   2       1654.23       1664.49        22.27 o
  -3   7   2        371.79        351.74         7.57 o
  -2   7   2         10.87         14.70         3.40 o
  -1   7   2        590.92        592.37        10.43 o
   0   7   2        384.96        428.45         8.70 o
   1   7   2         46.99         55.59         3.59 o
   2   7   2       4120.96       4294.75        48.06 o
   3   7   2        350.74        319.58         8.01 o
   4   7   2        325.98        339.55         8.69 o
   5   7   2          5.36          4.28         4.22 o
   6   7   2         92.02         77.46         5.57 o
   7   7   2        126.56        108.46         6.26 o
   8   7   2        141.63        124.55         7.19 o
   9   7   2       1193.88       1191.91        20.81 o
  10   7   2          4.00          1.73         7.96 o
  11   7   2         83.18         86.12        10.87 o
  12   7   2        101.38         81.11        13.47 o
  13   7   2        169.27        170.09        16.06 o
  14   7   2         31.03          8.58        17.77 o
 -14   8   2        124.71        109.70        18.91 o
 -13   8   2        156.60        111.19        12.39 o
 -12   8   2        146.56        113.14        10.50 o
 -11   8   2        154.44        116.81        10.04 o
 -10   8   2        186.39        124.94         9.60 o
  -9   8   2         44.62         48.26         6.14 o
  -8   8   2         26.20         18.30         4.86 o
  -7   8   2        114.82        110.10         5.84 o
  -6   8   2         30.66         29.85         4.90 o
  -5   8   2         35.11         27.81         4.64 o
  -4   8   2       4396.23       4646.79        54.19 o
  -3   8   2        845.68        832.32        12.98 o
  -2   8   2        414.09        454.74         9.50 o
  -1   8   2        260.18        273.38         7.50 o
   0   8   2          2.92          6.23         3.23 o
   1   8   2         58.22         50.44         3.67 o
   2   8   2        236.67        271.59         7.83 o
   3   8   2         75.19         82.26         4.51 o
   4   8   2        712.70        780.54        14.20 o
   5   8   2       1031.28       1032.47        17.62 o
   6   8   2        487.09        489.83        12.01 o
   7   8   2        296.61        278.17         9.24 o
   8   8   2       2629.43       2594.52        33.37 o
   9   8   2        622.18        602.68        15.05 o
  10   8   2         32.32         29.28         8.79 o
  11   8   2         80.31         94.03        11.03 o
  12   8   2         58.13         54.65        12.67 o
  13   8   2         97.81         57.67        15.38 o
  14   8   2        113.08         91.98        18.93 o
 -13   9   2        227.88        196.80        16.22 o
 -12   9   2        287.27        313.27        18.07 o
 -11   9   2         51.62         60.72         8.26 o
 -10   9   2       1153.98       1051.44        23.45 o
  -9   9   2          0.15        -10.51         7.79 o
  -8   9   2        478.03        430.11        14.48 o
  -7   9   2       3815.78       3638.59        47.47 o
  -6   9   2        407.81        396.66        10.98 o
  -5   9   2        542.81        498.41        12.35 o
  -4   9   2       1301.00       1298.74        20.14 o
  -3   9   2        289.80        289.75         8.26 o
  -2   9   2          2.15          6.62         3.69 o
  -1   9   2         26.39         39.21         4.73 o
   0   9   2        293.88        295.25         8.59 o
   1   9   2        776.71        818.71        13.43 o
   2   9   2       2250.59       2233.44        26.37 o
   3   9   2        497.23        466.00         9.96 o
   4   9   2        269.89        262.94         8.36 o
   5   9   2        220.16        226.12         7.76 o
   6   9   2        260.09        261.30         8.81 o
   7   9   2        203.32        200.27         8.27 o
   8   9   2        109.79        117.52         7.01 o
   9   9   2       1328.15       1331.03        22.49 o
  10   9   2        924.18        915.86        22.61 o
  11   9   2        194.72        193.00        12.62 o
  12   9   2         32.46         27.13        13.15 o
  13   9   2        160.34        161.91        15.95 o
 -13  10   2         26.15         26.85        17.48 o
 -12  10   2         63.38         52.05        12.23 o
 -11  10   2        340.19        318.27        15.39 o
 -10  10   2       1058.00       1033.26        22.77 o
  -9  10   2       2771.01       2777.81        39.59 o
  -8  10   2       3233.32       3253.86        47.17 o
  -7  10   2       1528.47       1542.13        30.59 o
  -6  10   2          2.92          0.06         8.67 o
  -5  10   2         64.84         60.74         8.09 o
  -4  10   2         30.03         36.00         6.53 o
  -3  10   2       2000.97       1931.47        28.04 o
  -2  10   2       6825.88       6718.65        78.40 o
  -1  10   2       3497.98       3513.70        41.04 o
   0  10   2        164.61        165.49         9.44 o
   1  10   2        278.66        270.74         7.98 o
   2  10   2        199.92        195.72         6.97 o
   3  10   2        176.95        172.51         6.74 o
   4  10   2       2045.87       2005.99        27.16 o
   5  10   2       3382.24       3331.64        40.25 o
   6  10   2       1516.70       1444.75        24.82 o
   7  10   2         68.91         64.41         7.56 o
   8  10   2        141.18        129.81         9.30 o
   9  10   2         42.67         22.76        10.65 o
  10  10   2        353.82        354.36        16.04 o
  11  10   2        919.93        855.38        26.12 o
  12  10   2        567.63        542.07        31.74 o
  13  10   2       1232.47       1328.56        39.32 o
 -12  11   2       1715.21       1746.39        60.23 o
 -11  11   2       1019.75       1054.14        37.51 o
 -10  11   2        302.35        313.03        18.91 o
  -9  11   2         23.05         24.26        14.60 o
  -8  11   2         28.81         10.72        11.54 o
  -7  11   2        198.35        202.21        13.34 o
  -6  11   2       2038.81       2056.40        34.44 o
  -5  11   2       7133.00       7174.49        92.26 o
  -4  11   2       1326.06       1305.34        23.35 o
  -3  11   2       1318.33       1343.66        22.39 o
  -2  11   2         75.98         84.26         5.27 o
  -1  11   2          7.33         11.13         4.81 o
   0  11   2       2537.32       2521.30        32.51 o
   1  11   2       5377.38       5373.99        62.67 o
   2  11   2       7212.37       7311.95        76.62 o
   3  11   2       2726.61       2609.03        32.02 o
   4  11   2       3550.36       3658.57        44.95 o
   5  11   2       1417.25       1415.54        23.60 o
   6  11   2        116.72        116.99         7.83 o
   7  11   2       3501.10       3472.40        47.04 o
   8  11   2       2388.96       2396.00        40.12 o
   9  11   2       2972.78       2901.06        47.82 o
  10  11   2       2439.30       2416.52        43.40 o
  11  11   2       1140.80       1088.46        30.62 o
  12  11   2        219.69        191.28        17.77 o
 -12  12   2         18.82        -25.40        27.28 o
 -11  12   2       1396.21       1578.42        73.47 o
 -10  12   2       4297.81       4440.28       100.70 o
  -9  12   2       1755.96       1809.20        43.14 o
  -8  12   2       2289.77       2276.44        47.02 o
  -7  12   2       2060.90       1980.96        38.80 o
  -6  12   2       1344.61       1320.07        28.06 o
  -5  12   2         77.56         63.98         9.87 o
  -4  12   2       5818.49       5767.15        82.37 o
  -3  12   2       3318.76       3295.17        43.24 o
  -2  12   2       4130.81       4148.56        49.90 o
  -1  12   2       4217.79       4199.70        52.27 o
   0  12   2       6955.14       6939.70        81.94 o
   1  12   2       2731.78       2682.43        33.32 o
   2  12   2        629.10        589.67        12.87 o
   3  12   2        304.98        286.39         8.79 o
   4  12   2        927.80        875.52        18.19 o
   5  12   2       2311.92       2296.53        33.35 o
   6  12   2       4808.06       4753.70        60.24 o
   7  12   2       5376.07       5529.79        85.74 o
   8  12   2        235.96        241.38        20.77 o
   9  12   2          4.98        -12.10        16.50 o
  10  12   2        728.71        635.38        31.13 o
  11  12   2        231.49        188.59        32.41 o
 -11  13   2       2764.28       2906.85        80.97 o
 -10  13   2        373.45        395.57        29.08 o
  -9  13   2         31.65         18.55        19.61 o
  -8  13   2       1109.44       1066.76        34.49 o
  -7  13   2       2753.02       2766.17        55.82 o
  -6  13   2       5689.67       5832.60        89.00 o
  -5  13   2       3735.71       3801.58        59.63 o
  -4  13   2       5082.11       5045.61        71.33 o
  -3  13   2       2235.84       2315.50        34.52 o
  -2  13   2        134.66        143.13         7.98 o
  -1  13   2        124.79        121.05         7.43 o
   0  13   2       1859.62       1764.45        26.91 o
   1  13   2       7532.72       7532.43        84.14 o
   2  13   2       7574.53       7620.71        82.52 o
   3  13   2       5582.89       5645.54        66.35 o
   4  13   2        625.18        631.98        16.87 o
   5  13   2        218.34        193.10         9.67 o
   6  13   2          2.05          4.86        14.31 o
   7  13   2        652.92        616.25        27.41 o
   8  13   2       4191.12       4391.31        82.76 o
   9  13   2       3576.86       3523.38        77.85 o
  10  13   2       1539.56       1576.13        53.97 o
  11  13   2       1527.68       1472.59        66.82 o
 -10  14   2       1608.02       1858.26       110.23 o
  -9  14   2       3985.82       4291.73        91.96 o
  -8  14   2       3466.26       3689.87        70.18 o
  -7  14   2       2032.73       2057.05        48.76 o
  -6  14   2        123.44        133.27        16.67 o
  -5  14   2         63.45         72.82        14.66 o
  -4  14   2       1126.87       1125.87        30.87 o
  -3  14   2       5689.66       5867.86        80.25 o
  -2  14   2       3234.71       3198.50        50.09 o
  -1  14   2       6535.18       6732.39        86.25 o
   0  14   2       4991.07       5082.69        67.67 o
   1  14   2        390.75        341.57        13.23 o
   2  14   2          0.04          0.62         7.03 o
   3  14   2       2238.53       2241.28        38.36 o
   4  14   2       5085.36       5156.22        80.98 o
   5  14   2       7671.87       7650.20       124.49 o
   6  14   2       3976.75       3962.45        79.13 o
   7  14   2       3201.70       3309.97        62.41 o
   8  14   2       1891.19       1945.15        46.81 o
   9  14   2        247.91        283.19        27.49 o
  10  14   2          1.97          1.47        26.85 o
  -9  15   2          5.77        -13.21        28.76 o
  -8  15   2       1004.34       1050.63        46.45 o
  -7  15   2       1780.42       1816.37        48.18 o
  -6  15   2       5746.35       5778.00       106.27 o
  -5  15   2       4362.54       4277.71        78.26 o
  -4  15   2       4459.18       4576.33        88.10 o
  -3  15   2       2562.25       2597.51        55.57 o
  -2  15   2       1456.10       1472.17        33.60 o
  -1  15   2       3478.54       3484.73        62.40 o
   0  15   2       1841.26       1866.41        34.99 o
   1  15   2       1674.55       1604.66        30.09 o
   2  15   2       3144.12       3186.63        48.34 o
   3  15   2       4954.58       4952.65        76.07 o
   4  15   2       2933.22       2886.17        48.79 o
   5  15   2       1254.87       1290.02        35.66 o
   6  15   2        518.02        509.49        25.45 o
   7  15   2       1089.71       1220.90        40.79 o
   8  15   2       1702.11       1736.03        52.37 o
   9  15   2       3424.24       3567.26        83.43 o
  -7  16   2       1182.54       1198.03        48.29 o
  -6  16   2        773.48        677.98        36.34 o
  -5  16   2         80.62         75.76        18.47 o
  -4  16   2       1118.21       1133.51        40.90 o
  -3  16   2       3496.76       3479.58        81.59 o
  -2  16   2       4654.16       4797.97        82.04 o
  -1  16   2       3859.59       3907.27        68.28 o
   0  16   2       3257.66       3275.18        51.71 o
   1  16   2        871.63        871.38        22.92 o
   2  16   2        224.15        214.61        14.57 o
   3  16   2        598.19        580.00        20.00 o
   4  16   2       2452.14       2414.63        50.20 o
   5  16   2       2979.67       2984.52        59.84 o
   6  16   2       4743.33       4948.57        97.16 o
   7  16   2       2713.91       2787.69        73.31 o
  -5  17   2       2475.61       2619.93        75.29 o
  -4  17   2       1020.77       1081.81        52.36 o
  -3  17   2        813.42        867.68        43.39 o
  -2  17   2        176.08        187.56        17.14 o
  -1  17   2        260.24        265.60        18.48 o
   0  17   2       2184.78       2148.48        39.30 o
   1  17   2       2998.11       2973.46        47.19 o
   2  17   2       4737.70       4745.24        71.36 o
   3  17   2       3228.41       3126.52        69.54 o
   4  17   2       1633.24       1627.19        75.92 o
   5  17   2          7.71        -15.96        20.90 o
  -2  18   2       3141.49       3129.05        66.00 o
  -1  18   2       1922.25       2031.99        49.56 o
   0  18   2        990.69       1007.40        33.55 o
   1  18   2        470.13        474.64        22.01 o
   2  18   2         13.20          0.35        13.78 o
 -15   1   3         87.40        144.39        33.73 o
 -14   1   3         26.81         17.02        18.80 o
 -13   1   3        306.19        274.12        23.42 o
 -12   1   3        230.56        212.44        15.65 o
 -11   1   3         26.78         16.62        10.05 o
 -10   1   3          1.46          8.40         8.64 o
  -9   1   3         61.34         53.04         7.76 o
  -8   1   3       1424.94       1405.01        23.42 o
  -7   1   3        293.90        298.11        10.75 o
  -6   1   3         40.33         32.54         3.77 o
  -5   1   3         47.56         57.61         5.03 o
  -4   1   3         17.72         24.12         2.94 o
  -3   1   3        338.25        342.83         6.79 o
  -2   1   3       2418.04       2443.57        31.11 o
  -1   1   3      11778.81      12056.02       134.05 o
   0   1   3         27.90         22.45         3.18 o
   1   1   3        581.21        471.58         7.87 o
   2   1   3        519.81        579.55         9.48 o
   3   1   3        107.00        142.31         5.12 o
   4   1   3        845.37        848.22        13.42 o
   5   1   3       8084.34       8634.51        96.35 o
   6   1   3        749.33        713.05        13.00 o
   7   1   3         53.73         66.90         5.65 o
   8   1   3         43.39         44.56         5.91 o
   9   1   3         82.65         93.67         7.46 o
  10   1   3         97.70         86.76         8.21 o
  11   1   3       1297.98       1238.30        22.99 o
  12   1   3       1072.03       1045.59        24.87 o
  13   1   3         52.53         37.40        13.64 o
  14   1   3         30.66         18.36        14.95 o
  15   1   3          8.42          8.82        24.29 o
 -15   2   3          1.76         30.92        24.42 o
 -14   2   3        781.84        759.32        32.87 o
 -13   2   3       2007.76       1937.65        47.98 o
 -12   2   3        646.31        604.38        23.30 o
 -11   2   3         36.13         30.21         9.88 o
 -10   2   3        131.18        125.35         7.15 o
  -9   2   3        410.54        426.03        12.74 o
  -8   2   3          6.07          2.17         4.54 o
  -7   2   3       5998.53       6159.31        71.08 o
  -6   2   3       8125.12       8136.56        93.93 o
  -5   2   3        783.23        805.51        12.49 o
  -4   2   3       1472.51       1400.78        18.26 o
  -3   2   3         41.61         30.45         3.29 o
  -2   2   3         39.03         39.45         2.89 o
  -1   2   3        873.44        907.48        12.46 o
   0   2   3      10428.01      10765.57       116.58 o
   1   2   3       3015.72       3047.26        32.48 o
   2   2   3         45.31         71.00         3.78 o
   3   2   3       3098.14       3079.18        35.62 o
   4   2   3       6123.89       6527.25        71.15 o
   5   2   3       1639.21       1854.01        26.72 o
   6   2   3       1249.55       1128.27        17.91 o
   7   2   3        365.43        303.58        10.01 o
   8   2   3        659.34        673.10        14.76 o
   9   2   3        783.38        751.76        16.71 o
  10   2   3       1951.34       1861.06        28.49 o
  11   2   3       1356.00       1347.21        25.69 o
  12   2   3        262.11        234.97        14.36 o
  13   2   3        125.72        135.95        15.44 o
  14   2   3         19.01         28.41        16.27 o
  15   2   3        168.51        190.34        27.04 o
 -15   3   3        496.26        497.82        33.92 o
 -14   3   3         45.69         39.79        18.34 o
 -13   3   3          4.19        -13.02        11.60 o
 -12   3   3       1944.04       1857.62        41.36 o
 -11   3   3       1538.65       1452.95        26.29 o
 -10   3   3       2344.23       2277.68        33.54 o
  -9   3   3       6325.66       6435.79        75.89 o
  -8   3   3       3028.47       2951.24        38.37 o
  -7   3   3         49.74         27.84         5.18 o
  -6   3   3          9.16         11.18         4.24 o
  -5   3   3       2354.82       2250.72        26.62 o
  -4   3   3       2211.45       2035.77        24.07 o
  -3   3   3       2267.91       2127.25        27.12 o
  -2   3   3       6120.69       6149.54        72.53 o
  -1   3   3      14275.82      15171.93       167.85 o
   0   3   3         15.68         12.31         2.35 o
   1   3   3       1135.87       1180.88        15.82 o
   2   3   3       1110.80       1194.38        16.02 o
   3   3   3       4292.49       4333.10        49.67 o
   4   3   3        613.73        458.81         9.66 o
   5   3   3       4312.61       4192.70        46.85 o
   6   3   3       6445.41       6446.64        74.04 o
   7   3   3       2369.20       2339.44        30.51 o
   8   3   3        307.29        308.13        10.09 o
   9   3   3        121.87        102.03         7.70 o
  10   3   3        655.47        638.24        16.46 o
  11   3   3       1198.07       1135.12        22.29 o
  12   3   3       2070.62       2016.29        36.25 o
  13   3   3       2021.17       2016.71        39.48 o
  14   3   3       1095.45       1109.29        36.12 o
  15   3   3         87.10         55.94        22.95 o
 -15   4   3        766.64        745.42        40.04 o
 -14   4   3       1736.45       1788.24        42.80 o
 -13   4   3       2983.52       2935.19        53.77 o
 -12   4   3        725.27        746.86        29.18 o
 -11   4   3       1201.11       1192.44        26.66 o
 -10   4   3        235.36        210.51        10.30 o
  -9   4   3          7.27          5.60         6.63 o
  -8   4   3       4666.41       4598.50        55.82 o
  -7   4   3       2922.88       2793.93        37.10 o
  -6   4   3       5864.99       5817.55        64.98 o
  -5   4   3      10432.40      10202.57       109.29 o
  -4   4   3       1809.18       1738.45        22.05 o
  -3   4   3       1078.79       1168.66        16.70 o
  -2   4   3        532.43        539.58         9.98 o
  -1   4   3       7378.64       7709.21        94.24 o
   0   4   3       1523.48       1277.40        20.04 o
   1   4   3      18278.92      19579.51       224.43 o
   2   4   3      19638.38      20246.93       205.54 o
   3   4   3      20532.00      21397.12       237.22 o
   4   4   3          5.90         13.93         4.16 o
   5   4   3        119.43        123.70         5.40 o
   6   4   3       1513.23       1483.30        20.20 o
   7   4   3       3472.22       3426.58        43.34 o
   8   4   3       5494.45       5503.25        63.83 o
   9   4   3       8355.94       8437.25        91.91 o
  10   4   3       1485.15       1486.81        24.45 o
  11   4   3        456.64        478.73        20.93 o
  12   4   3        247.56        241.28        14.20 o
  13   4   3       1028.55       1034.36        29.44 o
  14   4   3       1530.36       1539.90        51.22 o
  15   4   3       2210.70       2418.11        64.06 o
 -15   5   3        724.08        677.58        41.60 o
 -14   5   3        169.83        147.17        21.53 o
 -13   5   3        373.06        343.56        22.69 o
 -12   5   3        263.51        286.55        16.45 o
 -11   5   3       2751.88       2799.51        46.08 o
 -10   5   3       7443.29       7500.90        88.51 o
  -9   5   3      10042.75      10138.73       115.31 o
  -8   5   3       2103.61       2126.73        28.58 o
  -7   5   3        482.79        500.16        11.58 o
  -6   5   3       1078.70       1037.68        18.20 o
  -5   5   3        886.11        849.80        15.80 o
  -4   5   3      18463.99      19439.52       216.21 o
  -3   5   3      18154.52      18750.49       208.98 o
  -2   5   3      12958.46      12819.88       135.04 o
  -1   5   3       6482.95       6511.00        74.59 o
   0   5   3       5971.56       6401.46        82.27 o
   1   5   3        504.38        470.36         9.45 o
   2   5   3        475.95        479.25         9.47 o
   3   5   3       8658.68       8452.75        93.52 o
   4   5   3      19282.81      19858.13       208.36 o
   5   5   3       6242.90       6183.80        68.82 o
   6   5   3       8145.36       8112.80        86.86 o
   7   5   3       4378.21       4302.69        49.76 o
   8   5   3        315.43        304.81        10.50 o
   9   5   3          1.30          5.90         7.74 o
  10   5   3       2967.87       2902.07        39.61 o
  11   5   3       4907.67       4952.23        65.08 o
  12   5   3       2841.03       2809.67        43.65 o
  13   5   3       2647.21       2648.93        50.84 o
  14   5   3       1642.83       1744.92        57.49 o
 -14   6   3       2581.35       2594.46        63.66 o
 -13   6   3       4056.83       4105.69        69.80 o
 -12   6   3       5844.71       5744.67        86.11 o
 -11   6   3       1650.84       1628.61        37.46 o
 -10   6   3         59.57         42.65         8.89 o
  -9   6   3       1061.51       1030.66        18.85 o
  -8   6   3       4196.95       4176.25        52.73 o
  -7   6   3       6940.19       6901.12        82.24 o
  -6   6   3       9806.36       9941.43       121.88 o
  -5   6   3       7258.79       7155.21        85.79 o
  -4   6   3      13013.55      13505.45       157.11 o
  -3   6   3        938.43        878.84        13.10 o
  -2   6   3        823.37        817.27        12.80 o
  -1   6   3       4687.24       4782.28        55.64 o
   0   6   3      14090.91      14251.25       177.03 o
   1   6   3      10384.25       9940.30       116.21 o
   2   6   3      10729.16      10533.98       108.98 o
   3   6   3       3814.72       3450.85        41.20 o
   4   6   3        742.34        689.63        12.35 o
   5   6   3        178.51        167.12         6.72 o
   6   6   3       1144.53       1096.86        18.28 o
   7   6   3       4825.97       4715.79        55.48 o
   8   6   3      20297.12      20539.22       206.63 o
   9   6   3       6052.52       6047.58        66.80 o
  10   6   3       2791.97       2758.84        37.39 o
  11   6   3       1441.68       1390.85        31.44 o
  12   6   3        112.06        111.28        13.21 o
  13   6   3        414.09        371.89        21.13 o
  14   6   3       1185.24       1166.75        55.64 o
 -14   7   3        391.71        344.19        30.25 o
 -13   7   3        135.21        118.58        15.78 o
 -12   7   3       1668.32       1641.20        36.71 o
 -11   7   3       4126.48       4206.06        68.66 o
 -10   7   3       5685.86       5895.92        74.63 o
  -9   7   3       3378.91       3403.80        45.57 o
  -8   7   3       2833.40       2821.18        38.28 o
  -7   7   3       1261.94       1201.12        20.22 o
  -6   7   3          0.61          5.80         5.41 o
  -5   7   3       3709.34       3656.82        45.56 o
  -4   7   3      17532.91      17860.77       188.31 o
  -3   7   3       8698.97       8721.90        91.52 o
  -2   7   3       9528.34       9535.55       101.94 o
  -1   7   3      14965.69      15468.13       178.09 o
   0   7   3       9841.17      10318.68       120.91 o
   1   7   3         46.22         45.36         4.18 o
   2   7   3       3422.64       3473.16        40.04 o
   3   7   3       4905.23       4898.37        55.26 o
   4   7   3      10338.06      10506.21       119.90 o
   5   7   3      13806.09      13962.01       148.83 o
   6   7   3      12002.78      12066.12       130.36 o
   7   7   3       2855.13       2822.95        36.32 o
   8   7   3       1230.91       1225.70        21.46 o
   9   7   3        633.88        664.32        16.83 o
  10   7   3        796.12        820.84        21.20 o
  11   7   3       3790.75       3814.44        56.01 o
  12   7   3       5325.47       5397.37        82.47 o
  13   7   3       2175.29       2174.65        45.67 o
  14   7   3        962.06       1011.32        46.74 o
 -14   8   3       2514.92       2634.94        69.20 o
 -13   8   3       2945.31       3122.94        74.55 o
 -12   8   3       2817.64       2909.23        56.48 o
 -11   8   3        659.08        628.36        18.03 o
 -10   8   3        786.86        775.27        19.49 o
  -9   8   3        912.99        965.36        19.39 o
  -8   8   3       4062.66       4071.24        50.34 o
  -7   8   3      14250.85      14455.65       175.83 o
  -6   8   3      12172.67      12334.88       149.81 o
  -5   8   3       7430.71       7555.33        83.25 o
  -4   8   3       4005.82       4079.64        45.83 o
  -3   8   3        836.68        833.42        13.95 o
  -2   8   3        340.39        328.68         8.53 o
  -1   8   3       3411.21       3289.91        38.16 o
   0   8   3      16917.82      16911.39       177.59 o
   1   8   3      10167.65       9870.67       102.69 o
   2   8   3      16542.96      17372.16       188.31 o
   3   8   3       5327.01       5526.02        61.87 o
   4   8   3       2497.49       2423.97        31.40 o
   5   8   3        174.02        177.10         7.59 o
   6   8   3       1363.47       1372.38        21.35 o
   7   8   3       7305.54       7360.35        82.91 o
   8   8   3       7391.98       7485.41        87.48 o
   9   8   3       4061.99       4060.17        53.50 o
  10   8   3       3721.91       3769.30        57.96 o
  11   8   3       2289.53       2330.47        40.03 o
  12   8   3        174.34        157.13        15.33 o
  13   8   3        112.00        106.20        19.89 o
 -13   9   3        132.05        146.94        19.10 o
 -12   9   3       1710.87       1717.85        35.69 o
 -11   9   3       2733.37       2803.32        45.09 o
 -10   9   3       4776.27       4799.94        72.66 o
  -9   9   3       7158.92       7178.05       104.97 o
  -8   9   3       5021.29       5094.88        65.45 o
  -7   9   3       2640.20       2679.25        37.63 o
  -6   9   3         71.33         76.96         5.84 o
  -5   9   3       2553.06       2579.07        31.57 o
  -4   9   3       2977.69       2902.85        36.66 o
  -3   9   3       9664.71       9878.42       106.40 o
  -2   9   3      12095.16      12304.82       143.79 o
  -1   9   3       6947.50       6825.94        77.33 o
   0   9   3       1217.29       1192.57        18.09 o
   1   9   3        721.52        687.62        12.09 o
   2   9   3        839.43        789.81        13.27 o
   3   9   3       6235.33       6361.01        70.72 o
   4   9   3      10947.88      11027.08       130.83 o
   5   9   3      12526.46      12484.85       142.50 o
   6   9   3       4297.53       4254.22        54.03 o
   7   9   3       1478.83       1456.56        23.94 o
   8   9   3        530.81        527.36        14.92 o
   9   9   3         88.52         85.64         9.81 o
  10   9   3       2922.29       2913.62        45.00 o
  11   9   3       5148.32       5218.33        73.74 o
  12   9   3       4285.50       4416.94        67.16 o
  13   9   3       3616.44       3752.15        70.50 o
 -13  10   3       2038.00       2063.50        57.23 o
 -12  10   3       1230.25       1295.10        34.39 o
 -11  10   3        581.79        572.75        22.34 o
 -10  10   3        173.23        145.56        14.67 o
  -9  10   3        620.74        601.57        19.75 o
  -8  10   3       2803.92       2868.72        45.76 o
  -7  10   3       2591.73       2561.15        44.17 o
  -6  10   3       2432.56       2558.78        37.06 o
  -5  10   3      10601.43      10763.08       120.27 o
  -4  10   3        661.61        603.55        12.64 o
  -3  10   3       1353.58       1414.32        20.85 o
  -2  10   3        288.92        283.47         8.89 o
  -1  10   3       6187.47       6235.86        76.31 o
   0  10   3       8034.69       8132.94        91.48 o
   1  10   3      11189.66      11454.53       123.07 o
   2  10   3       5343.94       5182.69        55.84 o
   3  10   3       6901.63       6911.44        79.71 o
   4  10   3       2326.70       2341.66        31.48 o
   5  10   3        527.90        558.38        14.87 o
   6  10   3        857.38        811.84        17.40 o
   7  10   3       5368.92       5344.79        64.69 o
   8  10   3       1065.81       1117.40        22.92 o
   9  10   3       7640.90       7759.22       106.53 o
  10  10   3       2672.69       2711.03        43.29 o
  11  10   3        261.14        277.05        16.20 o
  12  10   3         81.33        109.97        15.46 o
 -12  11   3        850.78        854.66        32.04 o
 -11  11   3       2801.67       2754.26        61.46 o
 -10  11   3       2968.95       2978.91        47.11 o
  -9  11   3       2115.76       2186.99        39.28 o
  -8  11   3       2081.18       2095.33        36.74 o
  -7  11   3        528.06        479.72        15.80 o
  -6  11   3       1451.34       1440.86        24.58 o
  -5  11   3        964.85        985.86        20.00 o
  -4  11   3        589.56        558.45        11.84 o
  -3  11   3       8415.39       8713.69        98.44 o
  -2  11   3       5806.74       6008.77        71.78 o
  -1  11   3       2110.68       2084.06        30.43 o
   0  11   3        902.20        834.89        16.62 o
   1  11   3         68.24         65.80         5.97 o
   2  11   3        815.23        777.61        15.17 o
   3  11   3       1519.12       1475.86        21.55 o
   4  11   3       2801.26       2768.51        37.32 o
   5  11   3       3153.10       3159.03        40.77 o
   6  11   3       1725.80       1693.09        26.42 o
   7  11   3       4108.25       4197.86        58.95 o
   8  11   3         81.82         91.00        10.70 o
   9  11   3        389.61        388.43        15.71 o
  10  11   3        516.82        519.19        24.93 o
  11  11   3        472.72        501.51        28.10 o
  12  11   3       1450.94       1480.55        45.28 o
 -11  12   3        724.35        647.07        53.06 o
 -10  12   3         65.69         14.60        18.97 o
  -9  12   3         16.76         10.50        16.66 o
  -8  12   3       1190.30       1114.46        34.36 o
  -7  12   3       1619.46       1648.78        36.02 o
  -6  12   3       4143.35       4002.27        59.88 o
  -5  12   3       1933.77       1856.57        30.18 o
  -4  12   3       2033.47       2003.52        32.58 o
  -3  12   3        451.23        449.01        11.90 o
  -2  12   3          4.59         13.18         6.90 o
  -1  12   3        158.33        144.39        10.90 o
   0  12   3        634.41        594.83        14.15 o
   1  12   3       3903.68       3864.25        45.40 o
   2  12   3       2712.70       2688.03        33.90 o
   3  12   3       1577.85       1543.72        22.80 o
   4  12   3         41.56         27.23         7.69 o
   5  12   3        166.93        169.44         8.06 o
   6  12   3       2398.72       2397.71        38.94 o
   7  12   3        628.62        634.61        21.67 o
   8  12   3       1692.88       1738.80        36.48 o
   9  12   3       1022.78       1004.97        28.57 o
  10  12   3       2708.68       2665.18        54.48 o
  11  12   3        609.56        559.40        25.41 o
 -10  13   3        286.48        295.60        29.71 o
  -9  13   3        109.91         87.70        17.74 o
  -8  13   3        447.79        412.80        22.88 o
  -7  13   3          5.19         15.20        18.28 o
  -6  13   3        380.52        316.88        17.51 o
  -5  13   3        216.36        199.07        14.75 o
  -4  13   3        596.25        601.17        25.83 o
  -3  13   3       1294.37       1261.30        21.11 o
  -2  13   3       3585.26       3600.36        48.51 o
  -1  13   3        811.29        772.96        18.14 o
   0  13   3        887.01        839.10        17.98 o
   1  13   3        532.46        509.60        14.35 o
   2  13   3         24.87          9.60         7.19 o
   3  13   3        972.40        968.52        19.08 o
   4  13   3       1342.02       1304.61        26.13 o
   5  13   3       2149.98       2170.55        39.86 o
   6  13   3       1540.81       1555.59        35.27 o
   7  13   3        432.87        404.70        16.53 o
   8  13   3        517.29        506.46        18.52 o
   9  13   3         49.07         28.65        11.15 o
  10  13   3        166.75        144.57        19.70 o
  -9  14   3        590.49        536.87        28.75 o
  -8  14   3         37.12         55.11        22.23 o
  -7  14   3          1.05        -31.36        15.68 o
  -6  14   3        906.03        838.32        29.98 o
  -5  14   3          9.86        -18.92        14.54 o
  -4  14   3        342.51        327.35        13.53 o
  -3  14   3         25.09         26.06         8.74 o
  -2  14   3         21.82         12.29         8.98 o
  -1  14   3        178.66        175.70        11.86 o
   0  14   3        481.18        426.51        16.90 o
   1  14   3         98.58         88.54        10.28 o
   2  14   3         30.46          7.31        10.10 o
   3  14   3        159.61        161.47        12.09 o
   4  14   3         71.70         74.55         9.38 o
   5  14   3        301.65        303.09        15.48 o
   6  14   3        104.52        104.22        10.35 o
   7  14   3         65.31         75.77        16.44 o
   8  14   3        214.67        184.69        19.99 o
   9  14   3         14.32         22.09        22.55 o
  -8  15   3         19.90         52.11        31.24 o
  -7  15   3          1.78         -1.62        20.75 o
  -6  15   3         79.20         62.90        18.32 o
  -5  15   3         49.55         26.07        15.99 o
  -4  15   3         42.03         49.85        15.10 o
  -3  15   3        108.25        122.85        15.13 o
  -2  15   3          5.70         -5.68         9.38 o
  -1  15   3         50.34         67.06        11.08 o
   0  15   3         27.23         35.76        10.24 o
   1  15   3         45.28         31.48         9.96 o
   2  15   3        157.87        136.10        10.99 o
   3  15   3         25.33         26.72         9.50 o
   4  15   3        246.72        210.98        12.96 o
   5  15   3        116.65        106.51        13.63 o
   6  15   3        118.81         89.20        16.94 o
   7  15   3         22.25          7.28        20.11 o
   8  15   3          0.82         44.77        22.23 o
  -7  16   3         33.94         73.44        26.84 o
  -6  16   3        795.73        798.15        55.87 o
  -5  16   3         96.13         78.46        20.00 o
  -4  16   3        383.61        338.46        23.37 o
  -3  16   3        186.47        185.45        18.32 o
  -2  16   3        457.63        401.39        19.79 o
  -1  16   3        179.86        155.46        12.28 o
   0  16   3        379.16        353.58        19.20 o
   1  16   3          3.58        -20.69        10.41 o
   2  16   3        311.56        264.18        13.19 o
   3  16   3         56.65         41.34        12.40 o
   4  16   3          9.84         -7.18        11.15 o
   5  16   3          1.58         -8.91        10.89 o
   6  16   3        572.29        585.74        34.04 o
  -4  17   3        175.29        152.43        26.53 o
  -3  17   3        128.69        126.29        22.89 o
  -2  17   3       1795.85       1771.13        51.71 o
  -1  17   3        513.93        537.87        24.16 o
   0  17   3        133.00        108.67        14.12 o
   1  17   3         10.38         -1.81        12.50 o
   2  17   3        196.10        186.20        15.52 o
   3  17   3         99.80         63.70        17.27 o
   4  17   3         32.79         -5.59        14.28 o
 -15   0   4        519.60        392.15        51.41 o
 -14   0   4        882.61        749.01        46.10 o
 -13   0   4        513.02        436.56        32.86 o
 -12   0   4       2448.57       2278.61       105.75 o
 -11   0   4       6774.69       6733.16       133.75 o
 -10   0   4      12268.09      11972.54       198.03 o
  -9   0   4        686.79        564.94        24.41 o
  -8   0   4        980.14       1003.42        28.11 o
  -7   0   4         87.14         96.66        10.42 o
  -6   0   4        319.85        328.52        18.72 o
  -5   0   4       4372.15       4287.85        78.44 o
  -4   0   4      20219.45      20291.40       300.24 o
  -3   0   4      30039.60      30232.27       465.77 o
  -2   0   4        132.81         54.22         5.51 o
  -1   0   4       6312.14       6506.41        99.72 o
   0   0   4       4046.12       4201.51        70.65 o
   1   0   4        985.86       1053.77        23.51 o
   2   0   4      11136.50      11263.40       169.17 o
   3   0   4      17238.73      17353.23       244.93 o
   4   0   4      21810.10      22594.96       335.30 o
   5   0   4       8551.37       8720.85       142.45 o
   6   0   4       3511.74       3454.19        58.84 o
   7   0   4       4718.75       4697.45        77.76 o
   8   0   4        570.94        594.75        21.32 o
   9   0   4       3203.91       3071.78        56.70 o
  10   0   4       4001.25       4213.04        74.32 o
  11   0   4       9916.40       9735.62       155.23 o
  12   0   4       6376.81       6462.49       134.10 o
  13   0   4       4017.99       3910.31        93.61 o
  14   0   4       1820.56       1951.53        71.93 o
 -15   1   4       3290.27       3311.73        89.64 o
 -14   1   4       2373.62       2370.45        57.83 o
 -13   1   4       2664.23       2585.69        59.46 o
 -12   1   4       1729.69       1649.79        63.47 o
 -11   1   4        843.50        798.14        26.30 o
 -10   1   4        475.86        463.12        15.92 o
  -9   1   4       5468.43       5399.85        67.90 o
  -8   1   4       7498.32       7494.72        89.55 o
  -7   1   4      12382.47      12774.85       137.14 o
  -6   1   4      12120.93      12288.14       127.80 o
  -5   1   4       6523.10       6563.49        70.53 o
  -4   1   4       1282.13       1240.06        18.42 o
  -3   1   4        191.86        172.72         7.14 o
  -2   1   4       4249.81       4229.05        50.20 o
  -1   1   4      19939.12      20182.71       205.05 o
   0   1   4      14644.88      14737.35       162.23 o
   1   1   4      28543.36      29699.20       308.43 o
   2   1   4      14458.17      14684.33       154.77 o
   3   1   4        433.84        349.55         8.89 o
   4   1   4         12.96         22.07         4.36 o
   5   1   4        775.62        736.84        14.01 o
   6   1   4       5178.54       5208.02        65.36 o
   7   1   4       8680.90       8865.55       100.46 o
   8   1   4      11951.07      11993.54       134.29 o
   9   1   4       6762.29       6754.37        79.78 o
  10   1   4       1301.25       1305.98        24.70 o
  11   1   4         34.14         48.17        10.51 o
  12   1   4         58.05         76.24        14.26 o
  13   1   4       1308.53       1339.49        37.87 o
  14   1   4       2944.52       3015.44        71.23 o
 -15   2   4       1085.76       1038.72        66.26 o
 -14   2   4         20.66          1.08        22.40 o
 -13   2   4       1415.19       1296.26        45.54 o
 -12   2   4       3076.45       2987.34        66.60 o
 -11   2   4       4836.40       4965.23        75.91 o
 -10   2   4       4840.53       4805.56        66.89 o
  -9   2   4       7298.92       7441.18        91.72 o
  -8   2   4       3353.58       3382.71        44.13 o
  -7   2   4         31.52         40.62         5.46 o
  -6   2   4       1327.56       1342.85        22.03 o
  -5   2   4       8410.18       8429.66        91.40 o
  -4   2   4      10081.42       9964.74       112.88 o
  -3   2   4      19839.67      20795.94       223.75 o
  -2   2   4      22074.50      22718.71       230.43 o
  -1   2   4       2473.02       2212.01        25.82 o
   0   2   4         42.53         65.59         4.52 o
   1   2   4       2303.69       2443.03        29.34 o
   2   2   4       4322.51       4206.81        52.12 o
   3   2   4      17799.16      18595.27       201.00 o
   4   2   4      13726.35      13476.42       152.00 o
   5   2   4      12147.16      12225.04       127.90 o
   6   2   4       8175.61       8340.16        91.73 o
   7   2   4        142.79        127.12         7.64 o
   8   2   4        154.96        162.36         8.58 o
   9   2   4       1559.64       1496.68        24.71 o
  10   2   4       4637.34       4548.95        56.14 o
  11   2   4       4142.15       4229.87        55.90 o
  12   2   4       3649.87       3695.78        57.80 o
  13   2   4       1520.81       1654.59        40.64 o
  14   2   4        476.25        487.21        28.05 o
 -15   3   4       1233.51       1114.47        54.80 o
 -14   3   4       3709.90       3698.07        86.02 o
 -13   3   4       1539.23       1559.53        43.55 o
 -12   3   4        384.20        351.29        19.17 o
 -11   3   4          0.69        -16.67        11.78 o
 -10   3   4        164.23        160.55         8.38 o
  -9   3   4       1648.99       1645.77        25.50 o
  -8   3   4       4562.04       4491.74        56.84 o
  -7   3   4       5492.24       5422.05        63.87 o
  -6   3   4      11836.85      11750.22       128.62 o
  -5   3   4       2062.53       1925.99        24.80 o
  -4   3   4        930.56        947.04        15.44 o
  -3   3   4        558.67        534.60        10.23 o
  -2   3   4       2129.53       2103.72        25.73 o
  -1   3   4       8219.19       8167.45        87.44 o
   0   3   4      11144.56      10867.62       112.12 o
   1   3   4       6714.39       6510.24        70.85 o
   2   3   4       4066.74       4090.86        44.07 o
   3   3   4       7178.87       7535.36        90.09 o
   4   3   4        252.94        231.23         7.64 o
   5   3   4       1734.11       1632.24        22.56 o
   6   3   4       9943.41      10160.77       110.55 o
   7   3   4       8342.13       8422.49        91.03 o
   8   3   4       3431.27       3346.58        43.86 o
   9   3   4       5666.80       5609.43        70.28 o
  10   3   4       3275.51       3227.66        44.74 o
  11   3   4          0.69         20.57        10.47 o
  12   3   4        367.33        351.06        17.59 o
  13   3   4       1304.79       1283.44        47.59 o
  14   3   4       1850.66       1931.71        55.06 o
 -14   4   4          3.68          8.45        27.23 o
 -13   4   4        641.05        605.39        30.04 o
 -12   4   4       1695.71       1685.84        42.73 o
 -11   4   4       3468.77       3481.79        64.18 o
 -10   4   4       1399.28       1391.39        24.85 o
  -9   4   4       2744.95       2699.02        36.25 o
  -8   4   4        841.12        815.07        16.76 o
  -7   4   4         21.53         23.67         6.05 o
  -6   4   4       4002.31       3952.38        50.30 o
  -5   4   4       3828.23       3751.50        43.78 o
  -4   4   4       5575.61       5584.36        64.11 o
  -3   4   4       2416.64       2344.11        30.23 o
  -2   4   4      11289.84      12041.58       150.17 o
  -1   4   4       2553.27       2375.60        31.72 o
   0   4   4        709.41        742.30        12.09 o
   1   4   4        393.67        263.92         6.60 o
   2   4   4       2083.60       2079.02        25.79 o
   3   4   4       4557.63       4508.74        55.99 o
   4   4   4       4740.62       4634.34        54.44 o
   5   4   4       4126.15       4066.48        48.89 o
   6   4   4       2171.79       2163.73        28.85 o
   7   4   4        554.41        497.16        13.23 o
   8   4   4         39.70         39.25         6.98 o
   9   4   4        254.91        276.32        10.97 o
  10   4   4       1825.49       1836.89        30.69 o
  11   4   4       1965.95       2024.51        35.26 o
  12   4   4       2134.33       2090.07        38.88 o
  13   4   4       1083.86       1114.50        38.47 o
  14   4   4        160.92        173.54        23.20 o
 -14   5   4        826.57        708.40        41.23 o
 -13   5   4       1089.45       1075.04        34.25 o
 -12   5   4       1605.55       1488.94        32.79 o
 -11   5   4        256.27        230.44        13.69 o
 -10   5   4        720.45        708.99        20.24 o
  -9   5   4        460.82        450.20        16.11 o
  -8   5   4        979.49        957.95        19.17 o
  -7   5   4       2801.41       2732.97        35.08 o
  -6   5   4       1693.30       1620.18        26.56 o
  -5   5   4       2215.94       2175.18        26.95 o
  -4   5   4         29.02         33.95         4.42 o
  -3   5   4        795.12        831.09        14.28 o
  -2   5   4       1563.67       1594.39        23.47 o
  -1   5   4       1217.90       1130.89        17.55 o
   0   5   4      12511.66      13119.09       164.48 o
   1   5   4       3457.91       3543.76        44.03 o
   2   5   4        725.01        602.48        12.61 o
   3   5   4        640.11        568.21        12.03 o
   4   5   4         79.35         75.59         5.29 o
   5   5   4       1422.86       1456.89        20.80 o
   6   5   4       2571.48       2579.99        33.52 o
   7   5   4       1492.97       1436.60        21.49 o
   8   5   4       2254.19       2260.71        30.19 o
   9   5   4       1276.76       1309.67        22.37 o
  10   5   4       1266.17       1274.23        25.56 o
  11   5   4        882.88        839.10        24.34 o
  12   5   4        482.51        446.37        20.61 o
  13   5   4        211.75        185.34        22.06 o
  14   5   4        337.52        317.51        25.75 o
 -14   6   4         21.34         16.27        21.98 o
 -13   6   4        124.92        119.69        15.65 o
 -12   6   4        451.76        397.75        19.21 o
 -11   6   4        123.06        131.51        12.70 o
 -10   6   4       1021.64       1021.75        25.47 o
  -9   6   4        241.30        229.65        11.39 o
  -8   6   4         54.92         58.23         6.20 o
  -7   6   4        206.82        184.77         8.56 o
  -6   6   4        937.57        895.96        16.48 o
  -5   6   4         56.38         48.55         5.23 o
  -4   6   4       1278.70       1267.14        19.76 o
  -3   6   4       1577.88       1501.77        21.12 o
  -2   6   4       1253.34       1255.14        18.71 o
  -1   6   4       3450.87       3501.44        48.51 o
   0   6   4         71.74         56.77         5.70 o
   1   6   4        173.31        149.51         7.51 o
   2   6   4       2638.94       2686.25        36.13 o
   3   6   4         48.88         40.18         4.37 o
   4   6   4       1013.63        939.68        17.83 o
   5   6   4       1677.59       1682.91        23.29 o
   6   6   4        658.76        647.10        16.22 o
   7   6   4        879.38        835.55        16.22 o
   8   6   4        796.25        766.61        16.69 o
   9   6   4       1346.01       1305.69        23.43 o
  10   6   4        478.31        460.17        17.49 o
  11   6   4        890.35        875.00        24.41 o
  12   6   4        365.31        386.06        19.82 o
  13   6   4        546.44        532.04        32.42 o
 -13   7   4          3.02         14.76        18.37 o
 -12   7   4         57.44         44.54        15.41 o
 -11   7   4        255.28        208.73        14.92 o
 -10   7   4          1.69        -19.09        11.14 o
  -9   7   4         90.22         74.30         7.94 o
  -8   7   4        389.96        391.58        12.97 o
  -7   7   4        313.08        316.69        11.26 o
  -6   7   4         37.93         46.59         5.83 o
  -5   7   4       1332.36       1285.13        20.59 o
  -4   7   4         56.92         49.36         5.00 o
  -3   7   4        784.66        726.13        12.72 o
  -2   7   4        498.34        507.65        11.01 o
  -1   7   4          3.35          9.57         4.94 o
   0   7   4        118.28        156.35         7.72 o
   1   7   4          3.64          2.92         5.21 o
   2   7   4       2100.54       2190.62        28.76 o
   3   7   4         71.84         70.97         5.99 o
   4   7   4          0.95         10.59         5.12 o
   5   7   4          4.91          4.95         5.24 o
   6   7   4        496.62        462.16        12.64 o
   7   7   4        370.52        363.98        13.39 o
   8   7   4        134.51        135.67         8.64 o
   9   7   4         31.55         43.35         9.48 o
  10   7   4        204.76        188.83        12.96 o
  11   7   4        155.57        171.35        14.19 o
  12   7   4        157.18        136.32        17.60 o
  13   7   4          0.34        -10.43        18.65 o
 -13   8   4         19.53          6.63        19.21 o
 -12   8   4         70.14         43.34        15.65 o
 -11   8   4         57.01         19.40        12.88 o
 -10   8   4          2.02          6.23         7.00 o
  -9   8   4         27.70         14.47         7.98 o
  -8   8   4        482.74        485.47        15.09 o
  -7   8   4        184.63        169.26        10.08 o
  -6   8   4       2738.77       2635.89        33.99 o
  -5   8   4        791.68        791.08        14.73 o
  -4   8   4        217.61        210.69         7.57 o
  -3   8   4        343.52        327.76         9.48 o
  -2   8   4       1516.28       1479.25        21.34 o
  -1   8   4       1136.38       1140.72        21.23 o
   0   8   4         92.81         79.84         6.55 o
   1   8   4         15.25         27.75         4.90 o
   2   8   4        206.90        182.56         7.56 o
   3   8   4        191.69        190.35         8.80 o
   4   8   4         16.88         21.36         5.82 o
   5   8   4         94.62         76.64         6.78 o
   6   8   4          7.88          8.50         7.79 o
   7   8   4        401.09        375.95        12.67 o
   8   8   4       1794.50       1793.27        29.41 o
   9   8   4        224.34        198.72        13.16 o
  10   8   4          6.42         -4.13        11.44 o
  11   8   4        247.72        229.09        16.07 o
  12   8   4         57.48         35.75        15.78 o
  13   8   4          2.67          7.27        19.89 o
 -13   9   4        252.26        233.25        24.56 o
 -12   9   4        174.55        149.27        21.14 o
 -11   9   4        300.38        305.14        17.56 o
 -10   9   4         34.28         42.07         9.89 o
  -9   9   4         95.64         96.80        11.54 o
  -8   9   4          3.46          0.67         7.73 o
  -7   9   4        178.05        181.08         8.95 o
  -6   9   4       2040.77       2039.85        29.18 o
  -5   9   4       1936.46       1973.05        26.47 o
  -4   9   4        558.76        538.10        11.84 o
  -3   9   4        327.71        322.24         9.29 o
  -2   9   4        856.87        814.15        13.48 o
  -1   9   4        346.49        304.96        11.33 o
   0   9   4        622.42        626.94        15.51 o
   1   9   4        447.65        394.86        10.89 o
   2   9   4       1042.29       1078.34        18.74 o
   3   9   4         10.65         15.93         6.17 o
   4   9   4        340.16        328.23         9.90 o
   5   9   4         32.11         20.85         6.43 o
   6   9   4       2756.00       2757.98        37.44 o
   7   9   4        380.40        331.35        12.87 o
   8   9   4         36.20         29.72         9.42 o
   9   9   4        269.69        228.89        13.66 o
  10   9   4         44.43         48.93        12.49 o
  11   9   4        275.91        273.41        16.67 o
  12   9   4          1.43         11.38        16.60 o
 -12  10   4        294.92        291.80        29.71 o
 -11  10   4        468.62        504.95        22.07 o
 -10  10   4        947.64        969.66        28.27 o
  -9  10   4        659.66        713.28        19.22 o
  -8  10   4        260.48        275.08        12.59 o
  -7  10   4         99.88         92.89         8.00 o
  -6  10   4        251.90        219.04         9.10 o
  -5  10   4        718.53        719.98        14.96 o
  -4  10   4        749.21        727.24        14.42 o
  -3  10   4       1724.59       1717.19        24.08 o
  -2  10   4        906.46        931.01        15.49 o
  -1  10   4        170.50        150.32         7.24 o
   0  10   4         81.84         79.02         6.73 o
   1  10   4         43.87         40.76         6.00 o
   2  10   4       1913.59       1864.58        29.22 o
   3  10   4       3323.33       3352.82        44.16 o
   4  10   4       1117.59       1140.41        20.10 o
   5  10   4        600.81        561.73        15.05 o
   6  10   4       2318.48       2259.75        33.33 o
   7  10   4        459.96        445.08        17.41 o
   8  10   4         94.40         80.06        10.94 o
   9  10   4        574.18        571.50        21.66 o
  10  10   4        610.60        575.39        23.30 o
  11  10   4        776.17        710.54        27.15 o
  12  10   4        486.04        445.00        25.17 o
 -11  11   4          8.76         16.36        17.85 o
 -10  11   4        258.02        192.12        13.55 o
  -9  11   4       2509.10       2517.92        47.67 o
  -8  11   4       1389.42       1381.37        32.59 o
  -7  11   4       2877.55       2866.94        45.73 o
  -6  11   4       2836.14       2741.42        43.71 o
  -5  11   4       2113.48       2188.81        30.58 o
  -4  11   4        624.69        592.94        17.07 o
  -3  11   4        331.13        322.75        11.21 o
  -2  11   4        437.94        386.62        12.18 o
  -1  11   4       2376.20       2365.89        35.17 o
   0  11   4       4536.96       4529.31        57.11 o
   1  11   4       3566.28       3510.10        49.96 o
   2  11   4       3520.47       3401.51        42.38 o
   3  11   4        543.34        550.09        14.95 o
   4  11   4         89.38         96.16         7.33 o
   5  11   4        876.34        858.44        20.75 o
   6  11   4        565.68        525.71        22.96 o
   7  11   4       2697.63       2591.78        43.21 o
   8  11   4        596.49        592.65        21.09 o
   9  11   4       2672.79       2634.80        46.10 o
  10  11   4        592.10        586.33        24.51 o
  11  11   4        220.35        185.30        21.31 o
 -11  12   4       1989.73       2004.98        56.05 o
 -10  12   4       2471.56       2582.04        56.84 o
  -9  12   4       3197.52       3158.90        52.85 o
  -8  12   4       1349.69       1317.08        31.95 o
  -7  12   4        116.96        107.86        14.16 o
  -6  12   4         26.39         32.40         9.72 o
  -5  12   4       3578.53       3577.84        47.45 o
  -4  12   4       1508.02       1520.67        24.12 o
  -3  12   4       5934.26       5959.84        69.56 o
  -2  12   4       5022.57       5061.96        61.15 o
  -1  12   4        784.69        759.49        15.26 o
   0  12   4          0.65         -0.47         7.69 o
   1  12   4       1510.59       1513.05        26.61 o
   2  12   4       2253.57       2214.22        39.02 o
   3  12   4       5331.26       5472.76        77.28 o
   4  12   4       4178.84       4259.25        64.54 o
   5  12   4       3503.65       3503.26        59.58 o
   6  12   4       1939.19       2010.45        35.79 o
   7  12   4         15.31         29.33         9.62 o
   8  12   4        189.04        187.24        13.69 o
   9  12   4       1065.91       1038.54        34.05 o
  10  12   4       1827.73       1793.92        47.46 o
 -10  13   4          6.05         -5.79        24.16 o
  -9  13   4        329.56        391.28        24.32 o
  -8  13   4       2319.48       2569.91        54.28 o
  -7  13   4       5076.39       5040.81        78.60 o
  -6  13   4       1831.00       1888.92        36.28 o
  -5  13   4       1128.13       1150.36        29.33 o
  -4  13   4       2185.63       2128.62        36.47 o
  -3  13   4        551.75        522.49        21.70 o
  -2  13   4       2356.19       2316.37        37.75 o
  -1  13   4       2784.95       2759.92        46.22 o
   0  13   4       2495.05       2436.20        41.56 o
   1  13   4       4514.19       4549.22        74.45 o
   2  13   4       3159.55       3135.05        55.34 o
   3  13   4       2470.49       2411.84        62.80 o
   4  13   4         50.83         40.28         8.96 o
   5  13   4       1162.95       1196.46        29.46 o
   6  13   4        974.48       1005.80        24.24 o
   7  13   4       4123.44       4193.48        62.62 o
   8  13   4       5712.10       5756.59        89.73 o
   9  13   4        834.68        886.22        31.60 o
  -9  14   4        728.20        745.26        46.21 o
  -8  14   4         38.94         45.00        24.41 o
  -7  14   4        299.35        254.52        20.41 o
  -6  14   4        287.67        304.98        18.97 o
  -5  14   4       2261.30       2269.67        43.77 o
  -4  14   4       7552.88       7728.34       102.81 o
  -3  14   4       4262.83       4464.52        64.04 o
  -2  14   4       2659.48       2625.61        41.51 o
  -1  14   4       2084.46       2093.48        37.09 o
   0  14   4        756.64        754.62        21.77 o
   1  14   4         87.48         73.32        13.39 o
   2  14   4       1145.86       1138.18        35.10 o
   3  14   4       2362.87       2437.88        42.75 o
   4  14   4       3947.06       3988.13        62.47 o
   5  14   4       4981.03       5071.34        77.49 o
   6  14   4        681.11        677.60        25.25 o
   7  14   4        399.91        360.66        18.51 o
   8  14   4        132.69        152.57        15.50 o
  -7  15   4       2744.75       2753.00        80.56 o
  -6  15   4       2505.55       2586.23        75.18 o
  -5  15   4       1280.86       1278.65        41.04 o
  -4  15   4        229.55        221.72        19.61 o
  -3  15   4         68.18         92.37        13.36 o
  -2  15   4        592.11        578.34        20.13 o
  -1  15   4       4858.76       4818.47        74.49 o
   0  15   4       6408.41       6522.75        96.72 o
   1  15   4       5623.41       5698.99        91.95 o
   2  15   4       1677.84       1673.65        38.71 o
   3  15   4        194.11        200.76        14.52 o
   4  15   4        450.99        395.82        18.56 o
   5  15   4         45.57         49.98        14.44 o
   6  15   4       2545.20       2511.88        53.45 o
   7  15   4       2566.25       2610.07        68.91 o
  -5  16   4       2373.56       2312.30        67.44 o
  -4  16   4       2904.40       2933.07        64.62 o
  -3  16   4       2075.77       2088.77        44.62 o
  -2  16   4       3896.90       3987.56        68.02 o
  -1  16   4       2355.59       2306.20        47.33 o
   0  16   4         37.07         48.26        12.18 o
   1  16   4        799.11        762.80        31.95 o
   2  16   4       1973.95       1931.83        48.78 o
   3  16   4       2161.21       2111.70        46.20 o
   4  16   4       3679.95       3649.22        77.25 o
   5  16   4       3641.75       3788.79        79.48 o
  -2  17   4        780.05        743.55        42.69 o
  -1  17   4        706.25        697.42        33.47 o
   0  17   4       2392.89       2411.87        56.45 o
   1  17   4       1752.45       1776.96        51.35 o
   2  17   4       1811.14       1836.66        56.34 o
 -14   1   5         60.10         50.47        26.14 o
 -13   1   5         55.65         51.32        18.72 o
 -12   1   5        358.09        362.07        33.57 o
 -11   1   5        365.03        365.65        17.90 o
 -10   1   5         51.53         75.40        11.35 o
  -9   1   5         64.68         66.26         9.67 o
  -8   1   5       2047.48       2100.69        29.41 o
  -7   1   5        198.22        184.99         8.23 o
  -6   1   5        140.70        133.03         7.66 o
  -5   1   5       1820.33       1883.54        26.75 o
  -4   1   5        107.12         98.57         5.53 o
  -3   1   5          5.40         22.67         4.50 o
  -2   1   5        427.82        536.36        10.51 o
  -1   1   5        100.21         84.33         4.63 o
   0   1   5          3.20         11.91         4.25 o
   1   1   5        329.05        314.68         8.96 o
   2   1   5       2641.66       2635.76        33.08 o
   3   1   5        508.25        463.81        10.76 o
   4   1   5       2109.67       2078.91        26.03 o
   5   1   5        244.25        223.33         8.14 o
   6   1   5          5.99          5.32         6.01 o
   7   1   5          5.44         11.32         6.71 o
   8   1   5        161.34        155.15         9.75 o
   9   1   5        932.18        914.34        21.29 o
  10   1   5          7.17         49.49        10.60 o
  11   1   5        164.12        164.76        14.41 o
  12   1   5        365.29        353.51        20.03 o
  13   1   5        188.26        144.74        20.73 o
  14   1   5          3.46        -45.25        23.24 o
 -14   2   5        196.11        263.65        30.19 o
 -13   2   5        326.53        357.85        24.93 o
 -12   2   5        134.84        124.88        19.13 o
 -11   2   5          4.56          0.22        13.78 o
 -10   2   5        438.63        417.58        16.79 o
  -9   2   5       1917.82       1934.66        28.70 o
  -8   2   5       1294.37       1291.57        21.54 o
  -7   2   5       2344.46       2356.54        32.71 o
  -6   2   5       1116.84       1088.84        17.59 o
  -5   2   5       1274.41       1338.63        20.59 o
  -4   2   5        357.71        363.19         9.99 o
  -3   2   5       3281.74       3530.27        41.48 o
  -2   2   5        324.48        236.90         7.98 o
  -1   2   5       2842.62       2776.43        32.43 o
   0   2   5       2764.50       2846.40        36.85 o
   1   2   5       2219.95       2192.80        28.60 o
   2   2   5         67.21         71.53         5.17 o
   3   2   5        292.33        287.92         8.63 o
   4   2   5         75.06         76.33         5.88 o
   5   2   5       2239.79       2315.73        30.43 o
   6   2   5        772.60        767.18        15.58 o
   7   2   5        859.53        804.39        16.84 o
   8   2   5        252.87        250.11        10.59 o
   9   2   5         37.63         16.32         9.05 o
  10   2   5        402.81        346.67        14.59 o
  11   2   5        298.75        254.92        16.43 o
  12   2   5        338.91        343.06        19.72 o
  13   2   5        693.68        687.61        30.97 o
  14   2   5        820.56        919.29        43.98 o
 -14   3   5         90.76         91.77        26.34 o
 -13   3   5        372.47        325.62        23.65 o
 -12   3   5       1486.16       1496.65        41.99 o
 -11   3   5        712.98        696.22        29.33 o
 -10   3   5       1420.59       1412.00        25.92 o
  -9   3   5        317.52        299.85        12.53 o
  -8   3   5        558.59        513.40        14.89 o
  -7   3   5       1571.83       1528.25        24.78 o
  -6   3   5       1430.58       1393.06        20.94 o
  -5   3   5       2158.50       2159.41        28.85 o
  -4   3   5        661.22        623.56        13.33 o
  -3   3   5       6368.62       6591.63        73.17 o
  -2   3   5       3908.44       4246.59        48.58 o
  -1   3   5       1138.32       1099.10        18.24 o
   0   3   5        608.78        657.92        12.22 o
   1   3   5       2505.16       2463.34        31.28 o
   2   3   5       4684.69       4911.39        57.14 o
   3   3   5       2548.06       2543.19        30.78 o
   4   3   5       5340.37       5274.03        61.79 o
   5   3   5       1229.08       1266.34        20.59 o
   6   3   5       1379.06       1347.28        21.19 o
   7   3   5        277.30        264.72        10.10 o
   8   3   5         16.24         29.03         7.99 o
   9   3   5       2753.52       2531.16        35.29 o
  10   3   5       3015.97       2933.67        44.42 o
  11   3   5       1672.22       1636.37        40.12 o
  12   3   5       1234.92       1246.57        38.03 o
  13   3   5         54.03         45.26        21.28 o
 -14   4   5       1464.00       1431.69        55.82 o
 -13   4   5       1177.73       1266.44        78.47 o
 -12   4   5        351.20        324.15        21.25 o
 -11   4   5        734.72        683.97        20.93 o
 -10   4   5        470.61        420.42        15.77 o
  -9   4   5       2000.11       1934.49        35.29 o
  -8   4   5       5991.79       5968.12        71.23 o
  -7   4   5        770.83        735.65        19.70 o
  -6   4   5       4369.35       4384.17        51.86 o
  -5   4   5       2133.38       2127.61        28.73 o
  -4   4   5        128.90        138.23         6.70 o
  -3   4   5       1186.31       1172.56        18.20 o
  -2   4   5       3494.28       3529.44        45.52 o
  -1   4   5       5432.39       5349.92        63.86 o
   0   4   5       7799.17       7650.75        86.05 o
   1   4   5       2933.72       2831.18        32.17 o
   2   4   5       2162.73       2160.77        26.95 o
   3   4   5         20.48         22.52         4.52 o
   4   4   5        952.64        946.67        16.66 o
   5   4   5        471.48        433.33        12.15 o
   6   4   5      13467.49      14047.59       147.40 o
   7   4   5       6604.04       6696.37        76.81 o
   8   4   5       3364.50       3405.77        44.26 o
   9   4   5       1963.63       1816.90        29.75 o
  10   4   5        353.44        320.06        16.23 o
  11   4   5          4.70         26.05        13.38 o
  12   4   5        600.90        534.90        23.14 o
  13   4   5       2040.65       1994.71        66.08 o
 -13   5   5       1025.29       1038.37        58.89 o
 -12   5   5       3404.00       3479.27        73.66 o
 -11   5   5       5472.85       5531.07        93.31 o
 -10   5   5       2258.67       2259.85        42.56 o
  -9   5   5       1391.12       1404.48        33.61 o
  -8   5   5        128.02        126.65         8.95 o
  -7   5   5         97.65         95.91         7.14 o
  -6   5   5       8707.50       8753.85        96.33 o
  -5   5   5      10883.58      11154.47       120.09 o
  -4   5   5      13327.32      13658.40       149.41 o
  -3   5   5       6880.58       6929.03        84.08 o
  -2   5   5       2586.85       2534.65        37.56 o
  -1   5   5       1672.33       1650.32        23.61 o
   0   5   5          5.84          7.33         5.52 o
   1   5   5       7346.17       7469.01        87.82 o
   2   5   5       4497.85       4415.65        51.09 o
   3   5   5       6759.82       6881.74        83.69 o
   4   5   5       7593.64       7737.96        91.07 o
   5   5   5       4071.40       4130.99        50.77 o
   6   5   5         14.87         11.27         6.86 o
   7   5   5        163.54        141.40         9.08 o
   8   5   5       2187.40       2097.15        30.58 o
   9   5   5       2178.00       2331.00        37.13 o
  10   5   5       2512.27       2527.98        49.19 o
  11   5   5       1693.38       1743.39        38.34 o
  12   5   5       1895.73       1845.17        41.60 o
  13   5   5        491.02        472.99        30.40 o
 -13   6   5       1218.91       1296.52        53.07 o
 -12   6   5        157.50        119.11        16.95 o
 -11   6   5          8.22         19.78        14.26 o
 -10   6   5        759.20        749.84        27.05 o
  -9   6   5       2180.22       2183.71        36.44 o
  -8   6   5       8308.28       8420.93        99.52 o
  -7   6   5       8401.76       8195.20        99.71 o
  -6   6   5       1033.21        980.15        17.68 o
  -5   6   5       1320.32       1348.82        21.53 o
  -4   6   5         17.72         24.48         5.82 o
  -3   6   5       2593.15       2477.23        36.06 o
  -2   6   5       7490.73       7558.91        91.38 o
  -1   6   5       8817.11       9167.97       118.14 o
   0   6   5      10430.46      10616.91       130.70 o
   1   6   5      12670.51      12922.90       152.28 o
   2   6   5       3548.07       3542.26        42.47 o
   3   6   5        205.40        200.04         9.81 o
   4   6   5       2036.81       2006.66        28.77 o
   5   6   5       4695.34       4738.27        55.59 o
   6   6   5       3262.22       3216.30        43.47 o
   7   6   5       7255.29       6972.02        77.80 o
   8   6   5       6154.26       6056.82        67.88 o
   9   6   5       2928.49       2994.36        45.65 o
  10   6   5        170.15        160.47        13.78 o
  11   6   5          5.82          8.78        14.57 o
  12   6   5       1010.85        983.58        42.21 o
  13   6   5       2394.81       2576.19        66.56 o
 -13   7   5       2266.95       2325.61        70.47 o
 -12   7   5       1698.56       1651.45        42.04 o
 -11   7   5       5121.18       5137.73        75.51 o
 -10   7   5       3472.18       3448.23        56.84 o
  -9   7   5       2512.54       2365.08        42.76 o
  -8   7   5         96.42         87.35         9.51 o
  -7   7   5       1239.12       1198.13        22.30 o
  -6   7   5       1059.02        997.48        22.02 o
  -5   7   5       1035.94       1020.64        19.55 o
  -4   7   5      10247.80      10256.68       113.77 o
  -3   7   5      10040.13      10164.41       117.41 o
  -2   7   5       4846.90       4851.32        61.41 o
  -1   7   5        110.12        106.69         7.70 o
   0   7   5        460.52        452.87        14.71 o
   1   7   5       1409.57       1328.75        23.93 o
   2   7   5       3909.21       3855.01        55.88 o
   3   7   5      11401.47      11728.79       143.92 o
   4   7   5      11575.25      11798.82       131.45 o
   5   7   5       6926.15       6906.34        80.54 o
   6   7   5         96.79         98.10         7.98 o
   7   7   5        473.17        431.86        13.60 o
   8   7   5        475.06        409.82        16.13 o
   9   7   5       5200.11       5256.86        93.72 o
  10   7   5       7113.84       7080.46        92.50 o
  11   7   5       6195.31       6233.82        88.58 o
  12   7   5       1936.37       1871.38        51.40 o
 -12   8   5          2.52         -7.02        18.98 o
 -11   8   5         10.46         20.22        13.68 o
 -10   8   5       1058.30        947.36        27.13 o
  -9   8   5       5057.49       4990.88        68.17 o
  -8   8   5       6086.29       6013.85        79.76 o
  -7   8   5       8494.77       8476.26       130.85 o
  -6   8   5       2630.55       2583.62        35.63 o
  -5   8   5       2038.45       2026.29        29.67 o
  -4   8   5        285.16        288.03         9.77 o
  -3   8   5       2610.80       2575.76        33.97 o
  -2   8   5       9917.90      10094.82       125.37 o
  -1   8   5       9295.30       9414.12       117.34 o
   0   8   5       7520.24       7452.53        98.32 o
   1   8   5       7393.73       7493.55        99.18 o
   2   8   5       3110.89       3003.61        43.74 o
   3   8   5          3.77         13.88         7.11 o
   4   8   5        936.58        934.58        19.96 o
   5   8   5       4746.86       4757.93        58.32 o
   6   8   5       1759.95       1748.56        28.23 o
   7   8   5       7738.97       8032.85       107.66 o
   8   8   5       4995.27       5090.60       119.22 o
   9   8   5       1456.92       1441.03        31.87 o
  10   8   5          9.52         15.82        13.41 o
  11   8   5        392.85        343.88        18.95 o
  12   8   5        942.44        961.47        38.13 o
 -12   9   5       3521.84       3546.52        75.02 o
 -11   9   5       2527.86       2489.89        49.71 o
 -10   9   5       2154.53       2087.43        36.44 o
  -9   9   5        548.48        531.75        18.27 o
  -8   9   5         63.27         70.12        10.37 o
  -7   9   5        522.31        484.06        16.94 o
  -6   9   5       1762.55       1742.17        27.29 o
  -5   9   5      12503.43      12480.27       138.96 o
  -4   9   5       8897.72       8933.97        93.02 o
  -3   9   5       4015.71       3991.94        49.20 o
  -2   9   5       2617.02       2680.62        38.67 o
  -1   9   5        403.78        393.83        14.06 o
   0   9   5        954.57        913.28        21.14 o
   1   9   5       2415.94       2426.44        38.91 o
   2   9   5       8466.40       8613.72       109.10 o
   3   9   5       8086.75       8084.52        96.21 o
   4   9   5       6126.45       6166.80        77.79 o
   5   9   5       3827.81       3771.89        46.71 o
   6   9   5       2781.70       2830.74        46.59 o
   7   9   5        944.73        937.09        41.37 o
   8   9   5        837.29        840.36        25.16 o
   9   9   5       1452.48       1518.42        31.71 o
  10   9   5       2265.82       2326.03        41.94 o
  11   9   5       2108.63       2129.93        50.01 o
 -11  10   5        488.59        469.25        24.81 o
 -10  10   5       1465.45       1404.38        29.08 o
  -9  10   5       1775.54       1745.70        32.18 o
  -8  10   5       2519.29       2545.12        43.97 o
  -7  10   5       3294.33       3313.98        46.08 o
  -6  10   5       6518.68       6505.02        78.88 o
  -5  10   5          4.78          5.53         7.47 o
  -4  10   5        229.24        200.84         8.90 o
  -3  10   5         26.37         20.15         6.13 o
  -2  10   5        555.18        526.08        16.58 o
  -1  10   5       3218.55       3135.21        45.83 o
   0  10   5      10041.50       9900.72       130.91 o
   1  10   5       2676.63       2756.44        41.69 o
   2  10   5       1001.73        956.55        22.29 o
   3  10   5         30.36         40.61         7.32 o
   4  10   5         33.72         32.53         8.91 o
   5  10   5       1849.00       1829.61        39.27 o
   6  10   5       8829.08       8977.91       154.99 o
   7  10   5       2662.43       2709.59        45.30 o
   8  10   5       2886.25       2959.26        49.46 o
   9  10   5       2070.60       2100.65        41.36 o
  10  10   5        729.00        783.26        31.59 o
  11  10   5          0.38         22.19        18.44 o
 -10  11   5       1199.34       1262.88        34.84 o
  -9  11   5        583.99        546.32        19.90 o
  -8  11   5        234.61        208.81        15.04 o
  -7  11   5        794.52        731.36        20.10 o
  -6  11   5       2298.94       2273.69        35.94 o
  -5  11   5       2464.73       2409.19        39.09 o
  -4  11   5       1903.73       1956.30        32.15 o
  -3  11   5       3223.48       3141.11        47.56 o
  -2  11   5       2186.51       2197.49        44.74 o
  -1  11   5        726.65        741.72        19.72 o
   0  11   5         42.21         41.00         8.81 o
   1  11   5       1837.51       1827.49        32.44 o
   2  11   5       2982.62       2975.02        53.85 o
   3  11   5       2900.10       2948.34        50.40 o
   4  11   5       2573.07       2564.97        47.47 o
   5  11   5        949.71        938.49        33.19 o
   6  11   5       1823.50       1842.61        32.41 o
   7  11   5          1.32          2.45        11.44 o
   8  11   5        702.01        702.77        24.63 o
   9  11   5        540.34        529.28        23.81 o
  10  11   5       1492.07       1445.45        45.69 o
 -10  12   5       1063.40       1084.51        33.74 o
  -9  12   5       1114.41       1071.17        32.37 o
  -8  12   5        324.29        305.03        15.76 o
  -7  12   5       1194.52       1159.06        27.41 o
  -6  12   5        801.99        749.02        20.46 o
  -5  12   5        305.89        266.40        12.68 o
  -4  12   5          2.05          4.22         7.36 o
  -3  12   5       1550.69       1511.96        41.88 o
  -2  12   5       2777.96       2701.50        65.17 o
  -1  12   5       4119.23       4096.43        76.47 o
   0  12   5       1474.57       1507.50        33.11 o
   1  12   5       1616.10       1604.20        38.61 o
   2  12   5        119.16        107.38        20.09 o
   3  12   5        465.58        440.17        19.71 o
   4  12   5         25.35         21.65        12.17 o
   5  12   5       1245.98       1261.54        32.34 o
   6  12   5       1691.44       1682.05        37.02 o
   7  12   5        973.10        962.48        27.46 o
   8  12   5       1492.06       1402.33        36.64 o
   9  12   5        136.06        122.02        18.37 o
  -9  13   5        446.73        401.97        25.13 o
  -8  13   5         26.91         20.62        14.20 o
  -7  13   5        102.66         74.65        14.04 o
  -6  13   5        109.77         99.84        12.11 o
  -5  13   5        420.43        431.96        16.75 o
  -4  13   5       1083.07       1089.49        22.75 o
  -3  13   5        482.98        435.87        19.67 o
  -2  13   5        240.53        202.41        14.27 o
  -1  13   5          8.70         16.61        12.02 o
   0  13   5          0.78          1.70        12.64 o
   1  13   5          9.60          4.04        12.87 o
   2  13   5       1005.72       1030.32        27.59 o
   3  13   5       1887.74       1896.13        40.30 o
   4  13   5          4.46         -2.91        12.03 o
   5  13   5        454.74        446.96        19.30 o
   6  13   5        101.54         87.27        14.08 o
   7  13   5        116.58         83.41        16.01 o
   8  13   5        635.44        639.12        31.86 o
  -7  14   5        194.26        160.10        16.36 o
  -6  14   5          7.42         -3.53        12.17 o
  -5  14   5         15.15          5.63        11.11 o
  -4  14   5         60.04         42.70        10.96 o
  -3  14   5          3.25         18.15        12.40 o
  -2  14   5        217.71        207.24        16.89 o
  -1  14   5        635.40        590.89        25.37 o
   0  14   5          2.56         -1.88        13.56 o
   1  14   5        339.57        289.46        19.46 o
   2  14   5        251.58        239.76        15.29 o
   3  14   5         94.67         93.78        12.84 o
   4  14   5        341.35        303.43        18.56 o
   5  14   5        146.52        129.74        16.30 o
   6  14   5          0.71          4.25        15.25 o
   7  14   5         79.73         46.89        21.62 o
  -6  15   5         24.46          8.78        15.39 o
  -5  15   5          1.81         11.85        13.71 o
  -4  15   5          2.00        -10.29        14.80 o
  -3  15   5         16.79          2.08        13.67 o
  -2  15   5          6.42         -3.99        14.39 o
  -1  15   5          3.74        -19.88        15.98 o
   0  15   5         12.45         -0.06        14.84 o
   1  15   5         55.33         49.80        15.19 o
   2  15   5          1.03         -7.43        16.00 o
   3  15   5         57.48         65.40        17.89 o
   4  15   5         14.97          3.48        15.02 o
   5  15   5         34.40         46.76        17.27 o
  -3  16   5        156.85        180.81        19.18 o
  -2  16   5          9.98         10.00        16.64 o
  -1  16   5        507.85        425.00        26.80 o
   0  16   5        214.79        213.15        20.36 o
   1  16   5        558.92        465.36        25.19 o
   2  16   5         21.43         12.41        18.30 o
   3  16   5        107.02        104.95        25.41 o
 -13   0   6       3753.07       3897.70       136.81 o
 -12   0   6       2868.81       3043.33        97.46 o
 -11   0   6        672.75        675.86        43.38 o
 -10   0   6       2508.93       2634.12        61.65 o
  -9   0   6        534.06        546.22        26.63 o
  -8   0   6         57.76         60.24        10.64 o
  -7   0   6       3101.47       3010.47        64.55 o
  -6   0   6       6167.13       6236.89       107.29 o
  -5   0   6      10608.84      10942.45       177.45 o
  -4   0   6       7810.71       8114.09       134.21 o
  -3   0   6       5588.65       5354.17        81.74 o
  -2   0   6       2463.36       2412.36        58.17 o
  -1   0   6        166.16        172.76         9.80 o
   0   0   6       6786.93       6762.05       106.86 o
   1   0   6       6915.63       7209.51       129.26 o
   2   0   6       9197.60       9135.24       152.68 o
   3   0   6       3176.92       3118.41        63.85 o
   4   0   6      30551.58      31438.14       441.42 o
   5   0   6       5749.23       5636.12        87.47 o
   6   0   6        627.58        592.00        21.25 o
   7   0   6       2420.30       2333.88        44.86 o
   8   0   6       3302.10       3360.10        59.89 o
   9   0   6       2602.55       2736.71        59.41 o
  10   0   6       4956.17       4912.73       118.47 o
  11   0   6       3539.83       3584.15       157.36 o
  12   0   6        792.90        869.62        50.05 o
  13   0   6         36.32         33.19        34.24 o
 -13   1   6        245.58        201.86        27.88 o
 -12   1   6         42.02         15.46        18.44 o
 -11   1   6       1490.21       1441.88        41.45 o
 -10   1   6       2472.53       2453.62        44.80 o
  -9   1   6       3129.54       3143.97        53.56 o
  -8   1   6      11115.92      11484.47       129.72 o
  -7   1   6       6486.56       6711.85        81.42 o
  -6   1   6       1686.85       1694.24        25.89 o
  -5   1   6          1.22          2.48         6.07 o
  -4   1   6        423.99        377.33        11.46 o
  -3   1   6       3370.39       3186.85        40.28 o
  -2   1   6      10485.86      10764.44       118.15 o
  -1   1   6      12612.32      12904.88       134.90 o
   0   1   6       5737.08       5607.73        69.75 o
   1   1   6       2020.08       1944.41        28.99 o
   2   1   6       1116.88       1091.70        19.40 o
   3   1   6        376.23        371.47        10.97 o
   4   1   6       8939.49       9279.39        99.53 o
   5   1   6       7266.60       7328.28        78.67 o
   6   1   6       6137.74       6153.81        71.18 o
   7   1   6       4551.34       4570.12        54.78 o
   8   1   6       4407.46       4169.89        58.35 o
   9   1   6        296.68        316.05        14.70 o
  10   1   6         25.31         26.55        13.77 o
  11   1   6       1802.77       1840.15        44.06 o
  12   1   6       2661.30       2834.08        61.03 o
  13   1   6       2635.45       2725.86        69.34 o
 -13   2   6       1704.50       1746.17        63.60 o
 -12   2   6       2100.83       2157.61        52.39 o
 -11   2   6       3268.14       3360.09        67.32 o
 -10   2   6       4868.43       4941.53        83.08 o
  -9   2   6        545.27        500.65        14.92 o
  -8   2   6       3704.46       3780.39        53.43 o
  -7   2   6       2653.56       2694.25        35.66 o
  -6   2   6       3076.25       3121.69        40.80 o
  -5   2   6       8753.97       8923.35       101.05 o
  -4   2   6       7033.14       7056.23        86.44 o
  -3   2   6       5362.10       5456.24        60.44 o
  -2   2   6        586.58        591.48        12.13 o
  -1   2   6        132.89        152.75         6.94 o
   0   2   6       2259.98       2240.58        29.93 o
   1   2   6       4003.18       3949.45        48.16 o
   2   2   6      13735.86      13883.99       157.39 o
   3   2   6      11027.45      11117.63       120.83 o
   4   2   6        502.37        531.40        14.12 o
   5   2   6        535.70        530.64        14.27 o
   6   2   6         16.21         33.44         7.42 o
   7   2   6        735.80        754.54        19.63 o
   8   2   6       1592.41       1711.30        29.00 o
   9   2   6       4788.43       4764.88        69.06 o
  10   2   6       4803.00       4787.52        72.51 o
  11   2   6       2700.66       2749.51        52.76 o
  12   2   6        904.96        886.26        37.97 o
  13   2   6        140.15         89.38        25.17 o
 -13   3   6        357.11        390.44        31.94 o
 -12   3   6         20.91         30.05        19.87 o
 -11   3   6        411.49        396.19        24.85 o
 -10   3   6       2195.13       2193.31        40.21 o
  -9   3   6       5691.49       5894.43        77.29 o
  -8   3   6        637.73        622.61        22.36 o
  -7   3   6       1507.75       1523.77        25.03 o
  -6   3   6        767.95        757.02        16.54 o
  -5   3   6          3.74          3.44         6.17 o
  -4   3   6       2133.63       2190.87        30.08 o
  -3   3   6       5602.35       5698.75        67.04 o
  -2   3   6       5519.05       5582.40        61.32 o
  -1   3   6       7147.35       6843.08        78.23 o
   0   3   6       7680.27       7589.71        83.78 o
   1   3   6       4674.90       4623.10        53.77 o
   2   3   6        793.94        774.71        15.46 o
   3   3   6        303.21        332.63        12.64 o
   4   3   6       1739.61       1745.14        25.42 o
   5   3   6       2249.37       2242.68        30.36 o
   6   3   6       5212.71       5289.56        61.17 o
   7   3   6       7972.19       8061.80        91.55 o
   8   3   6       2071.73       2177.90        35.03 o
   9   3   6        763.78        678.74        25.98 o
  10   3   6          7.78          2.09        14.02 o
  11   3   6        249.39        255.12        17.96 o
  12   3   6       1144.95       1207.19        44.00 o
 -13   4   6       1745.15       1795.46        65.57 o
 -12   4   6       2225.06       2362.95        63.65 o
 -11   4   6       2247.62       2212.43        40.45 o
 -10   4   6         68.50         61.24        10.83 o
  -9   4   6        774.45        781.99        21.39 o
  -8   4   6         96.50         92.31         9.68 o
  -7   4   6          8.48         15.64         7.18 o
  -6   4   6       4319.00       4309.11        56.44 o
  -5   4   6       6557.10       6855.70        87.91 o
  -4   4   6       4041.16       4070.91        50.16 o
  -3   4   6        720.50        699.16        14.32 o
  -2   4   6        706.09        682.11        13.94 o
  -1   4   6         66.90         78.41         6.74 o
   0   4   6        265.58        249.61         8.91 o
   1   4   6       6088.69       6119.97        66.80 o
   2   4   6       2549.25       2536.17        31.85 o
   3   4   6       5408.67       5392.94        64.20 o
   4   4   6        501.11        508.12        13.30 o
   5   4   6       3393.51       3370.39        41.26 o
   6   4   6          3.67          7.53         7.55 o
   7   4   6       1229.45       1260.46        23.54 o
   8   4   6       4511.18       4372.90        56.88 o
   9   4   6       2965.81       2916.66        49.72 o
  10   4   6       1303.60       1381.24        33.02 o
  11   4   6       1602.74       1727.26        39.97 o
  12   4   6       1368.17       1462.18        46.81 o
 -12   5   6          0.30         -5.93        27.20 o
 -11   5   6        271.60        236.02        15.88 o
 -10   5   6       1587.16       1595.88        34.98 o
  -9   5   6       1260.96       1281.87        30.30 o
  -8   5   6       1100.32       1079.73        25.48 o
  -7   5   6       1816.78       1819.08        26.77 o
  -6   5   6        734.68        741.55        16.56 o
  -5   5   6         41.26         56.63         6.82 o
  -4   5   6        774.46        744.44        15.97 o
  -3   5   6       1219.98       1198.75        22.82 o
  -2   5   6       1950.25       1820.75        27.25 o
  -1   5   6       3189.61       3158.36        42.52 o
   0   5   6       2873.34       2797.62        39.59 o
   1   5   6        321.00        301.88        11.54 o
   2   5   6        287.99        252.96         7.75 o
   3   5   6         31.22         50.38         6.34 o
   4   5   6         34.98         41.50         6.64 o
   5   5   6       4730.77       4776.98        58.43 o
   6   5   6       2286.96       2177.35        33.71 o
   7   5   6       1227.50       1155.27        24.63 o
   8   5   6         57.84         73.72        12.20 o
   9   5   6         71.81         64.94        13.50 o
  10   5   6          0.13         -7.36        13.63 o
  11   5   6         92.21        106.96        16.86 o
  12   5   6        449.70        431.79        26.70 o
 -12   6   6         95.94         56.00        17.72 o
 -11   6   6        149.15        147.66        15.65 o
 -10   6   6         38.88         44.83        12.57 o
  -9   6   6         38.81         41.82        12.24 o
  -8   6   6          1.50         -4.63         8.26 o
  -7   6   6       3004.80       3024.07        44.40 o
  -6   6   6       1340.40       1298.92        26.20 o
  -5   6   6         92.63         87.97         8.15 o
  -4   6   6        454.46        460.05        14.01 o
  -3   6   6        143.92        134.16         8.23 o
  -2   6   6         61.09         49.64         9.07 o
  -1   6   6        223.00        197.16        10.19 o
   0   6   6         13.99         15.64         7.51 o
   1   6   6       1175.05       1127.10        22.09 o
   2   6   6       1037.61        976.78        20.27 o
   3   6   6       1221.95       1171.49        21.74 o
   4   6   6       2293.05       2241.75        30.94 o
   5   6   6        571.50        532.74        17.16 o
   6   6   6        163.92        157.41        10.02 o
   7   6   6        840.25        736.66        20.80 o
   8   6   6          4.19         18.84        11.94 o
   9   6   6        113.40        130.46        13.54 o
  10   6   6        763.30        765.45        26.69 o
  11   6   6        386.94        407.58        22.83 o
  12   6   6         13.11         -9.03        21.97 o
 -12   7   6         20.84        -12.79        18.95 o
 -11   7   6         10.79         -6.28        16.50 o
 -10   7   6         16.35          5.38        13.28 o
  -9   7   6        203.06        185.55        13.93 o
  -8   7   6        604.44        574.19        19.19 o
  -7   7   6        165.88        177.73        10.78 o
  -6   7   6         93.94         91.66         9.00 o
  -5   7   6         63.59         53.25         7.40 o
  -4   7   6        116.81        104.82         8.64 o
  -3   7   6          4.92          1.33         6.52 o
  -2   7   6        347.47        327.92        14.08 o
  -1   7   6         47.78         65.12         8.89 o
   0   7   6         38.63         53.21         8.41 o
   1   7   6         38.24         40.61         8.61 o
   2   7   6         14.21         19.66         8.13 o
   3   7   6        207.07        221.67         8.92 o
   4   7   6         14.07          6.55         8.37 o
   5   7   6         49.61         48.07         6.96 o
   6   7   6        542.21        539.02        16.56 o
   7   7   6         27.10         32.66        11.89 o
   8   7   6         62.19         60.57        12.60 o
   9   7   6        125.19        142.72        14.06 o
  10   7   6         33.83         28.40        15.55 o
  11   7   6         28.48         44.67        19.11 o
 -11   8   6        270.54        238.63        20.38 o
 -10   8   6        177.34        185.08        15.73 o
  -9   8   6          8.27         20.54        10.30 o
  -8   8   6         93.93         98.62        13.56 o
  -7   8   6         20.57         15.05         9.67 o
  -6   8   6         43.35         52.90         8.52 o
  -5   8   6         13.48         10.62         6.92 o
  -4   8   6          0.52         -5.88         7.38 o
  -3   8   6        131.55        115.99         8.13 o
  -2   8   6         20.69         20.29         8.43 o
  -1   8   6        199.90        183.65        10.69 o
   0   8   6        479.32        428.95        16.46 o
   1   8   6        503.57        456.69        16.21 o
   2   8   6        149.14        118.62        10.44 o
   3   8   6        141.04        144.99        11.10 o
   4   8   6         65.30         57.63         9.28 o
   5   8   6         21.70         17.42        10.91 o
   6   8   6          0.08          6.74         9.70 o
   7   8   6        117.42        102.10        11.18 o
   8   8   6         30.69         47.79        12.52 o
   9   8   6          0.85         10.00        13.51 o
  10   8   6         77.82         59.24        16.81 o
  11   8   6         81.71         78.98        22.22 o
 -11   9   6          7.75        -21.07        19.63 o
 -10   9   6        432.36        418.66        26.50 o
  -9   9   6        351.33        365.27        20.33 o
  -8   9   6        717.87        679.85        20.70 o
  -7   9   6        318.28        333.01        15.61 o
  -6   9   6        454.63        441.48        15.14 o
  -5   9   6        346.59        322.09        13.26 o
  -4   9   6         53.10         46.29         9.01 o
  -3   9   6         13.19         -0.10         8.88 o
  -2   9   6        366.47        319.00        13.68 o
  -1   9   6       2520.10       2490.04        43.67 o
   0   9   6        421.36        431.43        17.07 o
   1   9   6          0.92          7.21         9.96 o
   2   9   6          7.94         -9.80         9.32 o
   3   9   6        101.75         97.50        11.53 o
   4   9   6         50.35         40.98         9.63 o
   5   9   6       1167.45       1056.37        45.70 o
   6   9   6        354.08        340.72        18.40 o
   7   9   6        540.92        573.39        21.54 o
   8   9   6          0.92         22.17        15.34 o
   9   9   6          0.49         -1.69        15.12 o
  10   9   6         12.89         16.03        18.21 o
 -10  10   6        113.91        118.00        25.47 o
  -9  10   6         97.79        108.69        16.79 o
  -8  10   6          6.24         10.68        11.37 o
  -7  10   6         31.60         31.83         9.49 o
  -6  10   6       1549.09       1548.75        25.71 o
  -5  10   6       2212.67       2191.83        36.40 o
  -4  10   6        800.06        769.78        22.49 o
  -3  10   6        446.95        416.35        16.25 o
  -2  10   6        865.13        826.70        24.38 o
  -1  10   6         10.00          8.17        10.20 o
   0  10   6        357.46        339.33        16.92 o
   1  10   6        913.16        977.82        31.33 o
   2  10   6       1801.01       1850.06        40.07 o
   3  10   6       1486.04       1494.36        38.00 o
   4  10   6        996.81        899.10        38.36 o
   5  10   6        740.50        695.68        26.76 o
   6  10   6        307.78        264.20        17.88 o
   7  10   6        487.26        473.87        19.12 o
   8  10   6        792.15        761.53        30.09 o
   9  10   6        402.40        402.66        25.65 o
  -9  11   6       1262.54       1257.00        40.54 o
  -8  11   6       1222.94       1248.04        32.44 o
  -7  11   6        639.55        698.69        26.35 o
  -6  11   6        786.95        790.26        23.10 o
  -5  11   6         73.38         55.42        10.19 o
  -4  11   6        244.40        200.14        14.56 o
  -3  11   6        549.51        537.74        21.63 o
  -2  11   6       2192.25       2101.65        42.62 o
  -1  11   6       2294.38       2376.78        56.95 o
   0  11   6       1083.87       1079.72        40.75 o
   1  11   6        194.21        195.89        17.80 o
   2  11   6        334.67        298.34        18.62 o
   3  11   6         19.74         11.04        15.36 o
   4  11   6       1099.25       1087.92        45.54 o
   5  11   6       1341.29       1310.64        46.65 o
   6  11   6       2857.50       2733.56        57.38 o
   7  11   6       1254.21       1306.80        37.64 o
   8  11   6        513.06        501.97        26.33 o
   9  11   6        274.78        294.86        23.77 o
  -8  12   6        467.59        412.33        25.26 o
  -7  12   6       1343.73       1412.15        38.00 o
  -6  12   6       1318.60       1388.12        35.01 o
  -5  12   6       2858.78       2813.82        51.30 o
  -4  12   6       3893.70       3929.26        67.23 o
  -3  12   6       2245.97       2276.88        47.96 o
  -2  12   6         18.19          6.98        13.28 o
  -1  12   6          3.55         -0.01        12.97 o
   0  12   6       1363.48       1393.47        37.57 o
   1  12   6        905.94        942.57        34.95 o
   2  12   6       3937.76       3902.35        82.09 o
   3  12   6       3641.51       3744.69        80.11 o
   4  12   6        933.01        930.74        39.84 o
   5  12   6          6.64         -8.78        16.82 o
   6  12   6         49.16         41.23        15.64 o
   7  12   6        141.53        131.66        19.89 o
   8  12   6        623.83        617.48        32.40 o
  -7  13   6       1300.92       1331.05        55.81 o
  -6  13   6        485.03        450.75        20.27 o
  -5  13   6         78.74         44.52        14.91 o
  -4  13   6         28.43         13.53        13.85 o
  -3  13   6       2067.37       2040.44        44.67 o
  -2  13   6       4555.42       4513.59       113.29 o
  -1  13   6       1864.61       1856.19        50.57 o
   0  13   6       2563.17       2643.50        55.59 o
   1  13   6       2491.92       2499.14        57.28 o
   2  13   6        241.86        268.01        19.07 o
   3  13   6        235.28        239.95        20.14 o
   4  13   6       1905.87       1989.65        65.01 o
   5  13   6       1683.99       1795.53        56.49 o
   6  13   6       1913.57       1844.14        58.12 o
  -5  14   6       1802.24       1795.88        50.98 o
  -4  14   6       2537.44       2503.39        60.96 o
  -3  14   6       1017.16       1035.39        46.59 o
  -2  14   6        844.90        762.72        49.61 o
  -1  14   6          0.84        -13.38        16.21 o
   0  14   6       1018.53        990.18        40.22 o
   1  14   6       3271.61       3212.02        69.07 o
   2  14   6       1889.38       2069.18        56.68 o
   3  14   6       2339.76       2350.11        64.99 o
   4  14   6       4347.74       4464.09       101.49 o
   5  14   6        894.46        919.66        47.37 o
  -3  15   6       1060.26       1008.43        45.01 o
  -2  15   6       2373.44       2259.84        73.35 o
  -1  15   6       4718.76       4768.17        99.26 o
   0  15   6       2212.04       2302.21        65.87 o
   1  15   6       1444.57       1395.57        57.14 o
   2  15   6         25.80          4.55        20.63 o
 -12   1   7        889.63        845.72        49.03 o
 -11   1   7          7.54         31.21        22.18 o
 -10   1   7       1568.14       1539.25        44.75 o
  -9   1   7        205.32        195.43        16.91 o
  -8   1   7         12.23         15.56         7.74 o
  -7   1   7        408.96        406.36        14.93 o
  -6   1   7        530.65        523.33        20.29 o
  -5   1   7        592.23        546.17        15.95 o
  -4   1   7         17.47         33.14         6.64 o
  -3   1   7        241.19        184.78         8.26 o
  -2   1   7         22.87         27.68         6.39 o
  -1   1   7         99.90         98.09         7.48 o
   0   1   7        670.91        667.54        17.63 o
   1   1   7          3.00         14.81         7.49 o
   2   1   7         15.10         11.94         7.63 o
   3   1   7        607.81        603.26        15.84 o
   4   1   7        555.62        550.19        14.87 o
   5   1   7        548.79        541.01        15.79 o
   6   1   7        176.50        169.97        10.94 o
   7   1   7         76.27         75.55        10.95 o
   8   1   7        171.38        163.20        12.66 o
   9   1   7         37.66         52.43        13.87 o
  10   1   7          7.86         19.20        17.14 o
  11   1   7        121.77        110.81        21.49 o
 -12   2   7        158.73        170.09        30.98 o
 -11   2   7         11.32          3.44        21.27 o
 -10   2   7       2928.89       3051.32        84.50 o
  -9   2   7         37.14         63.55        12.80 o
  -8   2   7        163.20        163.07        10.24 o
  -7   2   7        778.81        739.49        20.02 o
  -6   2   7        228.34        207.73        10.88 o
  -5   2   7          2.97          3.29         7.39 o
  -4   2   7       1133.84       1085.29        19.09 o
  -3   2   7        641.26        659.40        15.20 o
  -2   2   7        853.23        811.29        15.68 o
  -1   2   7        527.60        500.54        16.75 o
   0   2   7       2599.79       2634.11        34.70 o
   1   2   7         57.37         41.99         7.78 o
   2   2   7       6334.64       6249.09        73.82 o
   3   2   7         19.18         30.56         7.43 o
   4   2   7       1513.26       1512.34        25.70 o
   5   2   7       1673.62       1627.31        25.93 o
   6   2   7       2955.21       2908.82        39.87 o
   7   2   7       1183.25       1199.02        26.31 o
   8   2   7         42.29         46.35        11.92 o
   9   2   7         37.03         51.87        13.95 o
  10   2   7         47.94         33.48        16.34 o
  11   2   7         59.17         64.21        21.95 o
 -12   3   7       1112.12       1150.78        54.20 o
 -11   3   7        301.61        310.42        27.91 o
 -10   3   7        374.55        386.07        18.62 o
  -9   3   7         38.97         35.17        11.61 o
  -8   3   7        460.58        429.46        14.91 o
  -7   3   7       1758.21       1786.94        37.69 o
  -6   3   7       2168.20       2141.34        34.80 o
  -5   3   7       4220.11       4129.10        57.68 o
  -4   3   7       2009.92       2056.26        29.44 o
  -3   3   7        327.48        309.43        10.86 o
  -2   3   7        505.28        485.07        14.39 o
  -1   3   7         13.90         32.24         6.76 o
   0   3   7        323.74        318.69        13.29 o
   1   3   7       1176.78       1178.33        19.76 o
   2   3   7      13195.49      13313.56       152.92 o
   3   3   7       3960.04       4018.88        49.35 o
   4   3   7          3.79         14.90         7.53 o
   5   3   7        195.17        176.19        10.44 o
   6   3   7          2.03         -1.67         8.99 o
   7   3   7        882.14        931.98        24.79 o
   8   3   7       1420.22       1380.81        29.48 o
   9   3   7       1895.70       1792.67        37.51 o
  10   3   7        525.27        483.73        22.16 o
  11   3   7        479.55        509.72        28.58 o
 -12   4   7         94.34         60.68        27.33 o
 -11   4   7       1342.18       1385.54        56.30 o
 -10   4   7       1706.98       1744.21        37.67 o
  -9   4   7       4332.57       4404.40        66.06 o
  -8   4   7       1054.34       1038.52        26.11 o
  -7   4   7        532.89        540.32        15.89 o
  -6   4   7         23.97          9.91         8.34 o
  -5   4   7        491.64        436.47        15.32 o
  -4   4   7       1136.14       1134.00        21.63 o
  -3   4   7       4001.46       3980.77        49.60 o
  -2   4   7       3785.66       3947.07        47.82 o
  -1   4   7       3606.36       3472.36        44.77 o
   0   4   7       1607.44       1516.84        23.62 o
   1   4   7        405.21        386.12        11.31 o
   2   4   7        167.11        165.41        10.61 o
   3   4   7       1263.13       1299.61        22.21 o
   4   4   7        514.30        503.63        15.31 o
   5   4   7       3537.97       3470.55        47.77 o
   6   4   7       3082.17       3068.08        43.18 o
   7   4   7        402.68        424.51        16.04 o
   8   4   7        716.26        666.55        23.28 o
   9   4   7          1.10         12.72        14.57 o
  10   4   7        552.31        462.29        22.64 o
  11   4   7       1769.16       1859.72        51.99 o
 -11   5   7        452.71        486.33        46.84 o
 -10   5   7        252.08        258.99        16.23 o
  -9   5   7          8.03         18.50        12.70 o
  -8   5   7        249.65        249.73        11.91 o
  -7   5   7       2853.51       2916.13        43.97 o
  -6   5   7       3074.71       3156.39        43.75 o
  -5   5   7       1122.90       1193.08        36.15 o
  -4   5   7       2181.14       2171.65        38.06 o
  -3   5   7       2142.40       2163.75        32.78 o
  -2   5   7         35.06         21.86         8.25 o
  -1   5   7       4870.99       4715.32        57.88 o
   0   5   7       5525.66       5566.14        77.17 o
   1   5   7       4884.48       4828.81        62.61 o
   2   5   7       1649.82       1632.19        28.14 o
   3   5   7       4442.41       4455.85        55.77 o
   4   5   7       1822.30       1782.21        29.12 o
   5   5   7        148.59        134.40         9.60 o
   6   5   7        882.76        920.19        25.63 o
   7   5   7       2064.15       1998.29        37.00 o
   8   5   7       2220.96       2226.33        43.84 o
   9   5   7       3447.80       3454.64        57.63 o
  10   5   7       3396.54       3368.13        63.69 o
  11   5   7        650.29        561.19        30.17 o
 -11   6   7       2085.51       2069.19        58.74 o
 -10   6   7       2330.32       2442.27        51.11 o
  -9   6   7       2455.22       2539.49        47.12 o
  -8   6   7       3352.53       3465.16        63.54 o
  -7   6   7       2648.85       2750.73        49.09 o
  -6   6   7          8.92          2.04         9.54 o
  -5   6   7        537.81        538.12        18.97 o
  -4   6   7       1029.64       1040.01        23.06 o
  -3   6   7       5679.69       5585.46        70.38 o
  -2   6   7       8622.18       8809.02       104.06 o
  -1   6   7       5102.99       5383.77        79.66 o
   0   6   7       3474.41       3481.31        51.60 o
   1   6   7        311.16        292.30        13.03 o
   2   6   7         39.42         43.46        10.31 o
   3   6   7       1366.39       1351.04        24.50 o
   4   6   7       3403.81       3448.66        66.61 o
   5   6   7       8002.47       7933.61       119.32 o
   6   6   7       2489.26       2543.00        42.87 o
   7   6   7       1764.11       1679.26        35.39 o
   8   6   7        847.48        881.34        29.96 o
   9   6   7         32.38         39.17        15.28 o
  10   6   7        637.79        617.39        29.22 o
 -10   7   7        148.14        145.73        22.06 o
  -9   7   7         53.99         35.86        14.78 o
  -8   7   7       2011.19       1978.32        37.52 o
  -7   7   7       3984.11       4070.95        60.13 o
  -6   7   7       4499.73       4559.52        66.27 o
  -5   7   7       5049.03       5136.35        72.08 o
  -4   7   7       4260.23       4264.58        60.30 o
  -3   7   7        586.92        623.17        16.52 o
  -2   7   7         47.16         37.37        10.78 o
  -1   7   7        729.43        741.13        22.04 o
   0   7   7       1268.37       1261.49        27.23 o
   1   7   7       8047.09       7951.23       113.05 o
   2   7   7       6275.44       6203.98        91.48 o
   3   7   7       4204.76       4122.48        65.09 o
   4   7   7       1665.54       1619.59        31.47 o
   5   7   7        114.42        119.66        13.10 o
   6   7   7        603.18        622.80        31.47 o
   7   7   7       1478.77       1622.44        44.33 o
   8   7   7       4102.01       4229.50        66.97 o
   9   7   7       3430.58       3486.50        77.88 o
  10   7   7       3044.30       3083.98        66.02 o
 -10   8   7       2756.48       3038.77        74.95 o
  -9   8   7       1780.92       1879.03        41.90 o
  -8   8   7       2852.03       2893.32        55.66 o
  -7   8   7       1329.41       1282.20        27.59 o
  -6   8   7        329.37        355.80        16.34 o
  -5   8   7        440.89        431.37        16.28 o
  -4   8   7       3119.42       3097.74        48.28 o
  -3   8   7       4685.28       4766.58        78.04 o
  -2   8   7       4729.11       4735.34        75.06 o
  -1   8   7       2801.54       2924.45        49.81 o
   0   8   7       2172.88       2088.40        48.09 o
   1   8   7       1173.68       1167.57        27.08 o
   2   8   7        634.82        582.48        21.37 o
   3   8   7       2603.52       2455.86        55.39 o
   4   8   7       6156.48       6031.82       145.72 o
   5   8   7       4096.89       4163.70        72.46 o
   6   8   7       4399.44       4335.26        82.73 o
   7   8   7       3434.85       3573.26        70.80 o
   8   8   7        215.58        218.53        18.33 o
   9   8   7          2.76         37.94        18.99 o
  -9   9   7        255.57        231.72        19.88 o
  -8   9   7       1040.46       1114.69        30.61 o
  -7   9   7       1805.43       1792.34        32.48 o
  -6   9   7       4469.67       4426.20        66.64 o
  -5   9   7       3669.41       3766.75        74.38 o
  -4   9   7       1813.35       1825.31        36.74 o
  -3   9   7        924.71        915.54        29.40 o
  -2   9   7         41.12         40.49        13.63 o
  -1   9   7        720.64        797.39        26.23 o
   0   9   7       5419.50       5423.64        88.81 o
   1   9   7       3717.48       3764.63        70.92 o
   2   9   7       3118.38       3123.60        67.41 o
   3   9   7       1605.83       1681.68        52.88 o
   4   9   7       1597.27       1615.30        42.14 o
   5   9   7        800.47        759.35        35.19 o
   6   9   7        187.73        194.74        15.70 o
   7   9   7       1941.61       2080.63        55.82 o
   8   9   7       1841.89       1940.78        56.82 o
   9   9   7       1990.88       2097.33        61.12 o
  -8  10   7       1535.59       1487.61        44.74 o
  -7  10   7        144.00        117.91        16.38 o
  -6  10   7        115.45        112.48        15.42 o
  -5  10   7        332.61        306.31        15.68 o
  -4  10   7       1426.19       1363.77        35.08 o
  -3  10   7       2077.82       2105.55        45.32 o
  -2  10   7       2719.66       2751.11        50.93 o
  -1  10   7       5128.75       5069.01        84.41 o
   0  10   7        827.86        857.91        40.79 o
   1  10   7        165.50        151.84        18.75 o
   2  10   7         21.32         25.26        16.21 o
   3  10   7       1252.43       1200.83        41.37 o
   4  10   7       1656.85       1736.14        45.38 o
   5  10   7       1844.74       1950.57        51.61 o
   6  10   7       3809.42       3822.65        73.11 o
   7  10   7       1018.74       1060.27        47.08 o
   8  10   7        669.50        678.09        34.05 o
  -7  11   7        838.19        723.87        33.57 o
  -6  11   7       2231.45       2255.33        52.60 o
  -5  11   7       1857.18       1698.08        43.16 o
  -4  11   7       1917.36       1916.74        44.80 o
  -3  11   7        560.79        536.78        23.57 o
  -2  11   7        649.05        559.24        25.05 o
  -1  11   7         90.07         90.87        15.88 o
   0  11   7        882.03        904.48        36.07 o
   1  11   7       3120.39       3182.04        67.77 o
   2  11   7       4511.39       4601.29        84.39 o
   3  11   7       2405.03       2432.42        57.74 o
   4  11   7        612.26        609.36        30.17 o
   5  11   7        258.61        213.46        23.25 o
   6  11   7        192.33        242.02        27.36 o
   7  11   7        308.42        348.62        35.81 o
  -6  12   7          7.16         10.17        18.13 o
  -5  12   7          4.56         -1.33        17.55 o
  -4  12   7       1224.15       1196.59        39.23 o
  -3  12   7        982.96       1009.23        35.38 o
  -2  12   7       1628.08       1593.26        41.33 o
  -1  12   7        764.63        792.95        33.68 o
   0  12   7        598.41        642.88        38.11 o
   1  12   7         64.42         85.58        17.74 o
   2  12   7         11.35         36.23        16.66 o
   3  12   7        292.45        255.74        29.51 o
   4  12   7        938.06        922.16        53.02 o
   5  12   7        713.01        715.49        44.76 o
   6  12   7        796.85        816.89        49.34 o
  -5  13   7        605.97        569.95        29.06 o
  -4  13   7          2.63         -6.96        19.72 o
  -3  13   7         26.09         53.64        20.00 o
  -2  13   7         32.95         25.74        19.93 o
  -1  13   7        101.62         24.74        19.80 o
   0  13   7        214.23        233.77        28.67 o
   1  13   7        316.27        314.61        28.18 o
   2  13   7         99.60         98.39        23.13 o
   3  13   7        131.35         99.37        27.41 o
   4  13   7        340.53        315.03        30.88 o
  -1  14   7        696.61        713.41        39.51 o
   0  14   7         61.88         53.59        23.22 o
   1  14   7         43.05         50.88        28.66 o
 -11   0   8       1804.28       1751.92       114.69 o
 -10   0   8        127.07         79.68        35.83 o
  -9   0   8        789.46        818.20        48.10 o
  -8   0   8       4008.24       4118.53       118.58 o
  -7   0   8       7299.60       7525.47       142.53 o
  -6   0   8       2941.49       3006.82        66.80 o
  -5   0   8       2620.10       2737.84        54.60 o
  -4   0   8        804.62        844.13        26.80 o
  -3   0   8       1541.80       1429.00        33.27 o
  -2   0   8        606.50        542.50        21.88 o
  -1   0   8       2226.17       2304.99        44.36 o
   0   0   8       9555.35       9408.61       156.95 o
   1   0   8       6746.78       6839.32       118.89 o
   2   0   8         83.01         86.36        14.97 o
   3   0   8       2292.64       2268.73        47.66 o
   4   0   8        725.96        720.47        27.43 o
   5   0   8       2244.46       2277.43        66.78 o
   6   0   8       1415.20       1463.33        46.23 o
   7   0   8       3167.96       3226.31        65.20 o
   8   0   8       2785.17       2851.73        69.73 o
   9   0   8       6618.40       7344.95       218.80 o
  10   0   8       1666.70       1845.81        82.33 o
 -11   1   8       1537.26       1620.93        77.12 o
 -10   1   8       1314.20       1379.64        53.38 o
  -9   1   8       2670.65       2791.26        55.50 o
  -8   1   8       1285.62       1344.70        43.77 o
  -7   1   8         65.71         72.17        12.16 o
  -6   1   8        343.64        336.11        13.56 o
  -5   1   8       1351.67       1363.44        27.92 o
  -4   1   8       4236.69       4301.26        64.68 o
  -3   1   8       7071.71       7002.81        80.08 o
  -2   1   8       6273.75       6263.66        70.82 o
  -1   1   8       2723.40       2718.19        37.09 o
   0   1   8        275.33        266.93        12.09 o
   1   1   8        188.74        172.18        11.46 o
   2   1   8       1426.83       1408.97        25.91 o
   3   1   8       4507.52       4481.35        59.24 o
   4   1   8       7066.05       7198.09        95.08 o
   5   1   8       4895.48       5070.95        84.16 o
   6   1   8       2476.57       2474.82        40.01 o
   7   1   8       1047.53       1097.04        26.77 o
   8   1   8         60.65         77.13        14.55 o
   9   1   8        396.08        389.72        24.15 o
  10   1   8       1111.89       1150.24        45.55 o
 -11   2   8         16.55         16.31        37.68 o
 -10   2   8          4.20        -29.16        25.36 o
  -9   2   8        382.58        356.46        19.42 o
  -8   2   8       1378.42       1460.09        33.52 o
  -7   2   8       2110.99       2206.09        39.61 o
  -6   2   8       4144.12       4238.25        54.19 o
  -5   2   8       4460.86       4439.58        63.68 o
  -4   2   8        796.26        782.62        18.44 o
  -3   2   8        446.00        382.48        13.16 o
  -2   2   8        208.41        225.27        10.85 o
  -1   2   8       1083.09       1081.26        21.77 o
   0   2   8       5690.60       5743.05        69.89 o
   1   2   8       4016.44       3998.15        55.58 o
   2   2   8       5940.56       5937.62        72.49 o
   3   2   8       2033.57       1990.61        36.21 o
   4   2   8        372.59        372.51        14.74 o
   5   2   8          2.11         16.12        10.32 o
   6   2   8       1045.58       1045.50        24.97 o
   7   2   8       3181.14       3274.50        49.40 o
   8   2   8       3421.74       3405.13        56.02 o
   9   2   8       1383.03       1345.12        39.09 o
  10   2   8        871.92        878.97        39.84 o
 -10   3   8       2728.56       2763.69        87.64 o
  -9   3   8       2561.20       2613.47        57.69 o
  -8   3   8        694.21        676.21        24.44 o
  -7   3   8        274.40        277.01        15.06 o
  -6   3   8          9.52          6.45        10.26 o
  -5   3   8       1131.37       1111.11        23.30 o
  -4   3   8       2765.28       2796.25        37.31 o
  -3   3   8       2030.66       2091.12        30.00 o
  -2   3   8       2475.92       2495.65        35.03 o
  -1   3   8       1202.58       1113.66        21.77 o
   0   3   8        717.27        698.14        18.74 o
   1   3   8        408.23        404.65        14.41 o
   2   3   8        463.54        500.78        17.29 o
   3   3   8       2136.58       2135.51        38.58 o
   4   3   8       1545.33       1528.93        30.69 o
   5   3   8       2603.51       2675.14        38.71 o
   6   3   8       2691.57       2687.20        42.10 o
   7   3   8        584.86        589.46        22.93 o
   8   3   8          1.30         13.11        15.72 o
   9   3   8        466.97        520.91        24.23 o
  10   3   8        797.02        792.76        35.95 o
 -10   4   8          0.07        -28.80        22.53 o
  -9   4   8        375.84        331.92        21.31 o
  -8   4   8        938.27        909.91        28.69 o
  -7   4   8       1947.71       2025.24        35.41 o
  -6   4   8       1772.15       1744.41        37.54 o
  -5   4   8        497.94        514.85        15.93 o
  -4   4   8       1180.53       1129.35        22.99 o
  -3   4   8          5.41         -1.77         8.56 o
  -2   4   8        178.59        184.29         9.81 o
  -1   4   8       4236.48       4218.80        57.27 o
   0   4   8       3887.03       3859.34        48.50 o
   1   4   8       2889.83       2821.59        37.32 o
   2   4   8       2847.90       2791.43        41.91 o
   3   4   8       1085.11       1073.83        24.21 o
   4   4   8         78.72         63.54        12.39 o
   5   4   8        162.11        164.74        14.05 o
   6   4   8       1477.04       1552.29        35.12 o
   7   4   8        703.68        640.89        24.66 o
   8   4   8       1931.52       1958.44        39.99 o
   9   4   8        789.41        774.19        49.44 o
 -10   5   8       1033.33       1112.54        63.56 o
  -9   5   8        415.61        402.63        24.15 o
  -8   5   8        394.72        412.32        21.19 o
  -7   5   8         14.76         17.81        10.96 o
  -6   5   8         29.16         13.00        11.17 o
  -5   5   8        536.61        534.87        21.73 o
  -4   5   8        895.23        841.67        23.29 o
  -3   5   8       1522.50       1566.04        28.22 o
  -2   5   8        967.48        890.41        21.24 o
  -1   5   8       1218.38       1249.45        25.66 o
   0   5   8       1252.00       1322.59        25.41 o
   1   5   8         63.79         59.67         7.49 o
   2   5   8        623.03        574.48        17.43 o
   3   5   8        595.18        561.69        16.90 o
   4   5   8       1066.92       1010.48        27.20 o
   5   5   8        925.52        842.43        25.35 o
   6   5   8        274.38        275.33        18.32 o
   7   5   8        295.97        270.89        17.00 o
   8   5   8         27.24         27.71        16.93 o
   9   5   8         78.01         75.01        21.72 o
  -9   6   8        269.31        252.05        22.08 o
  -8   6   8        130.50        131.78        14.92 o
  -7   6   8         88.85         85.95        12.87 o
  -6   6   8        264.49        294.25        20.69 o
  -5   6   8        535.52        489.29        19.74 o
  -4   6   8         90.86         98.08        11.47 o
  -3   6   8         18.42         16.65        10.69 o
  -2   6   8       1135.84       1119.72        23.72 o
  -1   6   8          4.15          2.02        11.90 o
   0   6   8       1558.76       1549.77        32.65 o
   1   6   8        926.82        964.22        28.06 o
   2   6   8        372.26        353.15        20.15 o
   3   6   8        229.07        235.36        18.60 o
   4   6   8         85.39         64.29        13.19 o
   5   6   8         26.49          8.38        10.94 o
   6   6   8         21.49         19.75        13.14 o
   7   6   8        299.46        316.07        18.14 o
   8   6   8        828.22        829.12        32.70 o
   9   6   8        459.39        450.72        27.08 o
  -9   7   8         55.38         61.55        20.90 o
  -8   7   8          6.87         13.11        14.45 o
  -7   7   8         11.18          6.35        14.64 o
  -6   7   8          0.31         11.02        13.83 o
  -5   7   8         36.45         42.09        12.54 o
  -4   7   8        181.75        144.69        12.81 o
  -3   7   8        277.41        253.86        17.75 o
  -2   7   8         12.06         28.86        13.64 o
  -1   7   8        291.08        232.71        17.33 o
   0   7   8        238.34        213.72        16.36 o
   1   7   8          2.30          3.37        15.24 o
   2   7   8         55.68          1.56        20.20 o
   3   7   8         58.57         56.33        18.81 o
   4   7   8        245.58        208.34        20.12 o
   5   7   8         53.97         43.88        14.91 o
   6   7   8        293.97        307.07        20.77 o
   7   7   8         96.76        103.14        23.06 o
   8   7   8          0.32         -9.40        23.30 o
  -8   8   8        111.48         47.14        20.18 o
  -7   8   8          0.11          0.78        17.82 o
  -6   8   8         12.29          6.85        14.22 o
  -5   8   8        137.46        134.81        12.41 o
  -4   8   8         40.27         28.43        15.20 o
  -3   8   8        642.85        585.51        24.61 o
  -2   8   8        155.08        140.33        17.54 o
  -1   8   8        256.38        243.49        19.31 o
   0   8   8        423.35        409.17        23.74 o
   1   8   8        312.51        291.61        21.32 o
   2   8   8          0.67        -15.99        16.29 o
   3   8   8        178.08        167.22        20.69 o
   4   8   8         14.16         -9.97        17.68 o
   5   8   8        116.42         64.18        19.77 o
   6   8   8        218.36        172.34        21.82 o
   7   8   8          5.35         -5.42        23.06 o
  -7   9   8        174.48        145.74        34.73 o
  -6   9   8        539.91        490.36        27.48 o
  -5   9   8          9.02          3.00        11.07 o
  -4   9   8        961.03        885.33        32.25 o
  -3   9   8       1392.69       1421.12        40.40 o
  -2   9   8        373.94        347.56        23.86 o
  -1   9   8        199.54        183.00        19.66 o
   0   9   8        227.17        221.46        18.82 o
   1   9   8         72.41         51.78        16.78 o
   2   9   8        304.81        273.89        20.65 o
   3   9   8        725.44        754.36        36.12 o
   4   9   8        131.95        113.21        21.61 o
   5   9   8         60.18         47.01        23.93 o
   6   9   8        471.27        441.54        32.85 o
   7   9   8        291.87        260.23        30.80 o
  -6  10   8        713.47        687.90        34.71 o
  -5  10   8        752.68        718.71        33.41 o
  -4  10   8        568.51        535.64        27.94 o
  -3  10   8         66.18         21.48        18.98 o
  -2  10   8         39.01         11.71        16.66 o
  -1  10   8       1036.92        982.21        37.53 o
   0  10   8        682.10        664.32        29.35 o
   1  10   8        458.60        413.58        22.55 o
   2  10   8        293.66        260.33        21.85 o
   3  10   8        778.04        887.11        49.29 o
   4  10   8          4.22         17.45        23.53 o
   5  10   8        273.48        289.86        31.19 o
  -5  11   8        702.12        647.67        36.77 o
  -4  11   8        295.98        293.35        31.69 o
  -3  11   8        378.99        353.28        27.92 o
  -2  11   8        503.61        422.06        29.53 o
  -1  11   8       1915.11       1761.95        58.24 o
   0  11   8          1.04         -9.76        23.57 o
   1  11   8         88.13         86.97        30.18 o
   2  11   8        403.13        392.27        32.86 o
   3  11   8        538.57        510.14        40.27 o
   4  11   8       1715.66       1789.94        66.47 o
  -2  12   8         13.81         -9.10        23.39 o
  -1  12   8        383.99        300.26        28.36 o
   0  12   8       2456.33       2501.43        72.05 o
   1  12   8       1660.95       1695.10        62.39 o
   2  12   8       1874.91       1803.70        83.71 o
  -9   1   9          0.31         69.42        30.00 o
  -8   1   9        276.53        267.43        18.66 o
  -7   1   9        160.64        143.34        15.52 o
  -6   1   9         71.00         57.95        12.54 o
  -5   1   9         75.25         71.92        11.93 o
  -4   1   9        188.24        170.94        12.09 o
  -3   1   9         31.98         31.55        10.30 o
  -2   1   9        387.01        338.63        14.06 o
  -1   1   9        318.02        306.70        13.62 o
   0   1   9         52.93         56.05        11.76 o
   1   1   9         45.81         29.71        12.05 o
   2   1   9        184.67        146.39        14.71 o
   3   1   9        401.43        388.77        17.00 o
   4   1   9          3.14         -8.27        13.76 o
   5   1   9        539.27        528.42        19.75 o
   6   1   9          1.78          5.46        14.14 o
   7   1   9         12.11         27.36        19.81 o
   8   1   9         24.67         49.52        24.17 o
  -9   2   9        373.88        396.72        36.57 o
  -8   2   9         22.01         21.30        16.82 o
  -7   2   9          3.28         -6.60        13.98 o
  -6   2   9        159.03        159.41        13.66 o
  -5   2   9       1003.62        997.45        24.58 o
  -4   2   9        220.51        209.94        13.37 o
  -3   2   9       1249.43       1194.22        25.03 o
  -2   2   9        919.31        900.67        23.34 o
  -1   2   9        231.32        188.74        12.54 o
   0   2   9        212.36        200.39        14.02 o
   1   2   9        212.25        206.28        12.99 o
   2   2   9        158.32        146.25        14.89 o
   3   2   9        771.23        764.65        23.50 o
   4   2   9       1238.22       1220.44        29.32 o
   5   2   9        258.88        251.07        16.11 o
   6   2   9         30.64         -2.78        14.89 o
   7   2   9         20.13         34.80        19.67 o
   8   2   9         42.28         60.33        22.64 o
  -8   3   9        586.32        603.22        36.97 o
  -7   3   9        741.18        772.66        32.32 o
  -6   3   9        965.90        958.68        27.84 o
  -5   3   9       1005.94       1022.03        26.09 o
  -4   3   9        138.43        159.47        12.67 o
  -3   3   9        381.14        339.37        14.84 o
  -2   3   9       1604.24       1527.69        28.03 o
  -1   3   9        883.35        872.36        23.32 o
   0   3   9        431.39        400.47        16.91 o
   1   3   9       1382.14       1360.14        29.68 o
   2   3   9        678.11        651.55        20.94 o
   3   3   9         29.74         15.20        12.26 o
   4   3   9        155.61        161.09        15.44 o
   5   3   9        237.92        244.35        16.74 o
   6   3   9        554.72        523.77        26.89 o
   7   3   9       2624.54       2801.09        84.74 o
  -8   4   9         12.98         27.63        20.67 o
  -7   4   9          0.13         15.47        16.41 o
  -6   4   9        355.07        379.91        17.70 o
  -5   4   9       1213.26       1133.93        26.86 o
  -4   4   9       3160.63       3101.15        48.55 o
  -3   4   9        348.11        418.08        19.02 o
  -2   4   9       1221.35       1286.25        29.17 o
  -1   4   9        976.10        974.56        27.21 o
   0   4   9        506.57        473.35        18.14 o
   1   4   9        156.19        159.24        11.60 o
   2   4   9       1501.07       1488.57        31.36 o
   3   4   9       3391.29       3337.14        65.06 o
   4   4   9        418.41        379.96        19.16 o
   5   4   9       1303.49       1232.34        46.95 o
   6   4   9       1315.84       1331.55        37.57 o
   7   4   9        373.87        427.08        25.39 o
  -8   5   9        999.56       1034.06        51.49 o
  -7   5   9       1940.64       1990.40        47.55 o
  -6   5   9       1932.11       1929.48        45.03 o
  -5   5   9        629.38        699.43        24.71 o
  -4   5   9        239.80        230.61        16.29 o
  -3   5   9          3.78          8.03        13.32 o
  -2   5   9       1111.51       1095.17        29.78 o
  -1   5   9       1458.99       1471.55        37.44 o
   0   5   9       3930.32       3952.87        82.46 o
   1   5   9       3512.35       3522.10        74.55 o
   2   5   9       2109.79       2087.64        51.98 o
   3   5   9        271.71        241.07        18.11 o
   4   5   9          3.03        -15.11        12.48 o
   5   5   9        602.09        620.62        27.04 o
   6   5   9       2046.97       2011.24        58.30 o
   7   5   9       1494.33       1418.36        60.65 o
  -7   6   9         21.60         32.89        21.40 o
  -6   6   9       1101.53       1084.45        40.53 o
  -5   6   9       2333.58       2430.06        53.67 o
  -4   6   9       1875.50       1913.93        38.28 o
  -3   6   9       1929.27       1954.23        41.66 o
  -2   6   9       2836.62       2874.42        57.66 o
  -1   6   9        214.05        218.09        20.18 o
   0   6   9          5.06         -9.57        18.03 o
   1   6   9        528.81        502.88        26.66 o
   2   6   9       1005.72        937.73        39.54 o
   3   6   9       2423.09       2425.10        57.70 o
   4   6   9       4436.55       4585.77        95.45 o
   5   6   9       2057.04       2255.87        66.20 o
   6   6   9        313.05        253.43        25.35 o
  -6   7   9       2554.94       2569.47        66.21 o
  -5   7   9        237.66        228.35        19.01 o
  -4   7   9         75.45         83.54        20.79 o
  -3   7   9        740.85        753.24        33.03 o
  -2   7   9       1357.12       1463.69        41.91 o
  -1   7   9       3051.87       3097.81        62.75 o
   0   7   9       4610.06       4774.14        89.93 o
   1   7   9       3141.24       3347.56        88.69 o
   2   7   9        520.81        564.01        35.71 o
   3   7   9         83.09         78.89        25.10 o
   4   7   9          2.24        -10.05        24.64 o
   5   7   9        296.31        331.65        31.42 o
  -5   8   9       1566.43       1551.09        56.66 o
  -4   8   9       1480.25       1588.14        50.20 o
  -3   8   9       5528.96       5800.90       129.60 o
  -2   8   9       3034.55       3260.18       100.46 o
  -1   8   9        472.56        460.90        28.14 o
   0   8   9          5.17         12.59        20.01 o
   1   8   9        452.66        451.38        28.60 o
   2   8   9       1489.11       1601.73        75.19 o
   3   8   9       1982.28       1929.96        62.86 o
   4   8   9       3649.54       3828.53       118.63 o
  -4   9   9        198.88        232.19        26.06 o
  -3   9   9         14.24         -1.36        22.30 o
  -2   9   9        209.56        251.66        25.91 o
  -1   9   9       2939.51       3047.52        75.89 o
   0   9   9       1583.80       1614.81        57.72 o
   1   9   9       1464.04       1429.19        67.04 o
   2   9   9       1483.16       1458.74        93.12 o
   3   9   9        391.04        389.52        34.31 o
  -1  10   9        453.64        465.57        32.79 o
   0  10   9         25.71         51.20        25.94 o
  -6   0  10       2287.31       2481.04        76.37 o
  -5   0  10        403.42        285.02        29.85 o
  -4   0  10        388.12        376.68        26.48 o
  -3   0  10       1167.45       1194.13        47.54 o
  -2   0  10       2311.74       2221.10        79.64 o
  -1   0  10       1767.19       1664.53        76.06 o
   0   0  10       3131.81       3035.91        69.66 o
   1   0  10       1886.49       1771.44        61.66 o
   2   0  10         66.26         57.67        22.22 o
   3   0  10         23.07         27.79        23.95 o
   4   0  10        150.81        229.96        30.31 o
   5   0  10       1590.39       1777.68        96.40 o
  -6   1  10       1322.09       1400.11        46.14 o
  -5   1  10       1877.33       2028.19        50.78 o
  -4   1  10       3034.08       3157.18        56.26 o
  -3   1  10       1836.95       1862.83        41.43 o
  -2   1  10        717.91        744.61        27.83 o
  -1   1  10        146.62        113.64        19.52 o
   0   1  10        145.03        131.90        16.16 o
   1   1  10       2639.65       2651.00        44.22 o
   2   1  10       1699.94       1666.44        37.77 o
   3   1  10       2240.47       2301.21        47.46 o
   4   1  10       2358.85       2422.41        52.81 o
   5   1  10       1587.86       1573.96        48.60 o
  -5   2  10        369.96        368.37        21.28 o
  -4   2  10         26.23         37.75        20.87 o
  -3   2  10        528.13        552.94        25.04 o
  -2   2  10       1154.93       1119.55        33.95 o
  -1   2  10       3553.22       3389.13        59.73 o
   0   2  10       2191.85       2067.20        42.55 o
   1   2  10       1727.08       1720.15        39.55 o
   2   2  10        900.84        886.26        31.87 o
   3   2  10         55.93         64.33        18.46 o
   4   2  10        453.53        480.50        26.63 o
   5   2  10       1882.36       1931.26        58.74 o
  -5   3  10       1139.33       1200.48        46.69 o
  -4   3  10       2244.53       2318.90        50.48 o
  -3   3  10       1161.94       1200.25        36.57 o
  -2   3  10        157.43        150.35        19.29 o
  -1   3  10          0.84         16.20        18.20 o
   0   3  10        234.40        209.32        20.92 o
   1   3  10        534.70        515.21        24.40 o
   2   3  10       1851.76       1903.31        50.08 o
   3   3  10       1924.03       1930.82        53.24 o
   4   3  10        858.81        802.63        32.87 o
  -5   4  10        347.88        329.89        25.05 o
  -4   4  10          1.15          6.94        18.93 o
  -3   4  10        383.15        356.05        22.61 o
  -2   4  10       2423.25       2479.24        55.97 o
  -1   4  10       1008.93       1072.99        41.94 o
   0   4  10        395.84        410.12        27.01 o
   1   4  10        292.71        263.32        22.38 o
   2   4  10        798.45        770.80        45.46 o
   3   4  10          2.43        -27.14        24.83 o
   4   4  10        685.38        646.76        40.60 o
  -4   5  10        350.80        298.72        25.53 o
  -3   5  10        370.08        401.25        29.09 o
  -2   5  10         25.65         31.62        26.04 o
  -1   5  10          4.66        -11.47        26.76 o
   0   5  10         99.70        135.10        26.70 o
   1   5  10        251.56        214.24        29.39 o
   2   5  10       1190.65       1267.26        51.93 o
   3   5  10        505.93        467.28        34.89 o
  -2   6  10        407.21        386.62        30.34 o
  -1   6  10         67.68         49.92        24.80 o
   0   6  10        816.62        767.16        43.49 o
   1   6  10        153.28        183.60        30.43 o
                                                
